# Supplementary material for: Phosphorylation independent eIF4E translational reprogramming of selective mRNAs determines tamoxifen resistance in breast cancer
Source: Oncogene. 2020 Feb 17;39(15):3206–17. doi: 10.1038/s41388-020-1210-y (PMC7142019; doi:10.1038/s41388-020-1210-y)
Supplement: Supplementary file 1 — Supplementary table 1 [file 41388_2020_1210_MOESM1_ESM.xlsx]

## Sheet: Ctrl vs 4E OE
Supplementary table 1. The effect of eIF4E overexpression on total mRNA expression
gene_id	gene_name	chr	MCF7 Normalised Read Counts	ZR75 Normalised Read Counts	MCF7_4E_OE Normalised Read Counts	ZR75_4E_OE Normalised Read Counts	MCF74EOE vs MCF7 Real Fold Change	ZR754EOE vs ZR75 Real Fold Change	ave	Log2	FDR
ENSG00000000003.14	TSPAN6	chrX	711.334	673.107	1900.48	1835.68	2.67171	2.72718	2.69944	1.43266	0
ENSG00000000005.5	TNMD	chrX	0	0	0	0	#DIV/0!	#DIV/0!	#DIV/0!	#DIV/0!	.
ENSG00000000419.12	DPM1	chr20	2624.47	2052.32	839.964	844.997	0.320051	0.411728	0.36589	-1.45052	0
ENSG00000000457.13	SCYL3	chr1	537.689	471.175	351.94	343.826	0.654542	0.729721	0.692132	-0.530882	0.999894
ENSG00000000460.16	C1orf112	chr1	913.919	692.905	889.235	982.528	0.972992	1.41798	1.19549	0.257599	0.0028964
ENSG00000000938.12	FGR	chr1	0	0	0	0	#DIV/0!	#DIV/0!	#DIV/0!	#DIV/0!	.
ENSG00000000971.15	CFH	chr1	0	5.27927	9.38507	7.3777	#DIV/0!	1.39748	#DIV/0!	#DIV/0!	1
ENSG00000001036.13	FUCA2	chr6	4231.44	3384.01	1635.35	1566.45	0.386475	0.462897	0.424686	-1.23553	0
ENSG00000001084.10	GCLC	chr6	1515.58	1410.89	924.429	956.887	0.60995	0.678217	0.644083	-0.634681	0
ENSG00000001167.14	NFYA	chr6	1856.78	1461.04	1671.72	1790.23	0.900331	1.22531	1.06282	0.0878994	0.137012
ENSG00000001460.17	STPG1	chr1	129.472	105.585	414.116	386.95	3.1985	3.66481	3.43166	1.7789	0
ENSG00000001461.16	NIPAL3	chr1	721.996	566.202	1106.27	1146.87	1.53223	2.02554	1.77889	0.830974	0
ENSG00000001497.16	LAS1L	chrX	1937.51	1495.35	3094.73	2946.42	1.59727	1.97038	1.78383	0.834975	0
ENSG00000001561.6	ENPP4	chr6	504.179	366.91	436.406	439.399	0.865578	1.19757	1.03157	0.0448446	0.73114
ENSG00000001617.11	SEMA3F	chr3	3875.02	3378.74	375.403	341.495	0.0968777	0.101072	0.0989749	-3.33679	0
ENSG00000001626.14	CFTR	chr7	0	2.63964	0	0	#DIV/0!	0	#DIV/0!	#DIV/0!	1
ENSG00000001629.9	ANKIB1	chr7	2900.17	2915.48	974.874	1085.09	0.336144	0.372183	0.354164	-1.49751	0
ENSG00000001630.15	CYP51A1	chr7	3532.28	2848.16	2403.27	2477.78	0.680373	0.869958	0.775166	-0.367423	7.98924e-08
ENSG00000001631.14	KRIT1	chr7	924.17	777.149	1066.67	1132.96	1.15419	1.45784	1.30602	0.385175	1.8826e-07
ENSG00000002016.16	RAD52	chr12	188.877	139.901	460.08	468.793	2.43587	3.3509	2.89338	1.53276	0
ENSG00000002079.12	MYH16	chr7	22.848	1.31982	0	0	0	0	0	#NUM!	0.99999
ENSG00000002330.13	BAD	chr11	1029.68	855.242	648.743	566.44	0.630042	0.662315	0.646178	-0.629996	9.10383e-14
ENSG00000002549.12	LAP3	chr4	1757.77	1284.18	1818.36	1799.55	1.03447	1.40132	1.21789	0.284389	0.000155877
ENSG00000002586.18	CD99	chrX	1160.68	946.31	861.08	819.939	0.741878	0.866459	0.804168	-0.314431	1
ENSG00000002587.9	HS3ST1	chr4	21.3248	11.8784	0	0	0	0	0	#NUM!	0.998571
ENSG00000002726.19	AOC1	chr7	6.09279	104.266	0	0	0	0	0	#NUM!	0
ENSG00000002745.12	WNT16	chr7	3.0464	1.31982	1.17313	2.33103	0.385089	1.76617	1.07563	0.105183	1
ENSG00000002746.14	HECW1	chr7	16.7552	2.63964	16.4239	11.6551	0.980227	4.41543	2.69783	1.4318	0.269587
ENSG00000002822.15	MAD1L1	chr7	1076.9	892.197	794.212	807.701	0.737497	0.905294	0.821396	-0.283851	1
ENSG00000002834.17	LASP1	chr17	7769.83	6502.75	1715.12	1729.62	0.220741	0.265983	0.243362	-2.03882	0
ENSG00000002919.14	SNX11	chr17	1145.45	993.823	509.14	440.564	0.444491	0.443302	0.443897	-1.1717	0
ENSG00000002933.7	TMEM176A	chr7	0	0	0	0	#DIV/0!	#DIV/0!	#DIV/0!	#DIV/0!	.
ENSG00000003056.7	M6PR	chr12	3689.19	2936.6	2359.17	2328.7	0.639483	0.792992	0.716237	-0.48149	1.0359e-11
ENSG00000003096.13	KLHL13	chrX	575.769	458.729	528.509	563.549	0.917918	1.2285	1.07321	0.101931	1
ENSG00000003137.8	CYP26B1	chr2	389.939	291.68	281.552	272.73	0.722042	0.935032	0.828537	-0.271362	1
ENSG00000003147.17	ICA1	chr7	1574.99	1327.74	131.391	150.351	0.0834235	0.113239	0.0983311	-3.34621	0
ENSG00000003249.13	DBNDD1	chr16	3270.31	2704.31	990.125	956.887	0.302762	0.353838	0.3283	-1.60691	0
ENSG00000003393.14	ALS2	chr2	773.785	766.815	1091.01	1131.71	1.40997	1.47586	1.44292	0.528989	0
ENSG00000003400.14	CASP10	chr2	54.8351	52.7927	75.0806	88.579	1.36921	1.67786	1.52353	0.607422	1
ENSG00000003402.19	CFLAR	chr2	1354.12	1290.78	593.488	620.053	0.438282	0.48037	0.459326	-1.12241	0
ENSG00000003436.14	TFPI	chr2	150.797	196.653	197.086	180.655	1.30697	0.918647	1.11281	0.154204	0.508892
ENSG00000003509.15	NDUFAF7	chr2	452.39	419.702	435.233	414.923	0.962074	0.988612	0.975343	-0.0360181	1
ENSG00000003756.16	RBM5	chr3	3468.4	2676.21	3069.12	3104.93	0.88488	1.1602	1.02254	0.0321548	0.553734
ENSG00000003987.13	MTMR7	chr8	71.5903	62.0315	58.6567	67.5998	0.819338	1.08977	0.954552	-0.0671041	1
ENSG00000003989.16	SLC7A2	chr8	21720.8	15758.6	1299.83	1452.23	0.0598427	0.0921545	0.0759986	-3.71788	0
ENSG00000004059.10	ARF5	chr7	4095.53	3304.83	2078.79	1846.17	0.507576	0.55863	0.533103	-0.907514	0
ENSG00000004139.13	SARM1	chr17	356.428	320.716	1065.14	1041.82	2.98836	3.24841	3.11838	1.6408	0
ENSG00000004142.11	POLDIP2	chr17	3844.55	3154.37	3366.89	3146.89	0.875757	0.997629	0.936693	-0.094352	0.882901
ENSG00000004399.12	PLXND1	chr3	9983.04	7872.72	797.731	765.742	0.0799086	0.0972653	0.088587	-3.49676	0
ENSG00000004455.16	AK2	chr1	3363.27	2758.42	8947.98	8452.56	2.6605	3.06428	2.86239	1.51722	0
ENSG00000004468.12	CD38	chr4	3.0464	2.63964	1.17313	3.49654	0.385089	1.32463	0.854859	-0.226241	1
ENSG00000004478.7	FKBP4	chr12	27656.7	21198.9	13156.7	12169.1	0.475714	0.574044	0.524879	-0.929942	0
ENSG00000004487.15	KDM1A	chr1	4475.16	3624.22	5608.75	5463.93	1.25331	1.50761	1.38046	0.46515	0
ENSG00000004534.14	RBM6	chr3	2170.48	1803.25	2388.3	2220.3	1.10036	1.23128	1.16582	0.221339	4.46959e-09
ENSG00000004660.14	CAMKK1	chr17	173.645	174.216	869.292	810.032	5.00616	4.64958	4.82787	2.27139	0
ENSG00000004700.15	RECQL	chr12	740.259	583.36	1020.63	1148.03	1.37874	1.96796	1.67335	0.742742	0
ENSG00000004766.15	VPS50	chr7	423.449	389.346	470.427	480.192	1.11094	1.23333	1.17213	0.229137	1
ENSG00000004776.11	HSPB6	chr19	4.56959	5.27927	1.17313	3.49654	0.256726	0.662315	0.45952	-1.1218	1
ENSG00000004777.18	ARHGAP33	chr19	534.643	424.982	167.758	125.875	0.313776	0.29619	0.304983	-1.7132	0
ENSG00000004779.9	NDUFAB1	chr16	2875.8	2596.08	1789.03	1637.55	0.622098	0.630776	0.626437	-0.674759	0
ENSG00000004799.7	PDK4	chr7	155.366	131.982	25.8089	31.4689	0.166117	0.238433	0.202275	-2.30561	0
ENSG00000004809.13	SLC22A16	chr6	0	1.31982	0	0	#DIV/0!	0	#DIV/0!	#DIV/0!	1
ENSG00000004838.13	ZMYND10	chr3	39.6032	34.3153	69.2149	43.124	1.74771	1.2567	1.50221	0.587082	0.0840225
ENSG00000004846.16	ABCB5	chr7	0	0	0	0	#DIV/0!	#DIV/0!	#DIV/0!	#DIV/0!	.
ENSG00000004848.6	ARX	chrX	38.08	40.9144	2.34627	0	0.0616142	0	0.0308071	-5.02059	1.09138e-05
ENSG00000004864.13	SLC25A13	chr7	1401.34	1310.58	1953.27	2076.94	1.39385	1.58475	1.4893	0.574638	0
ENSG00000004866.18	ST7	chr7	460.006	353.711	489.197	497.674	1.06346	1.40701	1.23523	0.304782	0.999993
ENSG00000004897.11	CDC27	chr17	2932.16	2457.46	4102.36	4638.74	1.39909	1.88762	1.64335	0.716643	0
ENSG00000004939.13	SLC4A1	chr17	0	0	1.17313	2.33103	#DIV/0!	#DIV/0!	#DIV/0!	#DIV/0!	1
ENSG00000004948.13	CALCR	chr7	886.501	626.914	4.69254	6.99308	0.00529332	0.0111548	0.00822405	-6.92594	0
ENSG00000004961.14	HCCS	chrX	901.733	802.45	1030.01	998.845	1.14226	1.24474	1.1935	0.2552	0.964474
ENSG00000004975.11	DVL2	chr17	1494.26	1397.69	2158.57	2157.37	1.44457	1.54352	1.49405	0.579228	0
ENSG00000005001.9	PRSS22	chr16	353.382	465.896	0	0	0	0	0	#NUM!	0
ENSG00000005007.12	UPF1	chr19	8889.38	7107.22	5805.84	5614.28	0.65312	0.78994	0.72153	-0.470868	4.8072e-11
ENSG00000005020.12	SKAP2	chr7	1101.27	877.679	750.806	778.563	0.681762	0.88707	0.784416	-0.350309	0.999997
ENSG00000005022.5	SLC25A5	chrX	25020.1	19341.9	17289.6	16001.3	0.691032	0.827287	0.759159	-0.397526	0.0125388
ENSG00000005059.15	CCDC109B	chr4	613.849	442.139	314.4	375.295	0.512178	0.848817	0.680498	-0.555338	0.00292843
ENSG00000005073.5	HOXA11	chr7	13.7088	11.8784	1089.84	1052.46	79.4995	88.603	84.0512	6.3932	0
ENSG00000005075.15	POLR2J	chr7	3095.92	2602.85	1067.7	1044.01	0.344875	0.401102	0.372988	-1.4228	0
ENSG00000005100.12	DHX33	chr17	2001.48	1750.08	2469.45	2638.72	1.23381	1.50777	1.37079	0.455009	0
ENSG00000005102.12	MEOX1	chr17	0	0	26.9821	34.9654	#DIV/0!	#DIV/0!	#DIV/0!	#DIV/0!	0.000153795
ENSG00000005108.15	THSD7A	chr7	0	3.95946	7.0388	18.6482	#DIV/0!	4.70979	#DIV/0!	#DIV/0!	0.0136119
ENSG00000005156.11	LIG3	chr17	1258.16	1109.97	2029.52	2114.24	1.61308	1.90478	1.75893	0.814699	0
ENSG00000005175.9	RPAP3	chr12	801.202	733.819	1655.29	1610.74	2.06601	2.19501	2.13051	1.0912	0
ENSG00000005187.11	ACSM3	chr16	33.5104	59.3918	46.9254	51.2826	1.40032	0.863462	1.13189	0.178737	0.490302
ENSG00000005189.19	AC004381.6	chr16	801.202	690.265	262.782	201.634	0.327985	0.292111	0.310048	-1.68944	0
ENSG00000005194.14	CIAPIN1	chr16	1076.9	948.949	1756.18	1698.15	1.63077	1.78951	1.71014	0.774115	0
ENSG00000005206.16	SPPL2B	chr19	1198.76	918.594	1147.32	1101.41	0.957095	1.19902	1.07806	0.108433	0.0645119
ENSG00000005238.19	FAM214B	chr9	342.72	308.838	59.8298	46.6205	0.174574	0.150955	0.162764	-2.61914	0
ENSG00000005243.9	COPZ2	chr17	51.7887	48.8333	1.17313	3.49654	0.0226523	0.0716016	0.0471269	-4.4073	3.32397e-08
ENSG00000005249.12	PRKAR2B	chr7	254.374	258.684	402.385	407.93	1.58186	1.57694	1.5794	0.659378	5.71209e-05
ENSG00000005302.17	MSL3	chrX	485.9	414.423	829.406	815.859	1.70695	1.96866	1.8378	0.877984	0
ENSG00000005339.13	CREBBP	chr16	7986.13	6877.57	4677.28	5230.82	0.585676	0.760562	0.673119	-0.571066	0
ENSG00000005379.15	BZRAP1	chr17	7.61599	3.95946	0	0	0	0	0	#NUM!	1
ENSG00000005381.7	MPO	chr17	0	0	0	0	#DIV/0!	#DIV/0!	#DIV/0!	#DIV/0!	.
ENSG00000005421.8	PON1	chr7	0	0	0	0	#DIV/0!	#DIV/0!	#DIV/0!	#DIV/0!	.
ENSG00000005436.13	GCFC2	chr2	240.665	249.446	1130.9	1115.4	4.69906	4.4715	4.58528	2.19701	0
ENSG00000005448.16	WDR54	chr2	941.336	682.346	818.847	817.025	0.869877	1.19738	1.03363	0.0477153	0.607313
ENSG00000005469.11	CROT	chr7	540.735	421.022	303.842	283.22	0.561905	0.672696	0.6173	-0.695956	0.145425
ENSG00000005471.15	ABCB4	chr7	7.61599	10.5585	19.9433	18.6482	2.61861	1.76617	2.19239	1.1325	1
ENSG00000005483.19	KMT2E	chr7	2013.67	1920.34	1586.08	1561.79	0.787656	0.813289	0.800472	-0.321077	6.33278e-05
ENSG00000005486.16	RHBDD2	chr7	2606.19	2353.24	830.579	727.28	0.318694	0.309055	0.313875	-1.67174	0
ENSG00000005513.9	SOX8	chr16	7.61599	11.8784	364.845	414.923	47.9051	34.931	41.418	5.37219	0
ENSG00000005700.14	IBTK	chr6	1483.6	1596.98	1301.01	1500.02	0.876928	0.939283	0.908105	-0.139069	0.849392
ENSG00000005801.16	ZNF195	chr11	461.529	384.067	762.537	752.922	1.6522	1.96039	1.80629	0.853033	0
ENSG00000005810.17	MYCBP2	chr13	1600.88	1424.08	4407.46	5376.51	2.75315	3.77542	3.26428	1.70677	0
ENSG00000005812.10	FBXL3	chr13	723.519	592.598	1109.78	1248.26	1.53387	2.10643	1.82015	0.864056	0
ENSG00000005844.17	ITGAL	chr16	44.1727	22.4369	4.69254	4.66205	0.106231	0.207785	0.157008	-2.67109	3.53509e-06
ENSG00000005882.11	PDK2	chr17	1108.89	865.801	994.817	1019.82	0.89713	1.1779	1.03751	0.0531304	0.452856
ENSG00000005884.17	ITGA3	chr17	2386.85	2475.98	300.322	251.751	0.125824	0.101677	0.11375	-3.13606	0
ENSG00000005889.15	ZFX	chrX	1020.54	809.049	1377.26	1510.51	1.34954	1.86701	1.60827	0.685514	0
ENSG00000005893.15	LAMP2	chrX	5273.31	4842.41	2830.77	3071.13	0.536811	0.634214	0.585513	-0.772228	0
ENSG00000005961.17	ITGA2B	chr17	106.624	81.8287	130.218	108.393	1.22128	1.32463	1.27296	0.348182	1
ENSG00000005981.12	ASB4	chr7	0	0	0	1.16551	#DIV/0!	#DIV/0!	#DIV/0!	#DIV/0!	1
ENSG00000006007.11	GDE1	chr16	4347.21	3654.58	1762.05	1743.61	0.405328	0.477103	0.441215	-1.18044	0
ENSG00000006015.17	C19orf60	chr19	1075.38	822.247	445.791	461.543	0.414543	0.56132	0.487932	-1.03525	0
ENSG00000006016.10	CRLF1	chr19	688.486	630.873	65.6955	62.9377	0.0954203	0.0997629	0.0975916	-3.3571	0
ENSG00000006025.11	OSBPL7	chr17	645.836	575.441	109.101	94.4066	0.168931	0.16406	0.166495	-2.58645	0
ENSG00000006042.11	TMEM98	chr17	6.09279	5.27927	1209.5	1131.71	198.513	214.369	206.441	7.68959	0
ENSG00000006047.12	YBX2	chr17	2057.84	1678.81	23.4627	18.6482	0.0114016	0.011108	0.0112548	-6.47332	0
ENSG00000006059.3	KRT33A	chr17	0	0	0	0	#DIV/0!	#DIV/0!	#DIV/0!	#DIV/0!	.
ENSG00000006062.13	MAP3K14	chr17	316.825	274.522	308.534	299.537	0.973831	1.09112	1.03248	0.0461081	1
ENSG00000006071.11	ABCC8	chr11	70.0671	51.4729	120.833	129.372	1.72453	2.5134	2.11896	1.08336	0.896705
ENSG00000006116.3	CACNG3	chr16	0	0	0	0	#DIV/0!	#DIV/0!	#DIV/0!	#DIV/0!	.
ENSG00000006118.14	TMEM132A	chr11	5323.58	4750.03	1195.42	1142.2	0.224553	0.240462	0.232508	-2.10465	0
ENSG00000006125.16	AP2B1	chr17	6228.36	4717.03	6650.5	6825.25	1.06778	1.44694	1.25736	0.330394	1.54974e-08
ENSG00000006128.11	TAC1	chr7	0	0	30.5015	13.9862	#DIV/0!	#DIV/0!	#DIV/0!	#DIV/0!	0.588302
ENSG00000006194.9	ZNF263	chr16	1281.01	1240.63	778.961	868.307	0.608083	0.699893	0.653988	-0.612664	2.6407e-10
ENSG00000006210.6	CX3CL1	chr16	0	34.3153	0	8.15859	#DIV/0!	0.237754	#DIV/0!	#DIV/0!	0.0917743
ENSG00000006282.20	SPATA20	chr17	2621.42	2313.64	540.815	544.295	0.206306	0.235255	0.22078	-2.17932	0
ENSG00000006283.17	CACNA1G	chr17	28.9408	23.7567	58.6567	51.2826	2.02678	2.15865	2.09272	1.06538	0.999999
ENSG00000006327.13	TNFRSF12A	chr16	2630.56	2940.56	260.436	285.551	0.0990038	0.0971078	0.0980558	-3.35025	0
ENSG00000006377.10	DLX6	chr7	0	0	156.027	166.668	#DIV/0!	#DIV/0!	#DIV/0!	#DIV/0!	0
ENSG00000006432.15	MAP3K9	chr14	2004.53	1697.29	876.331	1017.49	0.437176	0.599482	0.518329	-0.94806	0
ENSG00000006451.7	RALA	chr7	1853.73	1723.68	1069.9	1082.76	0.577159	0.628168	0.602663	-0.730576	0
ENSG00000006453.13	BAIAP2L1	chr7	1233.79	1296.06	1182.52	1139.87	0.958444	0.879489	0.918966	-0.121916	0.809883
ENSG00000006459.10	KDM7A	chr7	545.305	494.932	834.098	1054.79	1.5296	2.13118	1.83039	0.872151	2.20276e-07
ENSG00000006468.13	ETV1	chr7	0	0	30.5015	38.4619	#DIV/0!	#DIV/0!	#DIV/0!	#DIV/0!	3.87619e-06
ENSG00000006530.15	AGK	chr7	941.336	802.45	2028.35	2040.81	2.15475	2.54323	2.34899	1.23204	0
ENSG00000006534.15	ALDH3B1	chr11	174.102	176.856	8.21194	13.9862	0.0471675	0.0790823	0.0631249	-3.98565	0
ENSG00000006555.10	TTC22	chr1	16.7552	15.8378	1.17313	0	0.0700162	0	0.0350081	-4.83617	0.999887
ENSG00000006576.16	PHTF2	chr7	1573.46	1342.26	795.385	875.301	0.505499	0.652112	0.578806	-0.788849	0
ENSG00000006606.8	CCL26	chr7	4.56959	10.5585	1.17313	3.49654	0.256726	0.331157	0.293942	-1.7664	1
ENSG00000006607.13	FARP2	chr2	2091.35	1759.32	1887.57	2159.7	0.902561	1.22758	1.06507	0.0909462	0.320668
ENSG00000006611.15	USH1C	chr11	3.0464	3.95946	99.7164	92.0756	32.7326	23.2546	27.9936	4.80702	0
ENSG00000006625.17	GGCT	chr7	3387.56	2731.98	1357.69	1264.57	0.400787	0.462876	0.431832	-1.21146	0
ENSG00000006634.7	DBF4	chr7	1509.4	1120.47	1355.94	1313.45	0.898334	1.17223	1.03528	0.0500235	0.55545
ENSG00000006638.11	TBXA2R	chr19	18.2784	10.5585	86.8119	66.4343	4.74943	6.29199	5.52071	2.46485	9.99201e-16
ENSG00000006652.13	IFRD1	chr7	2578.77	2144.71	1555.58	1515.17	0.603223	0.706469	0.654846	-0.610773	0
ENSG00000006659.12	LGALS14	chr19	0	0	0	0	#DIV/0!	#DIV/0!	#DIV/0!	#DIV/0!	.
ENSG00000006695.10	COX10	chr17	575.769	521.328	628.8	613.06	1.0921	1.17596	1.13403	0.18146	1
ENSG00000006704.10	GTF2IRD1	chr7	1270.35	1248.55	1021.8	897.445	0.804347	0.718791	0.761569	-0.392954	0.0133688
ENSG00000006712.14	PAF1	chr19	3765.35	3112.13	2110.47	2038.48	0.560498	0.655012	0.607755	-0.718439	0
ENSG00000006715.15	VPS41	chr7	1582.6	1523.07	1189.56	1238.94	0.751646	0.813449	0.782548	-0.353749	9.17025e-05
ENSG00000006740.16	ARHGAP44	chr17	770.738	625.594	363.671	356.647	0.471848	0.570094	0.520971	-0.940725	0
ENSG00000006744.18	ELAC2	chr17	4038	3114.77	4148.2	3890.48	1.02729	1.24904	1.13817	0.186713	0.0023347
ENSG00000006747.14	SCIN	chr7	218.213	203.252	21.1164	18.6482	0.0967695	0.0917492	0.0942594	-3.40722	0
ENSG00000006756.15	ARSD	chrX	2233.01	1726.32	0	0	0	0	0	#NUM!	0
ENSG00000006757.11	PNPLA4	chrX	141.657	149.139	70.388	72.2618	0.496889	0.484525	0.490707	-1.02707	0.998629
ENSG00000006788.12	MYH13	chr17	0	0	0	0	#DIV/0!	#DIV/0!	#DIV/0!	#DIV/0!	.
ENSG00000006831.9	ADIPOR2	chr12	2635.13	2266.13	2946.91	2870.66	1.11832	1.26677	1.19254	0.25404	9.99201e-16
ENSG00000006837.11	CDKL3	chr5	16.4962	16.9993	20.8466	37.6694	1.26372	2.21594	1.73983	0.798947	0.094698
ENSG00000007001.12	UPP2	chr2	0	0	0	0	#DIV/0!	#DIV/0!	#DIV/0!	#DIV/0!	.
ENSG00000007038.10	PRSS21	chr16	0	0	0	0	#DIV/0!	#DIV/0!	#DIV/0!	#DIV/0!	.
ENSG00000007047.14	MARK4	chr19	1250.55	1162.76	1156.71	1036.14	0.924964	0.891105	0.908035	-0.139181	0.811588
ENSG00000007062.11	PROM1	chr4	0	0	1.17313	1.16551	#DIV/0!	#DIV/0!	#DIV/0!	#DIV/0!	1
ENSG00000007080.10	CCDC124	chr19	2388.37	2085.31	3640.23	3331.04	1.52415	1.59738	1.56076	0.642252	0
ENSG00000007129.17	CEACAM21	chr19	1.5232	1.31982	0	0	0	0	0	#NUM!	1
ENSG00000007168.12	PAFAH1B1	chr17	3849.12	3186.04	3382.34	3657.38	0.878731	1.14794	1.01334	0.0191113	0.47767
ENSG00000007171.16	NOS2	chr17	3.0464	0	146.642	139.862	48.1361	#DIV/0!	#DIV/0!	#DIV/0!	0
ENSG00000007174.17	DNAH9	chr17	0	0	0	0	#DIV/0!	#DIV/0!	#DIV/0!	#DIV/0!	.
ENSG00000007202.14	KIAA0100	chr17	14264.8	11734.5	9142.23	9463.97	0.640897	0.806508	0.723702	-0.466532	0
ENSG00000007216.14	SLC13A2	chr17	0	0	0	0	#DIV/0!	#DIV/0!	#DIV/0!	#DIV/0!	.
ENSG00000007237.18	GAS7	chr17	13.7088	11.8784	97.3701	89.7445	7.10275	7.55529	7.32902	2.87362	4.996e-15
ENSG00000007255.10	TRAPPC6A	chr19	892.594	679.707	140.776	173.661	0.157716	0.255495	0.206605	-2.27505	0
ENSG00000007264.13	MATK	chr19	287.884	347.112	1189.56	1125.89	4.13207	3.24358	3.68782	1.88277	0
ENSG00000007306.14	CEACAM7	chr19	0	0	0	0	#DIV/0!	#DIV/0!	#DIV/0!	#DIV/0!	.
ENSG00000007312.12	CD79B	chr17	0	0	0	0	#DIV/0!	#DIV/0!	#DIV/0!	#DIV/0!	.
ENSG00000007314.11	SCN4A	chr17	1.5232	3.95946	64.5224	75.7584	42.3598	19.1335	30.7467	4.94236	0
ENSG00000007341.18	ST7L	chr1	292.454	227.009	330.824	367.137	1.1312	1.61728	1.37424	0.458633	0.999711
ENSG00000007350.16	TKTL1	chrX	0	0	5.86567	3.49654	#DIV/0!	#DIV/0!	#DIV/0!	#DIV/0!	1
ENSG00000007372.20	PAX6	chr11	0	0	628.8	644.529	#DIV/0!	#DIV/0!	#DIV/0!	#DIV/0!	0
ENSG00000007376.7	RPUSD1	chr16	1605.45	1515.15	2026	1900.95	1.26195	1.25463	1.25829	0.331465	1.9984e-15
ENSG00000007384.15	RHBDF1	chr16	1558.23	1388.45	187.701	186.482	0.120458	0.13431	0.127384	-2.97275	0
ENSG00000007392.16	LUC7L	chr16	1905.52	1639.21	1377.26	1355.49	0.722773	0.826916	0.774844	-0.368022	0.941926
ENSG00000007402.11	CACNA2D2	chr3	62.4511	72.59	343.728	369.468	5.50396	5.08979	5.29687	2.40514	0
ENSG00000007516.13	BAIAP3	chr16	490.47	457.977	97.3701	67.5998	0.198524	0.147605	0.173065	-2.53062	0
ENSG00000007520.3	TSR3	chr16	1111.93	1111.29	1122.69	953.39	1.00967	0.857915	0.933793	-0.0988247	0.813823
ENSG00000007541.15	PIGQ	chr16	1327.13	1465.86	1341	1261.05	1.01045	0.860282	0.935365	-0.0963986	0.843728
ENSG00000007545.15	CRAMP1	chr16	2136.13	1918.49	1519.82	1733.21	0.711481	0.903426	0.807453	-0.308549	0.0194908
ENSG00000007866.18	TEAD3	chr6	1319.09	1323.78	274.513	289.047	0.208108	0.21835	0.213229	-2.22952	0
ENSG00000007908.15	SELE	chr1	0	0	0	0	#DIV/0!	#DIV/0!	#DIV/0!	#DIV/0!	.
ENSG00000007923.15	DNAJC11	chr1	2370.1	2014.04	3269.52	3153.88	1.37949	1.56594	1.47272	0.55848	0
ENSG00000007933.12	FMO3	chr1	0	0	0	0	#DIV/0!	#DIV/0!	#DIV/0!	#DIV/0!	.
ENSG00000007944.14	MYLIP	chr6	1515.58	1256.47	333.17	357.813	0.21983	0.284777	0.252303	-1.98677	0
ENSG00000007952.17	NOX1	chrX	1.5232	0	0	0	0	#DIV/0!	#DIV/0!	#DIV/0!	1
ENSG00000007968.6	E2F2	chr1	1236.84	877.679	1082.8	1071.11	0.875461	1.22039	1.04792	0.0675328	0.617951
ENSG00000008018.8	PSMB1	chr6	6569.55	5172.37	5313.12	4831.05	0.808749	0.934012	0.871381	-0.198625	0.808493
ENSG00000008056.12	SYN1	chrX	6.09279	7.91891	19.9433	23.3103	3.27326	2.94362	3.10844	1.63619	1
ENSG00000008083.13	JARID2	chr6	5943.52	4512.46	1292.79	1389.29	0.217513	0.307879	0.262696	-1.92853	0
ENSG00000008086.10	CDKL5	chrX	530.073	413.103	346.074	403.268	0.652881	0.976191	0.814536	-0.29595	0.212631
ENSG00000008118.9	CAMK1G	chr1	1.5232	0	0	0	0	#DIV/0!	#DIV/0!	#DIV/0!	1
ENSG00000008128.22	CDK11A	chr1	1129.24	872.888	604.316	560.577	0.535154	0.642209	0.588682	-0.76444	6.99441e-15
ENSG00000008130.15	NADK	chr1	3305.34	2749.18	2399.06	2354.34	0.725813	0.856377	0.791095	-0.338077	0.00416733
ENSG00000008196.12	TFAP2B	chr6	0	0	0	0	#DIV/0!	#DIV/0!	#DIV/0!	#DIV/0!	.
ENSG00000008197.4	TFAP2D	chr6	0	0	0	0	#DIV/0!	#DIV/0!	#DIV/0!	#DIV/0!	.
ENSG00000008226.19	DLEC1	chr3	10.6624	2.63964	19.9433	9.32411	1.87043	3.53234	2.70139	1.4337	0.0870137
ENSG00000008256.15	CYTH3	chr7	633.65	523.968	838.791	860.149	1.32374	1.64161	1.48267	0.568202	2.19824e-14
ENSG00000008277.14	ADAM22	chr7	255.897	191.374	490.37	596.743	1.91628	3.11821	2.51724	1.33184	0
ENSG00000008282.8	SYPL1	chr7	4491.91	3585.95	1155.54	1165.51	0.257248	0.325023	0.291135	-1.78024	0
ENSG00000008283.15	CYB561	chr17	12065.3	9971.23	493.889	482.523	0.0409349	0.0483915	0.0446632	-4.48477	0
ENSG00000008294.20	SPAG9	chr17	3675.48	3592.55	2824.91	3127.07	0.768582	0.870434	0.819508	-0.28717	0.257784
ENSG00000008300.14	CELSR3	chr3	1402.87	1322.46	1587.25	1627.06	1.13143	1.23033	1.18088	0.239863	0.00259676
ENSG00000008311.14	AASS	chr7	6.09279	6.59909	479.812	553.619	78.7507	83.8932	81.3219	6.34557	0
ENSG00000008323.15	PLEKHG6	chr12	1038.82	816.968	0	2.33103	0	0.00285327	0.00142663	-9.45317	0
ENSG00000008324.10	SS18L2	chr3	484.377	362.95	565.45	519.819	1.16738	1.43221	1.29979	0.37828	1.19473e-06
ENSG00000008382.15	MPND	chr19	1125.64	831.486	350.767	276.227	0.311615	0.332209	0.321912	-1.63526	0
ENSG00000008394.12	MGST1	chr12	2431.02	2070.8	890.409	821.687	0.366269	0.396798	0.381533	-1.39012	0
ENSG00000008405.11	CRY1	chr12	916.965	922.553	995.991	1059.45	1.08618	1.14839	1.11729	0.159999	0.0105659
ENSG00000008438.4	PGLYRP1	chr19	0	0	0	0	#DIV/0!	#DIV/0!	#DIV/0!	#DIV/0!	.
ENSG00000008441.16	NFIX	chr19	211.725	273.202	951.412	968.542	4.49363	3.54514	4.01939	2.00698	0
ENSG00000008513.14	ST3GAL1	chr8	1250.55	1146.92	356.633	399.771	0.285182	0.34856	0.316871	-1.65803	0
ENSG00000008516.16	MMP25	chr16	13.7088	26.3964	11.7313	20.9792	0.855753	0.794778	0.825265	-0.27707	0.404825
ENSG00000008517.16	IL32	chr16	31.9872	35.6351	2.34627	0	0.0733503	0	0.0366751	-4.76905	0.00297166
ENSG00000008710.17	PKD1	chr16	2463.12	2388.4	2267.83	2376.84	0.920716	0.995163	0.957939	-0.0619938	0.844386
ENSG00000008735.13	MAPK8IP2	chr22	199.539	310.157	1285.75	1223.79	6.44363	3.9457	5.19467	2.37703	0
ENSG00000008838.17	MED24	chr17	1549.09	1294.74	3513.54	3257.61	2.26813	2.51603	2.39208	1.25826	0
ENSG00000008853.16	RHOBTB2	chr8	871.269	719.301	375.403	389.281	0.430869	0.541194	0.486031	-1.04088	0
ENSG00000008869.11	HEATR5B	chr2	1125.64	959.508	1060.51	1275.07	0.942139	1.32888	1.13551	0.18334	0.167291
ENSG00000008952.16	SEC62	chr3	2367.05	2151.3	2849.54	2698.16	1.20384	1.2542	1.22902	0.297506	0
ENSG00000008988.9	RPS20	chr8	16191.3	12862.9	11744.2	10877.4	0.725343	0.845641	0.785492	-0.348331	0.0068939
ENSG00000009307.15	CSDE1	chr1	93938.7	80065.5	25779.6	26687.9	0.27443	0.333326	0.303878	-1.71843	0
ENSG00000009335.17	UBE3C	chr7	5194.11	4145.55	4530.64	4815.9	0.872266	1.1617	1.01699	0.0242984	0.598141
ENSG00000009413.15	REV3L	chr6	1285.58	1354.13	1306.87	1637.55	1.01656	1.20929	1.11293	0.154361	0.64003
ENSG00000009694.13	TENM1	chrX	16.7552	38.2747	124.352	149.186	7.42172	3.89776	5.65974	2.50074	0
ENSG00000009709.11	PAX7	chr1	0	0	16.4239	3.49654	#DIV/0!	#DIV/0!	#DIV/0!	#DIV/0!	0.999997
ENSG00000009724.16	MASP2	chr1	1.5232	1.31982	3.5194	3.49654	2.31053	2.64926	2.4799	1.31028	1
ENSG00000009765.14	IYD	chr6	1.5232	0	0	0	0	#DIV/0!	#DIV/0!	#DIV/0!	1
ENSG00000009780.15	FAM76A	chr1	210.201	172.896	553.719	540.798	2.63423	3.12788	2.88105	1.5266	0
ENSG00000009790.14	TRAF3IP3	chr1	0	0	0	0	#DIV/0!	#DIV/0!	#DIV/0!	#DIV/0!	.
ENSG00000009830.11	POMT2	chr14	1509.49	1121.85	1018.28	1016.33	0.674586	0.905942	0.790264	-0.339593	0.0475234
ENSG00000009844.15	VTA1	chr6	2036.52	1706.53	2573.86	2519.84	1.26385	1.47659	1.37022	0.454409	0
ENSG00000009950.15	MLXIPL	chr7	109.67	112.185	192.394	189.979	1.75429	1.69345	1.72387	0.785652	0.944998
ENSG00000009954.10	BAZ1B	chr7	6557.37	5420.49	6671.61	6937.14	1.01742	1.2798	1.14861	0.199889	3.9968e-15
ENSG00000010017.12	RANBP9	chr6	1780.62	1532.31	1195.42	1194.65	0.671353	0.779641	0.725497	-0.462959	1.14173e-05
ENSG00000010030.13	ETV7	chr6	4.56959	9.23873	1.17313	1.16551	0.256726	0.126155	0.191441	-2.38503	1
ENSG00000010072.15	SPRTN	chr1	464.575	366.91	1364.35	1385.8	2.93678	3.77694	3.35686	1.74711	0
ENSG00000010165.19	METTL13	chr1	2641.23	2200.14	2210.18	1979.04	0.836802	0.899508	0.868155	-0.203975	0.573557
ENSG00000010219.13	DYRK4	chr12	94.682	97.6666	366.862	359.841	3.87468	3.68438	3.77953	1.91821	0
ENSG00000010244.16	ZNF207	chr17	4592.44	3630.82	5730.76	5891.67	1.24787	1.62268	1.43528	0.521327	0
ENSG00000010256.10	UQCRC1	chr3	4245.15	3552.95	4925.99	4635.25	1.16038	1.30462	1.2325	0.301587	0
ENSG00000010270.13	STARD3NL	chr7	685.439	700.824	824.713	842.666	1.20319	1.20239	1.20279	0.266387	9.48237e-06
ENSG00000010278.11	CD9	chr12	12668.4	9431.42	760.191	689.984	0.0600067	0.073158	0.0665823	-3.90872	0
ENSG00000010282.14	HHATL	chr3	0	0	0	0	#DIV/0!	#DIV/0!	#DIV/0!	#DIV/0!	.
ENSG00000010292.12	NCAPD2	chr12	10965.5	8147.24	6392.41	6439.46	0.582956	0.790386	0.686671	-0.542309	8.37474e-05
ENSG00000010295.19	IFFO1	chr12	4.56959	1.31982	961.97	959.218	210.515	726.78	468.648	8.87236	0
ENSG00000010310.8	GIPR	chr19	27.4176	40.9144	51.6179	55.9446	1.88266	1.36736	1.62501	0.700447	1
ENSG00000010318.19	PHF7	chr3	92.9151	85.7882	181.836	203.965	1.95701	2.37754	2.16727	1.11588	8.01019e-06
ENSG00000010319.6	SEMA3G	chr3	15.232	13.1982	227.588	229.606	14.9415	17.3968	16.1691	4.01517	0
ENSG00000010322.15	NISCH	chr3	1608.5	1393.73	2892.95	2741.29	1.79854	1.96687	1.88271	0.912809	0
ENSG00000010327.10	STAB1	chr3	1.5232	0	24.6358	19.8137	16.1737	#DIV/0!	#DIV/0!	#DIV/0!	0.962698
ENSG00000010361.13	FUZ	chr19	428.019	311.477	800.077	817.025	1.86926	2.62307	2.24616	1.16746	0
ENSG00000010379.15	SLC6A13	chr12	0	0	4.69254	5.82757	#DIV/0!	#DIV/0!	#DIV/0!	#DIV/0!	1
ENSG00000010404.17	IDS	chrX	2239.35	1951.27	1468.53	1540	0.655785	0.789231	0.722508	-0.468915	1.53946e-10
ENSG00000010438.16	PRSS3	chr9	0	0	0	0	#DIV/0!	#DIV/0!	#DIV/0!	#DIV/0!	.
ENSG00000010539.11	ZNF200	chr16	463.052	388.027	466.907	411.426	1.00833	1.0603	1.03431	0.0486751	1
ENSG00000010610.9	CD4	chr12	0	0	0	0	#DIV/0!	#DIV/0!	#DIV/0!	#DIV/0!	.
ENSG00000010626.14	LRRC23	chr12	121.308	124.498	158.138	111.237	1.30362	0.893478	1.09855	0.135596	0.47837
ENSG00000010671.15	BTK	chrX	1.5232	1.31982	2.34627	5.82757	1.54036	4.41543	2.97789	1.57429	1
ENSG00000010704.18	HFE	chr6	121.856	100.306	1.17313	1.16551	0.00962723	0.0116196	0.0106234	-6.55661	0
ENSG00000010803.16	SCMH1	chr1	848.421	702.143	1033.53	1096.75	1.21818	1.562	1.39009	0.475179	4.51972e-13
ENSG00000010810.17	FYN	chr6	57.8815	47.5135	1285.75	1286.73	22.2136	27.0813	24.6474	4.62337	0
ENSG00000010818.8	HIVEP2	chr6	575.769	584.68	817.674	932.411	1.42014	1.59474	1.50744	0.592101	1.07949e-09
ENSG00000010932.15	FMO1	chr1	0	0	0	1.16551	#DIV/0!	#DIV/0!	#DIV/0!	#DIV/0!	1
ENSG00000011007.12	TCEB3	chr1	2697.58	2010.08	3778.66	3764.61	1.40076	1.87286	1.63681	0.710887	0
ENSG00000011009.10	LYPLA2	chr1	1576.51	1367.33	1195.42	1094.42	0.758272	0.800403	0.779338	-0.35968	0.999639
ENSG00000011021.21	CLCN6	chr1	353.382	319.251	547.56	601.941	1.54949	1.88548	1.71748	0.780295	0
ENSG00000011028.13	MRC2	chr17	888.025	762.855	484.504	472.033	0.545598	0.618771	0.582185	-0.780451	3.09752e-14
ENSG00000011052.21	NME1-NME2	chr17	238.944	322.973	826.754	698.446	3.46003	2.16255	2.81129	1.49123	9.99201e-16
ENSG00000011083.8	SLC6A7	chr5	0	0	0	0	#DIV/0!	#DIV/0!	#DIV/0!	#DIV/0!	.
ENSG00000011105.11	TSPAN9	chr12	510.271	401.225	510.313	502.336	1.00008	1.25201	1.12604	0.171264	1
ENSG00000011114.14	BTBD7	chr14	2435.59	1953.33	1404.24	1639.88	0.57655	0.839529	0.708039	-0.498099	2.64044e-05
ENSG00000011132.11	APBA3	chr19	316.825	253.405	441.098	412.592	1.39224	1.62819	1.51022	0.594756	0.00174774
ENSG00000011143.16	MKS1	chr17	913.919	776.053	843.483	826.349	0.92293	1.06481	0.99387	-0.00887119	1
ENSG00000011198.7	ABHD5	chr3	686.962	570.162	305.015	278.558	0.444005	0.488559	0.466282	-1.10072	0
ENSG00000011201.10	ANOS1	chrX	35.0336	118.784	0	0	0	0	0	#NUM!	0
ENSG00000011243.17	AKAP8L	chr19	1853.73	1623.38	1652.95	1559.46	0.891685	0.960625	0.926155	-0.110674	1
ENSG00000011258.15	MBTD1	chr17	1186.57	1030.78	1243.52	1347.33	1.048	1.3071	1.17755	0.235788	0.757866
ENSG00000011260.13	UTP18	chr17	3230.7	2404.71	2474.14	2441.75	0.765821	1.0154	0.890612	-0.167131	0.805197
ENSG00000011275.18	RNF216	chr7	2824.27	2387.23	2317.88	2294.42	0.8207	0.96112	0.89091	-0.166649	1
ENSG00000011295.15	TTC19	chr17	1433.33	1220.83	1253.55	1209.72	0.874574	0.990899	0.932736	-0.100459	1
ENSG00000011304.17	PTBP1	chr19	19283.7	14767.4	21638.5	20855.7	1.12211	1.41227	1.26719	0.341637	6.88326e-10
ENSG00000011332.19	DPF1	chr19	158.413	157.058	543.161	430.074	3.42877	2.73831	3.08354	1.62459	0
ENSG00000011347.9	SYT7	chr11	2268.04	2011.4	294.457	329.84	0.129829	0.163985	0.146907	-2.76703	0
ENSG00000011376.9	LARS2	chr3	849.945	678.387	2848.37	2871.83	3.35124	4.23332	3.79228	1.92306	0
ENSG00000011405.13	PIK3C2A	chr11	1057.1	1274.94	2803.79	3233.13	2.65234	2.5359	2.59412	1.37525	0
ENSG00000011422.11	PLAUR	chr19	102.054	265.284	153.681	127.041	1.50587	0.478888	0.992379	-0.0110369	0.68693
ENSG00000011426.10	ANLN	chr7	5015.89	3867.07	2211.36	2618.91	0.44087	0.677234	0.559052	-0.838946	5.68101e-12
ENSG00000011451.17	WIZ	chr19	3978.59	3353.66	3158.08	2988.38	0.793767	0.891079	0.842423	-0.247383	0.000412009
ENSG00000011454.16	RABGAP1	chr9	4563.5	3666.46	1259.95	1247.1	0.276092	0.340138	0.308115	-1.69846	0
ENSG00000011465.16	DCN	chr12	0	0	1.17313	0	#DIV/0!	#DIV/0!	#DIV/0!	#DIV/0!	1
ENSG00000011478.11	QPCTL	chr19	491.993	463.256	465.734	449.888	0.946627	0.971143	0.958885	-0.0605698	1
ENSG00000011485.14	PPP5C	chr19	3302.29	2771.61	3378.63	3169.03	1.02311	1.14339	1.08325	0.115371	1.68777e-05
ENSG00000011523.13	CEP68	chr2	609.279	530.567	1073.42	1034.98	1.76178	1.9507	1.85624	0.892383	0
ENSG00000011566.14	MAP4K3	chr2	1460.75	1186.52	556.065	653.853	0.380672	0.551069	0.465871	-1.102	0
ENSG00000011590.13	ZBTB32	chr19	0	3.95946	0	1.16551	#DIV/0!	0.294362	#DIV/0!	#DIV/0!	0.194524
ENSG00000011600.11	TYROBP	chr19	0	0	0	0	#DIV/0!	#DIV/0!	#DIV/0!	#DIV/0!	.
ENSG00000011638.10	TMEM159	chr16	837.759	988.544	150.161	141.027	0.179241	0.142661	0.160951	-2.6353	0
ENSG00000011677.12	GABRA3	chrX	0	1.31982	1.17313	0	#DIV/0!	0	#DIV/0!	#DIV/0!	1
ENSG00000012048.20	BRCA1	chr17	1657.24	1294.74	3728.35	3926.61	2.24973	3.03274	2.64124	1.40121	0
ENSG00000012061.15	ERCC1	chr19	1066.24	962.148	844.656	779.728	0.792183	0.810404	0.801294	-0.319597	1
ENSG00000012124.14	CD22	chr19	18.2784	13.1982	1.17313	2.33103	0.0641815	0.176617	0.120399	-3.0541	0.999998
ENSG00000012171.17	SEMA3B	chr3	1259.68	1270.99	57.4836	52.4481	0.0456333	0.0412657	0.0434495	-4.52452	0
ENSG00000012174.11	MBTPS2	chrX	971.374	930.05	1134.75	1253.23	1.16819	1.34749	1.25784	0.330946	1.06463e-07
ENSG00000012211.12	PRICKLE3	chrX	447.82	512.09	537.295	495.343	1.1998	0.967298	1.08355	0.115765	0.500489
ENSG00000012223.12	LTF	chr3	1.5232	2.63964	0	0	0	0	0	#NUM!	1
ENSG00000012232.8	EXTL3	chr8	1230.74	1024.18	1610.71	1607.24	1.30873	1.5693	1.43901	0.525081	0
ENSG00000012504.13	NR1H4	chr12	0	0	0	0	#DIV/0!	#DIV/0!	#DIV/0!	#DIV/0!	.
ENSG00000012660.13	ELOVL5	chr6	1928.37	1920.34	2810.83	3081.62	1.45762	1.60473	1.53117	0.614638	0
ENSG00000012779.10	ALOX5	chr10	10.6624	26.3964	2.34627	1.16551	0.220051	0.0441543	0.132103	-2.92027	0.0024747
ENSG00000012817.15	KDM5D	chrY	0	0	0	0	#DIV/0!	#DIV/0!	#DIV/0!	#DIV/0!	.
ENSG00000012822.15	CALCOCO1	chr12	632.127	637.472	554.892	504.667	0.877817	0.791669	0.834743	-0.260595	0.389715
ENSG00000012963.13	UBR7	chr14	3358.58	2828.37	1607.19	1683	0.478534	0.595043	0.536788	-0.897575	0
ENSG00000012983.11	MAP4K5	chr14	1020.54	1084.89	1188.38	1362.49	1.16446	1.25587	1.21017	0.275208	0.034064
ENSG00000013016.14	EHD3	chr2	198.016	232.288	357.806	370.633	1.80696	1.59558	1.70127	0.766609	3.6704e-13
ENSG00000013275.7	PSMC4	chr19	5935.9	4595.61	2863.62	2826.37	0.482424	0.615015	0.54872	-0.865859	0
ENSG00000013288.8	MAN2B2	chr4	1843.07	1647.13	642.877	624.715	0.348808	0.379274	0.364041	-1.45783	0
ENSG00000013293.5	SLC7A14	chr3	1.5232	0	0	0	0	#DIV/0!	#DIV/0!	#DIV/0!	1
ENSG00000013297.10	CLDN11	chr3	0	0	0	2.33103	#DIV/0!	#DIV/0!	#DIV/0!	#DIV/0!	1
ENSG00000013306.15	SLC25A39	chr17	7031.08	5922.03	5331.89	4704.01	0.758332	0.794325	0.776328	-0.365261	0.00159075
ENSG00000013364.18	MVP	chr16	950.476	875.013	37.5403	34.9654	0.0394963	0.0399599	0.0397281	-4.6537	0
ENSG00000013374.15	NUB1	chr7	1032.73	880.319	2167.95	2058.3	2.09925	2.33813	2.21869	1.14971	0
ENSG00000013375.15	PGM3	chr6	1177.43	967.427	1304.52	1381.13	1.10794	1.42764	1.26779	0.342314	1.13288e-07
ENSG00000013392.7	RWDD2A	chr6	239.142	187.414	146.642	156.179	0.613199	0.833335	0.723267	-0.4674	1
ENSG00000013441.15	CLK1	chr2	1012.93	913.314	781.307	848.494	0.771336	0.929027	0.850182	-0.234157	1
ENSG00000013503.9	POLR3B	chr12	656.498	498.891	1229.44	1234.28	1.87273	2.47404	2.17339	1.11994	0
ENSG00000013523.9	ANGEL1	chr14	2319.71	1882.93	1753.41	1888.91	0.755876	1.00318	0.879526	-0.185202	0.502373
ENSG00000013561.17	RNF14	chr5	1574.99	1380.53	985.432	952.224	0.625677	0.689753	0.657715	-0.604466	2.9976e-15
ENSG00000013563.13	DNASE1L1	chrX	1242.93	1156.16	692.149	609.564	0.556869	0.527231	0.54205	-0.883503	0
ENSG00000013573.16	DDX11	chr12	1937.17	1640.01	2750.33	2621.04	1.41976	1.59819	1.50898	0.593571	0
ENSG00000013583.8	HEBP1	chr12	948.952	864.481	486.851	479.026	0.51304	0.55412	0.53358	-0.906224	0
ENSG00000013588.5	GPRC5A	chr12	17018.7	12472.3	168.931	175.993	0.00992622	0.0141107	0.0120185	-6.3786	0
ENSG00000013619.13	MAMLD1	chrX	485.9	399.905	316.746	324.013	0.651875	0.810224	0.73105	-0.451959	1
ENSG00000013725.14	CD6	chr11	0	2.63964	0	0	#DIV/0!	0	#DIV/0!	#DIV/0!	1
ENSG00000013810.18	TACC3	chr4	5903.92	4486.06	4159.93	4224.99	0.704606	0.941803	0.823204	-0.280678	0.223521
ENSG00000014123.9	UFL1	chr6	784.447	731.179	856.388	976.7	1.09171	1.33579	1.21375	0.279469	0.00018935
ENSG00000014138.8	POLA2	chr11	2849.9	2242.37	2414.31	2364.83	0.847155	1.05461	0.950882	-0.0726615	0.863514
ENSG00000014164.6	ZC3H3	chr8	1290.15	1119.21	854.041	839.17	0.661971	0.74979	0.705881	-0.502504	0.000905287
ENSG00000014216.15	CAPN1	chr11	11961.7	9665.03	1713.95	1533.82	0.143287	0.158697	0.150992	-2.72746	0
ENSG00000014257.15	ACPP	chr3	59.4047	48.8333	2.34627	3.49654	0.0394963	0.0716016	0.0555489	-4.1701	9.03144e-09
ENSG00000014641.17	MDH1	chr2	3381.5	2982.79	3357.51	3256.44	0.992905	1.09174	1.04232	0.059805	0.999977
ENSG00000014824.13	SLC30A9	chr4	1213.99	1063.77	2142.14	2300.72	1.76455	2.16279	1.96367	0.973553	0
ENSG00000014914.19	MTMR11	chr1	330.534	377.468	69.2149	81.5859	0.209403	0.21614	0.212772	-2.23262	0
ENSG00000014919.12	COX15	chr10	1351.08	1042.66	1569.65	1517.5	1.16178	1.45542	1.3086	0.388021	2.9976e-15
ENSG00000015133.18	CCDC88C	chr14	1747.11	1776.48	450.483	434.736	0.257845	0.244719	0.251282	-1.99262	0
ENSG00000015153.14	YAF2	chr12	365.568	333.914	346.074	315.854	0.946677	0.945914	0.946296	-0.0796369	1
ENSG00000015171.18	ZMYND11	chr10	5433.25	4512.46	736.728	731.942	0.135596	0.162205	0.148901	-2.74758	0
ENSG00000015285.10	WAS	chrX	36.5568	40.9144	16.4239	6.99308	0.449271	0.17092	0.310095	-1.68922	0.999993
ENSG00000015413.9	DPEP1	chr16	1.5232	2.63964	7.0388	10.4896	4.62107	3.97389	4.29748	2.10349	1
ENSG00000015475.18	BID	chr22	1503.4	1351.49	701.534	677.163	0.466633	0.501048	0.48384	-1.0474	0
ENSG00000015479.17	MATR3	chr5	7550.48	6271.87	11570.2	11441.2	1.53238	1.82421	1.6783	0.746999	0
ENSG00000015520.14	NPC1L1	chr7	10.6624	9.23873	15.2507	18.6482	1.43033	2.01848	1.72441	0.7861	1
ENSG00000015532.9	XYLT2	chr17	2478.24	1998.21	1180.17	1120.06	0.476213	0.560532	0.518373	-0.947938	0
ENSG00000015568.12	RGPD5	chr2	729.033	973.023	424.874	477.406	0.582791	0.490642	0.536716	-0.897768	0.0358325
ENSG00000015592.16	STMN4	chr8	0	5.27927	1.17313	1.16551	#DIV/0!	0.220772	#DIV/0!	#DIV/0!	0.205704
ENSG00000015676.17	NUDCD3	chr7	2913.88	2358.52	1740.93	1769.25	0.597462	0.750154	0.673808	-0.569591	0
ENSG00000016082.14	ISL1	chr5	3.0464	0	240.492	285.551	78.9432	#DIV/0!	#DIV/0!	#DIV/0!	0
ENSG00000016391.10	CHDH	chr3	1124.12	868.441	902.14	824.018	0.80253	0.948848	0.875689	-0.19151	0.650605
ENSG00000016402.13	IL20RA	chr6	10.6624	23.7567	0	0	0	0	0	#NUM!	0.994041
ENSG00000016490.15	CLCA1	chr1	0	0	0	0	#DIV/0!	#DIV/0!	#DIV/0!	#DIV/0!	.
ENSG00000016602.9	CLCA4	chr1	0	0	0	0	#DIV/0!	#DIV/0!	#DIV/0!	#DIV/0!	.
ENSG00000016864.16	GLT8D1	chr3	651.929	605.797	912.698	861.314	1.4	1.42179	1.41089	0.496608	2.9833e-11
ENSG00000017260.19	ATP2C1	chr3	2461.49	1998.21	1895.78	2058.3	0.770178	1.03007	0.900125	-0.151802	0.739796
ENSG00000017427.15	IGF1	chr12	0	1.31982	0	0	#DIV/0!	0	#DIV/0!	#DIV/0!	1
ENSG00000017483.14	SLC38A5	chrX	1.5232	1.31982	7.0388	4.66205	4.62107	3.53234	4.07671	2.0274	1
ENSG00000017797.11	RALBP1	chr18	2689.97	2511.61	1918.07	1714.47	0.713047	0.682617	0.697832	-0.519049	7.64241e-10
ENSG00000018189.12	RUFY3	chr4	336.627	356.351	720.304	741.267	2.13977	2.08016	2.10996	1.07722	0
ENSG00000018236.14	CNTN1	chr12	0	0	214.683	224.944	#DIV/0!	#DIV/0!	#DIV/0!	#DIV/0!	0
ENSG00000018280.16	SLC11A1	chr2	7.61599	9.23873	3.5194	5.82757	0.462107	0.630776	0.546441	-0.871862	1
ENSG00000018408.14	WWTR1	chr3	688.486	616.355	613.549	691.149	0.891157	1.12135	1.00625	0.00899347	0.913886
ENSG00000018510.12	AGPS	chr2	0	2.63964	2521.06	2924.27	#DIV/0!	1107.83	#DIV/0!	#DIV/0!	0
ENSG00000018607.6	ZNF806	chr2	0	0	0	0	#DIV/0!	#DIV/0!	#DIV/0!	#DIV/0!	.
ENSG00000018610.13	CXorf56	chrX	1055.58	865.801	1407.76	1340.32	1.33364	1.54807	1.44085	0.526924	0
ENSG00000018625.14	ATP1A2	chr1	1.5232	0	0	0	0	#DIV/0!	#DIV/0!	#DIV/0!	1
ENSG00000018699.11	TTC27	chr2	711.334	609.756	820.021	848.494	1.15279	1.39153	1.27216	0.347282	0.120893
ENSG00000018869.16	ZNF582	chr19	0	0	49.2716	41.9585	#DIV/0!	#DIV/0!	#DIV/0!	#DIV/0!	3.155e-11
ENSG00000019102.11	VSIG2	chr11	6.09279	6.59909	0	0	0	0	0	#NUM!	1
ENSG00000019144.16	PHLDB1	chr11	1344.98	1195.76	926.776	940.569	0.689061	0.78659	0.737825	-0.438649	0.569332
ENSG00000019169.10	MARCO	chr2	0	0	0	0	#DIV/0!	#DIV/0!	#DIV/0!	#DIV/0!	.
ENSG00000019186.9	CYP24A1	chr20	201.062	563.562	0	1.16551	0	0.00206812	0.00103406	-9.91747	2.7714e-08
ENSG00000019485.12	PRDM11	chr11	231.526	204.572	334.343	320.516	1.44408	1.56677	1.50542	0.590171	0.652471
ENSG00000019505.7	SYT13	chr11	6.09279	3.95946	18.7701	11.6784	3.08071	2.94951	3.01511	1.59221	1
ENSG00000019549.8	SNAI2	chr8	3.0464	5.27927	1871.15	1869.48	614.217	354.118	484.167	8.91936	0
ENSG00000019582.14	CD74	chr5	13.7088	121.423	3.5194	0	0.256726	0	0.128363	-2.9617	0.00029935
ENSG00000019991.15	HGF	chr7	0	0	0	5.82757	#DIV/0!	#DIV/0!	#DIV/0!	#DIV/0!	1
ENSG00000019995.6	ZRANB1	chr10	1384.74	1087.32	971.777	1081.92	0.701776	0.995037	0.848407	-0.237172	0.335302
ENSG00000020129.15	NCDN	chr1	1920.75	1582.46	2045.95	1942.91	1.06518	1.22778	1.14648	0.197209	1.40969e-10
ENSG00000020181.17	ADGRA2	chr8	170.598	162.338	380.095	351.985	2.22802	2.16823	2.19812	1.13627	0
ENSG00000020219.9	CCT8L1P	chr7	1.5232	0	0	1.16551	0	#DIV/0!	#DIV/0!	#DIV/0!	1
ENSG00000020256.19	ZFP64	chr20	955.045	831.486	1144.98	1261.09	1.19887	1.51667	1.35777	0.441239	0
ENSG00000020426.10	MNAT1	chr14	1019.02	872.4	864.6	762.246	0.848462	0.873734	0.861098	-0.21575	0.57464
ENSG00000020577.13	SAMD4A	chr14	385.369	529.247	315.573	337.999	0.818885	0.638641	0.728763	-0.456479	0.459045
ENSG00000020633.18	RUNX3	chr1	1.5232	0	429.367	425.412	281.885	#DIV/0!	#DIV/0!	#DIV/0!	0
ENSG00000020922.12	MRE11A	chr11	731.135	626.914	1397.2	1456.89	1.911	2.32391	2.11746	1.08233	0
ENSG00000021300.13	PLEKHB1	chr11	673.254	427.621	173.624	146.855	0.257888	0.343422	0.300655	-1.73382	4.87508e-10
ENSG00000021355.12	SERPINB1	chr6	793.586	695.544	378.922	336.833	0.477481	0.484273	0.480877	-1.05626	0
ENSG00000021461.16	CYP3A43	chr7	0	0	1.17313	1.16551	#DIV/0!	#DIV/0!	#DIV/0!	#DIV/0!	1
ENSG00000021488.12	SLC7A9	chr19	0	0	2.34627	0	#DIV/0!	#DIV/0!	#DIV/0!	#DIV/0!	1
ENSG00000021574.11	SPAST	chr2	686.962	570.162	699.188	898.611	1.0178	1.57606	1.29693	0.3751	0.0515634
ENSG00000021645.18	NRXN3	chr14	1.5232	63.3513	140.776	127.041	92.4214	2.00534	47.2134	5.56112	4.07432e-06
ENSG00000021762.19	OSBPL5	chr11	438.681	322.036	241.666	243.592	0.550891	0.756414	0.653653	-0.613404	7.30069e-06
ENSG00000021776.10	AQR	chr15	1840.02	1662.97	1562.61	1689.99	0.849236	1.01625	0.932743	-0.100448	0.929901
ENSG00000021826.14	CPS1	chr2	251.328	241.527	1147.32	1256.42	4.56506	5.202	4.88353	2.28792	0
ENSG00000021852.12	C8B	chr1	0	0	0	0	#DIV/0!	#DIV/0!	#DIV/0!	#DIV/0!	.
ENSG00000022267.16	FHL1	chrX	569.676	403.864	5030.4	4934.78	8.83028	12.2189	10.5246	3.39569	0
ENSG00000022277.12	RTFDC1	chr20	6257.3	5083.94	1787.14	1812.37	0.285609	0.35649	0.321049	-1.63913	0
ENSG00000022355.15	GABRA1	chr5	0	0	0	0	#DIV/0!	#DIV/0!	#DIV/0!	#DIV/0!	.
ENSG00000022556.15	NLRP2	chr19	1.5232	0	0	0	0	#DIV/0!	#DIV/0!	#DIV/0!	1
ENSG00000022567.9	SLC45A4	chr8	618.418	525.288	384.788	414.923	0.622213	0.789896	0.706054	-0.502149	0.999845
ENSG00000022840.15	RNF10	chr12	5456.1	4389.72	3820.9	3482.55	0.700299	0.793344	0.746821	-0.421165	1.44288e-05
ENSG00000022976.15	ZNF839	chr14	586.431	558.283	362.498	336.833	0.618143	0.603338	0.61074	-0.711369	0.000476559
ENSG00000023041.11	ZDHHC6	chr10	1076.9	890.877	943.2	918.425	0.875846	1.03092	0.953384	-0.0688712	1
ENSG00000023171.14	GRAMD1B	chr11	4.56959	25.0766	188.875	213.289	41.3329	8.50551	24.9192	4.63919	0
ENSG00000023191.16	RNH1	chr11	3239.84	2651.52	2408.44	2350.84	0.743383	0.886603	0.814993	-0.295141	3.44803e-06
ENSG00000023228.13	NDUFS1	chr2	4038	3414.37	3351.76	3595.11	0.830055	1.05293	0.941495	-0.0869752	0.892351
ENSG00000023287.12	RB1CC1	chr8	948.952	1016.26	2470.62	2716.81	2.60352	2.67334	2.63843	1.39968	0
ENSG00000023318.7	ERP44	chr9	2289.37	2037.8	1218.89	1229.62	0.532412	0.603404	0.567908	-0.816271	0
ENSG00000023330.14	ALAS1	chr3	1185.05	1016.26	1393.68	1433.58	1.17606	1.41064	1.29335	0.371113	1.9573e-11
ENSG00000023445.13	BIRC3	chr11	176.691	145.18	7.0388	6.99308	0.0398368	0.0481683	0.0440026	-4.50627	0
ENSG00000023516.8	AKAP11	chr13	2056.32	1937.49	1894.61	2487.21	0.921361	1.28372	1.10254	0.140834	0.767156
ENSG00000023572.8	GLRX2	chr1	435.635	341.833	351.94	272.73	0.807879	0.797846	0.802863	-0.316775	0.431822
ENSG00000023608.4	SNAPC1	chr14	310.748	267.699	352.351	388.909	1.13388	1.45278	1.29333	0.371093	0.999986
ENSG00000023697.12	DERA	chr12	654.975	455.337	524.391	495.343	0.800627	1.08786	0.944243	-0.0827694	0.749675
ENSG00000023734.10	STRAP	chr12	3277.92	2702.99	4986.99	4839.21	1.52139	1.79032	1.65585	0.727575	0
ENSG00000023839.10	ABCC2	chr10	35.0336	65.9909	46.9254	59.4412	1.33944	0.900748	1.12009	0.16362	0.472372
ENSG00000023892.10	DEF6	chr6	297.024	306.198	194.74	173.661	0.655639	0.567154	0.611397	-0.70982	1.77274e-06
ENSG00000023902.13	PLEKHO1	chr1	226.957	250.766	713.265	686.487	3.14274	2.73757	2.94015	1.55589	0
ENSG00000023909.9	GCLM	chr1	648.882	752.297	1424.18	1370.64	2.19483	1.82195	2.00839	1.00604	0
ENSG00000024048.10	UBR2	chr6	1605.45	1549.47	1320.95	1460.39	0.82279	0.94251	0.88265	-0.180087	0.704813
ENSG00000024422.11	EHD2	chr19	1415.05	991.184	242.839	278.558	0.171611	0.281035	0.226323	-2.14354	0
ENSG00000024526.16	DEPDC1	chr1	1003.76	729.833	2334.49	2574.6	2.32575	3.52765	2.9267	1.54928	0
ENSG00000024862.16	CCDC28A	chr6	198.016	170.257	439.925	419.585	2.22167	2.46443	2.34305	1.22839	0
ENSG00000025039.14	RRAGD	chr6	158.413	295.639	900.967	895.114	5.68747	3.02772	4.3576	2.12353	0
ENSG00000025156.12	HSF2	chr6	522.457	405.184	930.295	1001.18	1.78062	2.47092	2.12577	1.08798	0
ENSG00000025293.15	PHF20	chr20	1052.53	1021.54	1484.01	1554.79	1.40995	1.52201	1.46598	0.551866	0
ENSG00000025423.11	HSD17B6	chr12	39.6032	32.9955	126.698	137.531	3.1992	4.16817	3.68368	1.88115	6.65101e-12
ENSG00000025434.18	NR1H3	chr11	166.029	146.5	251.051	249.42	1.51209	1.70253	1.60731	0.684648	0.827576
ENSG00000025708.13	TYMP	chr22	37.6382	68.393	34.7482	26.2707	0.923216	0.384113	0.653665	-0.613377	0.18096
ENSG00000025770.18	NCAPH2	chr22	1517.11	1132.4	1888.75	1818.2	1.24497	1.60561	1.42529	0.511254	0
ENSG00000025772.7	TOMM34	chr20	1029.68	867.121	1878.19	1742.44	1.82405	2.00946	1.91675	0.938664	0
ENSG00000025796.13	SEC63	chr6	2633.58	2304.4	2594.94	2716.74	0.985327	1.17894	1.08213	0.113875	0.993243
ENSG00000025800.13	KPNA6	chr1	4606.15	3735.09	5220.45	5399.82	1.13336	1.4457	1.28953	0.366849	0
ENSG00000026025.13	VIM	chr10	12.1856	27.7162	18211.7	17538.6	1494.53	632.794	1063.66	10.0548	0
ENSG00000026036.21	RTEL1-TNFRSF6B	chr20	559.653	516.049	255.731	230.69	0.456946	0.447031	0.451989	-1.14564	0
ENSG00000026103.19	FAS	chr10	53.3119	60.7117	104.409	75.7584	1.95845	1.24784	1.60315	0.680906	0.0116075
ENSG00000026297.15	RNASET2	chr6	1605.12	1142.96	827.235	725.789	0.515374	0.635006	0.57519	-0.797889	5.93571e-06
ENSG00000026508.16	CD44	chr11	5124.04	4519.06	0	0	0	0	0	#NUM!	0
ENSG00000026559.13	KCNG1	chr20	71.5903	153.099	499.755	412.592	6.98076	2.69494	4.83785	2.27437	0
ENSG00000026652.13	AGPAT4	chr6	0	3.95946	865.773	786.722	#DIV/0!	198.694	#DIV/0!	#DIV/0!	0
ENSG00000026751.16	SLAMF7	chr1	0	0	0	0	#DIV/0!	#DIV/0!	#DIV/0!	#DIV/0!	.
ENSG00000026950.16	BTN3A1	chr6	6.48882	87.8735	340.291	311.53	52.4426	3.54521	27.9939	4.80704	0
ENSG00000027001.9	MIPEP	chr13	383.846	290.36	526.737	473.198	1.37226	1.6297	1.50098	0.585903	4.43401e-12
ENSG00000027075.13	PRKCH	chr14	1022.07	914.634	226.415	214.454	0.221527	0.23447	0.227998	-2.1329	0
ENSG00000027644.4	INSRR	chr1	0	0	0	1.16551	#DIV/0!	#DIV/0!	#DIV/0!	#DIV/0!	1
ENSG00000027697.12	IFNGR1	chr6	490.47	500.211	1040.57	972.038	2.12158	1.94326	2.03242	1.0232	0
ENSG00000027847.13	B4GALT7	chr5	737.228	644.071	798.904	807.701	1.08366	1.25405	1.16886	0.225099	0.99997
ENSG00000027869.11	SH2D2A	chr1	3.0464	14.518	95.0238	75.7584	31.1922	5.21824	18.2052	4.18628	0
ENSG00000028116.16	VRK2	chr2	405.171	405.184	387.134	396.275	0.955484	0.978011	0.966747	-0.0487892	1
ENSG00000028137.16	TNFRSF1B	chr1	3.0464	0	4.69254	8.15859	1.54036	#DIV/0!	#DIV/0!	#DIV/0!	1
ENSG00000028203.17	VEZT	chr12	1410.48	1302.66	1169.61	1258.75	0.829231	0.966295	0.897763	-0.155594	0.956933
ENSG00000028277.20	POU2F2	chr19	13.7088	14.518	45.7522	37.2964	3.33744	2.56898	2.95321	1.56228	0.999979
ENSG00000028310.17	BRD9	chr5	1522.3	1215.24	1558.56	1485.32	1.02382	1.22225	1.12303	0.167399	1.59246e-05
ENSG00000028528.14	SNX1	chr15	3200.24	2668.67	1615.41	1559.46	0.504776	0.584357	0.544567	-0.87682	0
ENSG00000028839.9	TBPL1	chr6	629.081	512.09	827.059	825.183	1.31471	1.6114	1.46306	0.548987	1.531e-12
ENSG00000029153.14	ARNTL2	chr12	595.57	494.932	663.994	642.198	1.11489	1.29755	1.20622	0.27049	0.999939
ENSG00000029363.15	BCLAF1	chr6	5115.51	4384.11	12513.5	13479.5	2.44619	3.07462	2.76041	1.46488	0
ENSG00000029364.11	SLC39A9	chr14	3029.64	2659.43	1681.1	1822.86	0.554884	0.685433	0.620159	-0.689291	0
ENSG00000029534.19	ANK1	chr8	123.379	96.3467	288.591	307.696	2.33906	3.19363	2.76634	1.46798	0
ENSG00000029559.6	IBSP	chr4	0	0	0	0	#DIV/0!	#DIV/0!	#DIV/0!	#DIV/0!	.
ENSG00000029639.10	TFB1M	chr6	137.088	101.626	600.644	541.964	4.38146	5.33292	4.85719	2.28012	0
ENSG00000029725.16	RABEP1	chr17	3811.04	3094.97	3359.86	3586.28	0.881611	1.15874	1.02018	0.0288204	0.390783
ENSG00000029993.14	HMGB3	chrX	6022.73	4548.08	3709.44	3461.57	0.615907	0.761107	0.688507	-0.538457	3.23337e-05
ENSG00000030066.13	NUP160	chr11	4010.58	3167.56	3667.22	3995.38	0.914385	1.26134	1.08786	0.121497	0.100564
ENSG00000030110.12	BAK1	chr6	1169.82	1153.48	1113.3	989.521	0.951691	0.857856	0.904774	-0.144371	0.783143
ENSG00000030304.13	MUSK	chr9	0	0	1.17313	0	#DIV/0!	#DIV/0!	#DIV/0!	#DIV/0!	1
ENSG00000030419.16	IKZF2	chr2	332.057	261.324	122.006	111.889	0.367424	0.428163	0.397794	-1.32991	1.20015e-13
ENSG00000030582.16	GRN	chr17	7105.72	6815.54	3972.23	3721.48	0.559019	0.546029	0.552524	-0.855891	0
ENSG00000031003.10	FAM13B	chr5	1450.08	1065.09	820.021	933.576	0.565498	0.87652	0.721009	-0.47191	0.00702069
ENSG00000031081.10	ARHGAP31	chr3	35.0336	32.9955	283.898	317.02	8.10361	9.60798	8.85579	3.14662	0
ENSG00000031691.6	CENPQ	chr6	342.72	229.648	342.555	298.371	0.99952	1.29925	1.14939	0.200864	0.270681
ENSG00000031698.12	SARS	chr1	6545.18	5436.33	3834.97	3569.97	0.585923	0.656687	0.621305	-0.686626	0
ENSG00000031823.14	RANBP3	chr19	1381.54	1140.32	2447.16	2511.68	1.77132	2.2026	1.98696	0.990566	0
ENSG00000032219.18	ARID4A	chr14	680.87	745.697	662.821	596.743	0.973491	0.800248	0.88687	-0.173206	0.721896
ENSG00000032389.12	TSSC1	chr2	1313	1223.47	546.68	543.129	0.416361	0.443925	0.430143	-1.21711	0
ENSG00000032444.15	PNPLA6	chr19	1100.63	1045.03	708.573	734.273	0.643787	0.702632	0.67321	-0.570872	2.25809e-06
ENSG00000032742.17	IFT88	chr13	237.619	205.892	143.122	189.979	0.602319	0.922712	0.762515	-0.391162	0.204763
ENSG00000033011.11	ALG1	chr16	778.415	641.432	911.091	786.745	1.17044	1.22654	1.19849	0.261223	0.00148604
ENSG00000033030.13	ZCCHC8	chr12	1015.97	882.959	1011.24	920.756	0.995343	1.04281	1.01907	0.0272601	1
ENSG00000033050.7	ABCF2	chr7	2804.21	2309.68	4609.24	4336.88	1.64369	1.87769	1.76069	0.816141	0
ENSG00000033100.14	CHPF2	chr7	1820.22	1538.13	1007.72	1011.21	0.553626	0.657429	0.605527	-0.723736	0
ENSG00000033122.18	LRRC7	chr1	0	0	1.17313	0	#DIV/0!	#DIV/0!	#DIV/0!	#DIV/0!	1
ENSG00000033170.16	FUT8	chr14	2330.49	2003.48	554.892	607.232	0.238101	0.303088	0.270594	-1.8858	0
ENSG00000033178.12	UBA6	chr4	1306.9	1333.02	2020.14	2163.19	1.54574	1.62278	1.58426	0.66381	0
ENSG00000033327.12	GAB2	chr11	987.032	938.391	177.143	192.31	0.17947	0.204936	0.192203	-2.3793	0
ENSG00000033627.14	ATP6V0A1	chr17	1349.55	1106.01	2700.55	2690	2.00107	2.43218	2.21662	1.14836	0
ENSG00000033800.13	PIAS1	chr15	1026.64	834.125	1052.3	1103.74	1.025	1.32323	1.17412	0.231575	0.997434
ENSG00000033867.16	SLC4A7	chr3	1204.85	1194.44	1118	1296.05	0.927914	1.08507	1.00649	0.00933815	0.731858
ENSG00000034053.14	APBA2	chr15	144.704	93.7071	778.961	762.246	5.38314	8.13434	6.75874	2.75675	0
ENSG00000034152.18	MAP2K3	chr17	1328.23	1302.66	1613.06	1481.37	1.21444	1.13719	1.17581	0.233661	0.000116409
ENSG00000034239.10	EFCAB1	chr8	0	0	0	0	#DIV/0!	#DIV/0!	#DIV/0!	#DIV/0!	.
ENSG00000034510.5	TMSB10	chr2	7466.7	7364.59	3852.57	3494.21	0.515967	0.474461	0.495214	-1.01388	0
ENSG00000034533.11	ASTE1	chr3	295.5	241.527	241.666	279.723	0.817818	1.15815	0.987982	-0.0174436	1
ENSG00000034677.11	RNF19A	chr8	1380.02	1265.71	366.018	441.73	0.265227	0.348999	0.307113	-1.70316	0
ENSG00000034693.14	PEX3	chr6	441.727	411.783	669.636	722.56	1.51595	1.75471	1.63533	0.709581	0
ENSG00000034713.7	GABARAPL2	chr16	2548.31	1915.06	1144.98	1160.85	0.449309	0.606171	0.52774	-0.922101	0
ENSG00000034971.14	MYOC	chr1	1.5232	0	0	0	0	#DIV/0!	#DIV/0!	#DIV/0!	1
ENSG00000035115.21	SH3YL1	chr2	1239.88	1278.9	144.295	136.365	0.116378	0.106626	0.111502	-3.16485	0
ENSG00000035141.7	FAM136A	chr2	3532.3	2935.28	2761.56	2553.63	0.781802	0.869979	0.82589	-0.275978	0.00459272
ENSG00000035403.16	VCL	chr10	2342.68	2004.8	3294.16	3540.83	1.40615	1.76617	1.58616	0.66554	0
ENSG00000035499.12	DEPDC1B	chr5	1072.33	776.053	621.761	566.44	0.579822	0.729898	0.65486	-0.610742	0.000153265
ENSG00000035664.11	DAPK2	chr15	103.577	108.225	39.8865	55.9446	0.385089	0.516928	0.451009	-1.14877	0.999774
ENSG00000035681.7	NSMAF	chr8	1395.25	1203.67	663.994	649.191	0.475896	0.539341	0.507619	-0.978183	0
ENSG00000035687.9	ADSS	chr1	1072.33	923.873	1860.55	1874.12	1.73506	2.02855	1.8818	0.912115	0
ENSG00000035720.7	STAP1	chr4	0	0	3.5194	1.16551	#DIV/0!	#DIV/0!	#DIV/0!	#DIV/0!	1
ENSG00000035862.12	TIMP2	chr17	1348.03	1377.89	832.925	886.956	0.617883	0.643706	0.630794	-0.664759	7.31214e-08
ENSG00000035928.14	RFC1	chr4	1744.06	1454.44	2808.48	2941.76	1.61031	2.0226	1.81646	0.861128	0
ENSG00000036054.12	TBC1D23	chr3	1002.26	748.337	981.913	1069.94	0.979695	1.42976	1.20473	0.268706	0.00188712
ENSG00000036257.12	CUL3	chr2	2767.65	2353.24	2423.69	2444.08	0.875723	1.0386	0.957163	-0.0631628	1
ENSG00000036448.9	MYOM2	chr8	1.5232	0	46.9254	62.9377	30.8071	#DIV/0!	#DIV/0!	#DIV/0!	6.69464e-14
ENSG00000036473.6	OTC	chrX	0	0	1.17313	0	#DIV/0!	#DIV/0!	#DIV/0!	#DIV/0!	1
ENSG00000036530.8	CYP46A1	chr14	86.8223	54.1126	4.69254	8.15859	0.0540476	0.150771	0.102409	-3.28758	0
ENSG00000036549.12	ZZZ3	chr1	1020.54	942.35	2600.84	2782.08	2.54848	2.95228	2.75038	1.45963	0
ENSG00000036565.14	SLC18A1	chr8	0	0	0	0	#DIV/0!	#DIV/0!	#DIV/0!	#DIV/0!	.
ENSG00000036672.15	USP2	chr11	73.1135	84.4684	324.958	367.137	4.44457	4.34644	4.3955	2.13603	0
ENSG00000036828.13	CASR	chr3	0	1.31982	0	0	#DIV/0!	0	#DIV/0!	#DIV/0!	1
ENSG00000037042.8	TUBG2	chr17	289.804	238.953	301.413	298.5	1.04006	1.2492	1.14463	0.19488	1
ENSG00000037241.7	RPL26L1	chr5	1367.8	1111.13	1551.84	1492.61	1.13455	1.34333	1.23894	0.30911	1.13179e-07
ENSG00000037280.15	FLT4	chr5	44.1727	60.7117	1575.52	1573.44	35.6672	25.9167	30.7919	4.94448	0
ENSG00000037474.14	NSUN2	chr5	3972.5	3191.32	5085.53	5125.93	1.28018	1.60621	1.4432	0.529268	0
ENSG00000037637.10	FBXO42	chr1	1029.68	860.522	1096.88	1170.18	1.06526	1.35984	1.21255	0.278047	0.277965
ENSG00000037749.11	MFAP3	chr5	619.942	578.08	744.94	763.411	1.20163	1.3206	1.26111	0.334698	0.799007
ENSG00000037757.13	MRI1	chr19	1198.76	1050.58	2747.74	2611.92	2.29216	2.48618	2.38917	1.25651	0
ENSG00000037897.16	METTL1	chr12	648.882	673.107	493.889	461.543	0.761138	0.68569	0.723414	-0.467106	0.00265562
ENSG00000037965.5	HOXC8	chr12	41.1264	35.6351	178.316	194.641	4.33582	5.46205	4.89893	2.29247	0
ENSG00000038002.8	AGA	chr4	231.526	260.004	290.937	299.537	1.25661	1.15205	1.20433	0.268226	0.0334666
ENSG00000038210.12	PI4K2B	chr4	1175.85	919.24	499.919	530.728	0.425156	0.577355	0.501256	-0.996381	0
ENSG00000038219.12	BOD1L1	chr4	1014.45	925.193	3785.7	3798.41	3.73178	4.10553	3.91866	1.97036	0
ENSG00000038274.16	MAT2B	chr5	1268.82	1063.77	1324.47	1341.51	1.04385	1.26108	1.15247	0.204727	0.989498
ENSG00000038295.7	TLL1	chr4	0	1.31982	35.194	72.2618	#DIV/0!	54.7513	#DIV/0!	#DIV/0!	1.95142e-07
ENSG00000038358.14	EDC4	chr16	3895.7	3134.93	3488.09	3336.35	0.895369	1.06425	0.979811	-0.0294249	0.768377
ENSG00000038382.17	TRIO	chr5	3670.91	3183.4	2044.77	2336.85	0.557021	0.734075	0.645548	-0.631404	0
ENSG00000038427.15	VCAN	chr5	0	1.31982	2759.21	3463.91	#DIV/0!	2624.53	#DIV/0!	#DIV/0!	0
ENSG00000038532.14	CLEC16A	chr16	2018.24	1825.31	1128.55	1108.4	0.559178	0.607241	0.58321	-0.777913	0
ENSG00000038945.14	MSR1	chr8	0	0	0	0	#DIV/0!	#DIV/0!	#DIV/0!	#DIV/0!	.
ENSG00000039068.18	CDH1	chr16	43584.8	33390.1	78.6	114.22	0.00180338	0.00342079	0.00261208	-8.58058	0
ENSG00000039123.15	SKIV2L2	chr5	1818.7	1552.11	2822.56	2803.06	1.55197	1.80597	1.67897	0.747576	0
ENSG00000039139.9	DNAH5	chr5	44.1727	35.6351	5.86567	2.33103	0.132789	0.0654138	0.0991016	-3.33495	0.138044
ENSG00000039319.16	ZFYVE16	chr5	1011.4	941.031	1350.28	1636.38	1.33505	1.73892	1.53699	0.620106	1.29445e-06
ENSG00000039523.17	FAM65A	chr16	2207.11	1907.14	1370.22	1297.22	0.62082	0.68019	0.650505	-0.620368	0
ENSG00000039537.13	C6	chr5	0	0	0	0	#DIV/0!	#DIV/0!	#DIV/0!	#DIV/0!	.
ENSG00000039560.13	RAI14	chr5	204.109	303.558	2189.07	2451.07	10.725	8.07448	9.39975	3.23262	0
ENSG00000039600.10	SOX30	chr5	1.5232	0	5.86567	3.49654	3.85089	#DIV/0!	#DIV/0!	#DIV/0!	1
ENSG00000039650.9	PNKP	chr19	1183.52	971.386	791.865	762.246	0.669074	0.784699	0.726886	-0.460199	0.779155
ENSG00000039987.6	BEST2	chr19	4.56959	1.31982	1.17313	1.16551	0.256726	0.883086	0.569906	-0.811204	1
ENSG00000040199.18	PHLPP2	chr16	1439.42	1172	881.023	1044.3	0.612067	0.891042	0.751555	-0.41205	0.00315132
ENSG00000040275.16	SPDL1	chr5	1121.07	834.125	2362.69	2416.11	2.10753	2.89658	2.50205	1.32311	0
ENSG00000040341.17	STAU2	chr8	1036.66	957.792	794.458	866.489	0.766364	0.904673	0.835519	-0.259256	1
ENSG00000040487.12	PQLC2	chr1	344.243	361.63	520.871	432.405	1.51309	1.19571	1.3544	0.437656	0.00203085
ENSG00000040531.14	CTNS	chr17	415.833	405.184	610.03	569.936	1.46701	1.40661	1.43681	0.522867	2.49549e-05
ENSG00000040608.13	RTN4R	chr22	146.227	125.383	173.624	149.186	1.18736	1.18984	1.1886	0.249263	1
ENSG00000040633.12	PHF23	chr17	1925.32	1478.2	1520.38	1369.48	0.789676	0.926452	0.858064	-0.220843	0.621119
ENSG00000040731.10	CDH10	chr5	0	0	14.0776	12.8206	#DIV/0!	#DIV/0!	#DIV/0!	#DIV/0!	0.99991
ENSG00000040933.15	INPP4A	chr2	828.62	844.684	1511	1662.02	1.82351	1.96763	1.89557	0.92263	0
ENSG00000041353.9	RAB27B	chr18	435.635	419.702	3.5194	1.16551	0.00807879	0.002777	0.0054279	-7.52539	0
ENSG00000041357.15	PSMA4	chr15	6625.91	5012.67	3927.65	3551.32	0.592772	0.708469	0.65062	-0.620113	2.3859e-06
ENSG00000041515.15	MYO16	chr13	92.9151	91.0675	0	0	0	0	0	#NUM!	0
ENSG00000041802.10	LSG1	chr3	3216.99	2689.79	1351.45	1280.9	0.420097	0.476208	0.448152	-1.15794	0
ENSG00000041880.14	PARP3	chr3	83.7759	92.3873	178.316	177.158	2.12849	1.91756	2.02303	1.01651	0.0107506
ENSG00000041982.15	TNC	chr9	0	0	32.8477	25.6413	#DIV/0!	#DIV/0!	#DIV/0!	#DIV/0!	0.000964197
ENSG00000041988.15	THAP3	chr1	318.348	302.238	403.558	372.964	1.26766	1.23401	1.25083	0.322891	0.999997
ENSG00000042062.11	FAM65C	chr20	44.1727	32.9955	0	0	0	0	0	#NUM!	1.05775e-07
ENSG00000042088.13	TDP1	chr14	1366.31	1216.87	858.734	799.542	0.628506	0.657047	0.642777	-0.637611	1.19904e-14
ENSG00000042286.14	AIFM2	chr10	817.957	727.22	213.51	208.627	0.261029	0.286883	0.273956	-1.86799	0
ENSG00000042304.10	C2orf83	chr2	0	0	1.17313	0	#DIV/0!	#DIV/0!	#DIV/0!	#DIV/0!	1
ENSG00000042317.16	SPATA7	chr14	196.493	199.293	114.967	139.862	0.585096	0.70179	0.643443	-0.636115	1
ENSG00000042429.10	MED17	chr11	554.444	514.729	988.952	1030.31	1.78368	2.00166	1.89267	0.920424	0
ENSG00000042445.13	RETSAT	chr2	641.266	596.558	659.301	646.86	1.02812	1.08432	1.05622	0.0789131	1
ENSG00000042493.15	CAPG	chr2	583.385	555.644	75.0806	54.7791	0.128698	0.0985868	0.113642	-3.13743	0
ENSG00000042753.11	AP2S1	chr19	4275.62	3452.65	2461.23	2291.4	0.575644	0.663665	0.619655	-0.690464	0
ENSG00000042781.12	USH2A	chr1	0	1.31982	0	1.16551	#DIV/0!	0.883086	#DIV/0!	#DIV/0!	1
ENSG00000042813.7	ZPBP	chr7	0	0	0	0	#DIV/0!	#DIV/0!	#DIV/0!	#DIV/0!	.
ENSG00000042832.11	TG	chr8	1.5232	1.31982	0	1.16551	0	0.883086	0.441543	-1.17937	1
ENSG00000042980.12	ADAM28	chr8	0	0	0	0	#DIV/0!	#DIV/0!	#DIV/0!	#DIV/0!	.
ENSG00000043039.6	BARX2	chr11	338.15	279.802	30.5015	33.7999	0.090201	0.1208	0.1055	-3.24468	0
ENSG00000043093.13	DCUN1D1	chr3	1398.3	1263.07	727.343	758.749	0.520164	0.60072	0.560442	-0.835363	0
ENSG00000043143.20	JADE2	chr5	4924.5	3993.77	491.543	481.357	0.0998158	0.120527	0.110171	-3.18218	0
ENSG00000043355.10	ZIC2	chr13	353.382	279.802	2491.74	2400.96	7.05111	8.58093	7.81602	2.96643	0
ENSG00000043462.11	LCP2	chr5	0	0	0	0	#DIV/0!	#DIV/0!	#DIV/0!	#DIV/0!	.
ENSG00000043514.15	TRIT1	chr1	417.356	373.509	520.871	502.336	1.24803	1.34491	1.29647	0.374588	0.996634
ENSG00000043591.5	ADRB1	chr10	25.8944	23.7567	14.0776	16.3172	0.543655	0.686845	0.61525	-0.700756	1
ENSG00000044012.3	GUCA2B	chr1	0	0	0	0	#DIV/0!	#DIV/0!	#DIV/0!	#DIV/0!	.
ENSG00000044090.8	CUL7	chr6	2076.12	2068.16	739.074	684.156	0.355988	0.330805	0.343397	-1.54205	0
ENSG00000044115.20	CTNNA1	chr5	15160.4	12554.1	4233.84	4259.95	0.27927	0.339327	0.309298	-1.69293	0
ENSG00000044446.11	PHKA2	chrX	1143.92	996.463	1071.07	1010.5	0.936315	1.01409	0.975201	-0.0362285	1
ENSG00000044459.14	CNTLN	chr9	21.3248	21.1171	422.328	505.833	19.8046	23.9537	21.8791	4.45148	0
ENSG00000044524.10	EPHA3	chr3	15.232	22.4369	429.367	493.012	28.1885	21.9733	25.0809	4.64852	0
ENSG00000044574.7	HSPA5	chr9	16704.9	14591.9	14308.7	14290.4	0.856558	0.979335	0.917947	-0.123518	1
ENSG00000046604.12	DSG2	chr18	1344.98	1401.65	5037.44	5664.4	3.74535	4.04124	3.8933	1.96099	0
ENSG00000046647.13	GEMIN8	chrX	222.387	199.293	144.295	153.848	0.648849	0.771969	0.710409	-0.493278	1
ENSG00000046651.14	OFD1	chrX	764.645	667.828	746.113	808.866	0.975763	1.21119	1.09348	0.128922	1
ENSG00000046653.14	GPM6B	chrX	6.09279	1.31982	261.609	311.192	42.9374	235.784	139.361	7.12268	0
ENSG00000046774.9	MAGEC2	chrX	0	2.63964	0	0	#DIV/0!	0	#DIV/0!	#DIV/0!	1
ENSG00000046889.18	PREX2	chr8	0	0	194.74	256.413	#DIV/0!	#DIV/0!	#DIV/0!	#DIV/0!	0
ENSG00000047056.14	WDR37	chr10	1009.88	901.436	532.603	586.253	0.527392	0.650355	0.588873	-0.763971	0
ENSG00000047188.15	YTHDC2	chr5	752.46	683.666	2244.2	2392.8	2.98249	3.49995	3.24122	1.69654	0
ENSG00000047230.14	CTPS2	chrX	1602.4	1355.45	925.603	911.431	0.577634	0.672418	0.625026	-0.678012	0
ENSG00000047249.16	ATP6V1H	chr8	1226.17	1141.64	882.197	850.825	0.719471	0.745263	0.732367	-0.449361	0.689107
ENSG00000047315.14	POLR2B	chr4	3724.22	3087.06	5202.85	5445.28	1.39703	1.76391	1.58047	0.660353	0
ENSG00000047346.12	FAM214A	chr15	1447.04	1199.72	207.645	257.578	0.143496	0.2147	0.179098	-2.48118	0
ENSG00000047365.11	ARAP2	chr4	153.843	163.657	172.451	198.137	1.12095	1.21068	1.16582	0.221342	1
ENSG00000047410.13	TPR	chr1	4117.2	4026.77	12816.5	13776.4	3.11291	3.4212	3.26705	1.70799	0
ENSG00000047457.13	CP	chr3	25.8944	48.8333	0	0	0	0	0	#NUM!	1.05535e-07
ENSG00000047578.12	KIAA0556	chr16	1568.89	1296.06	801.25	738.935	0.51071	0.570139	0.540425	-0.887834	0
ENSG00000047579.19	DTNBP1	chr6	752.46	613.716	663.994	653.853	0.882431	1.0654	0.973916	-0.0381312	1
ENSG00000047597.5	XK	chrX	105.101	120.103	76.2537	95.5721	0.72553	0.795748	0.760639	-0.394716	0.471327
ENSG00000047617.14	ANO2	chr12	1.5232	0	1.17313	1.16551	0.770178	#DIV/0!	#DIV/0!	#DIV/0!	1
ENSG00000047621.11	C12orf4	chr12	350.336	234.928	876.331	877.632	2.5014	3.73575	3.11858	1.64089	0
ENSG00000047634.14	SCML1	chrX	357.525	372.189	1449.99	1589.76	4.05564	4.27138	4.16351	2.0578	0
ENSG00000047644.17	WWC3	chrX	1943.6	1645.81	0	0	0	0	0	#NUM!	0
ENSG00000047648.21	ARHGAP6	chrX	0	0	3.5194	1.16551	#DIV/0!	#DIV/0!	#DIV/0!	#DIV/0!	1
ENSG00000047662.4	FAM184B	chr4	10.6624	6.59909	24.6358	36.1309	2.31053	5.47513	3.89283	1.96082	0.999991
ENSG00000047849.21	MAP4	chr3	7113.34	6130.56	7190.14	7104.97	1.0108	1.15894	1.08487	0.117522	2.9976e-14
ENSG00000047932.13	GOPC	chr6	1212.47	1067.73	1689.31	1771.58	1.39329	1.6592	1.52624	0.609984	0
ENSG00000047936.10	ROS1	chr6	0	0	0	0	#DIV/0!	#DIV/0!	#DIV/0!	#DIV/0!	.
ENSG00000048028.11	USP28	chr11	478.284	434.22	1560.27	1772.75	3.26222	4.0826	3.67241	1.87673	0
ENSG00000048052.21	HDAC9	chr7	7.61599	9.23873	45.7522	47.786	6.00739	5.17236	5.58988	2.48282	0.278038
ENSG00000048140.17	TSPAN17	chr5	2651.89	2329.48	1119.17	972.038	0.422027	0.417277	0.419652	-1.25273	0
ENSG00000048162.19	NOP16	chr5	1433.33	1325.1	1711.6	1486.03	1.19414	1.12145	1.1578	0.211382	0.0078022
ENSG00000048342.15	CC2D2A	chr4	297.024	285.081	272.167	335.668	0.916314	1.17745	1.04688	0.0660978	0.559482
ENSG00000048392.11	RRM2B	chr8	2044.13	1837.19	690.976	733.108	0.338029	0.399038	0.368534	-1.44013	0
ENSG00000048405.9	ZNF800	chr7	537.689	512.09	519.698	688.818	0.966541	1.34511	1.15583	0.208925	0.40186
ENSG00000048462.10	TNFRSF17	chr16	1.5232	0	0	0	0	#DIV/0!	#DIV/0!	#DIV/0!	1
ENSG00000048471.13	SNX29	chr16	950.186	801.13	493.62	519.819	0.519498	0.648857	0.584177	-0.775521	9.99201e-16
ENSG00000048540.14	LMO3	chr12	1.5232	0	34.0209	31.4689	22.3352	#DIV/0!	#DIV/0!	#DIV/0!	0.000639503
ENSG00000048544.5	MRPS10	chr6	1855.26	1563.98	1215.34	1165.51	0.655081	0.74522	0.700151	-0.514262	1.80537e-10
ENSG00000048545.13	GUCA1A	chr6	0	0	0	0	#DIV/0!	#DIV/0!	#DIV/0!	#DIV/0!	.
ENSG00000048649.13	RSF1	chr11	1710.08	1541.71	2320.82	2454.5	1.35714	1.59207	1.47461	0.560329	0
ENSG00000048707.13	VPS13D	chr1	3239.84	2738.62	1959.13	2384.64	0.6047	0.870744	0.737722	-0.43885	0.00404645
ENSG00000048740.17	CELF2	chr10	0	0	3.5194	13.9862	#DIV/0!	#DIV/0!	#DIV/0!	#DIV/0!	0.999999
ENSG00000048828.16	FAM120A	chr9	14974.6	12776.4	5206.17	5644.1	0.347668	0.441761	0.394714	-1.34112	0
ENSG00000048991.16	R3HDM1	chr2	2440.16	2087.95	2438.95	2604.92	0.999501	1.2476	1.12355	0.168062	5.78218e-09
ENSG00000049089.13	COL9A2	chr1	170.598	163.657	43.406	57.1102	0.254434	0.348961	0.301698	-1.72882	1.13104e-10
ENSG00000049130.13	KITLG	chr12	936.767	1715.76	350.767	411.426	0.374444	0.239792	0.307118	-1.70313	0.0569206
ENSG00000049167.13	ERCC8	chr5	223.149	243.968	358.111	408	1.60481	1.67235	1.63858	0.712444	8.03857e-10
ENSG00000049192.14	ADAMTS6	chr5	0	5.27927	59.8298	54.7791	#DIV/0!	10.3763	#DIV/0!	#DIV/0!	2.5423e-11
ENSG00000049239.12	H6PD	chr1	1811.08	1549.47	649.916	659.681	0.358855	0.425747	0.392301	-1.34997	0
ENSG00000049245.12	VAMP3	chr1	1757.77	1434.64	1956.79	1972.05	1.11322	1.37459	1.24391	0.314878	4.73954e-13
ENSG00000049246.14	PER3	chr1	871.269	813.008	103.236	129.372	0.118489	0.159128	0.138808	-2.84883	0
ENSG00000049247.13	UTS2	chr1	0	0	3.5194	3.49654	#DIV/0!	#DIV/0!	#DIV/0!	#DIV/0!	1
ENSG00000049249.8	TNFRSF9	chr1	0	0	3.5194	0	#DIV/0!	#DIV/0!	#DIV/0!	#DIV/0!	1
ENSG00000049283.17	EPN3	chr17	2162.94	1814.75	1.17313	1.16551	0.000542379	0.000642244	0.000592312	-10.7214	0
ENSG00000049323.15	LTBP1	chr2	1122.6	1270.99	705.053	842.666	0.628056	0.663002	0.645529	-0.631446	0.0282387
ENSG00000049449.8	RCN1	chr11	85.2991	626.122	3742.36	3536.33	43.8733	5.64799	24.7607	4.62998	0
ENSG00000049540.16	ELN	chr7	0	0	2.34627	0	#DIV/0!	#DIV/0!	#DIV/0!	#DIV/0!	1
ENSG00000049541.10	RFC2	chr7	2371.62	1854.34	2499.95	2319.37	1.05411	1.25078	1.15244	0.204696	0.000329248
ENSG00000049618.21	ARID1B	chr6	1823.27	1566.62	2779.15	2998.87	1.52427	1.91422	1.71925	0.781776	0
ENSG00000049656.13	CLPTM1L	chr5	4540.65	3702.09	4425.06	4320.56	0.974543	1.16706	1.0708	0.0986901	6.43779e-06
ENSG00000049759.16	NEDD4L	chr18	1017.5	802.45	509.14	454.55	0.500385	0.566453	0.533419	-0.906658	0
ENSG00000049768.14	FOXP3	chrX	15.232	18.4775	22.2895	10.4896	1.46334	0.567698	1.01552	0.0222162	0.772499
ENSG00000049769.12	PPP1R3F	chrX	379.276	444.779	89.1582	75.7584	0.235074	0.170328	0.202701	-2.30257	0
ENSG00000049860.13	HEXB	chr5	2852.95	2427.15	1213.02	1167.84	0.425181	0.481159	0.45317	-1.14187	0
ENSG00000049883.14	PTCD2	chr5	429.542	365.59	709.746	835.673	1.65233	2.28582	1.96908	0.97752	0
ENSG00000050030.13	KIAA2022	chrX	7.61599	13.1982	49.2716	66.4343	6.4695	5.03359	5.75154	2.52395	5.72398e-12
ENSG00000050130.17	JKAMP	chr14	1003.79	956.868	597.125	618.888	0.594872	0.646784	0.620828	-0.687734	2.84595e-12
ENSG00000050165.17	DKK3	chr11	0	0	41.0597	45.455	#DIV/0!	#DIV/0!	#DIV/0!	#DIV/0!	3.74196e-10
ENSG00000050327.14	ARHGEF5	chr7	1387.1	1233.03	0	0	0	0	0	#NUM!	0
ENSG00000050344.8	NFE2L3	chr7	464.575	397.265	398.865	320.516	0.858559	0.806806	0.832683	-0.264161	0.520067
ENSG00000050393.11	MCUR1	chr6	1265.78	1055.85	1141.46	1164.35	0.901785	1.10275	1.00227	0.00327026	1
ENSG00000050405.13	LIMA1	chr12	463.052	632.193	915.044	941.735	1.97611	1.48963	1.73287	0.793166	3.37086e-06
ENSG00000050426.15	LETMD1	chr12	1413.53	1330.38	1216.54	1177.17	0.860641	0.884838	0.87274	-0.196377	1
ENSG00000050438.16	SLC4A8	chr12	242.189	267.923	86.8119	124.71	0.358448	0.465469	0.411958	-1.27943	6.32764e-08
ENSG00000050555.17	LAMC3	chr9	6.09279	6.59909	305.015	278.558	50.0616	42.2115	46.1365	5.52784	0
ENSG00000050628.20	PTGER3	chr1	7.61599	38.2747	2.34627	3.49654	0.308071	0.0913537	0.199712	-2.324	0.0367678
ENSG00000050730.15	TNIP3	chr4	0	0	4.69254	2.33103	#DIV/0!	#DIV/0!	#DIV/0!	#DIV/0!	1
ENSG00000050748.17	MAPK9	chr5	3212.42	2633.04	1675.24	1692.33	0.521486	0.642727	0.582107	-0.780644	0
ENSG00000050767.15	COL23A1	chr5	0	17.1576	23.4627	34.9654	#DIV/0!	2.03789	#DIV/0!	#DIV/0!	0.0078729
ENSG00000050820.16	BCAR1	chr16	3796.31	3261.42	1507.47	1537.31	0.397087	0.471363	0.434225	-1.20349	0
ENSG00000051009.10	FAM160A2	chr11	464.575	451.378	554.892	617.722	1.19441	1.36853	1.28147	0.357796	7.36091e-07
ENSG00000051108.14	HERPUD1	chr16	601.663	853.923	1089.84	1134.04	1.81138	1.32804	1.56971	0.650499	0.00456863
ENSG00000051128.18	HOMER3	chr19	1390.68	1228.75	187.701	181.82	0.134971	0.147971	0.141471	-2.82142	0
ENSG00000051180.16	RAD51	chr15	951.999	666.508	512.659	513.991	0.538508	0.77117	0.654839	-0.610787	0.000540695
ENSG00000051341.13	POLQ	chr3	1366.31	1033.42	1716.29	2016.34	1.25615	1.95114	1.60364	0.681355	2.8399e-08
ENSG00000051382.8	PIK3CB	chr3	2587.91	2002.16	707.4	805.37	0.273347	0.40225	0.337798	-1.56577	0
ENSG00000051523.10	CYBA	chr16	6892.47	5011.35	1805.45	1574.61	0.261946	0.314208	0.288077	-1.79547	0
ENSG00000051596.9	THOC3	chr5	3306.3	2603.95	3057.67	3022.79	0.924801	1.16085	1.04283	0.0604973	0.090033
ENSG00000051620.10	HEBP2	chr6	2082.21	1727.64	1920.42	1764.59	0.922298	1.02138	0.971841	-0.0412073	0.791813
ENSG00000051825.14	MPHOSPH9	chr12	1213.99	977.985	1911.67	2173.68	1.5747	2.22261	1.89866	0.924979	0
ENSG00000052126.14	PLEKHA5	chr12	533.119	432.9	531.43	554.784	0.99683	1.28155	1.13919	0.18801	1
ENSG00000052344.15	PRSS8	chr16	2140.09	2454.86	4.69254	4.66205	0.00219268	0.00189911	0.00204589	-8.93305	0
ENSG00000052723.11	SIKE1	chr1	4255.82	4039.96	2472.97	2840.36	0.581079	0.703065	0.642072	-0.639193	5.29971e-11
ENSG00000052749.13	RRP12	chr10	1780.62	1470.28	2409.62	2391.63	1.35325	1.62665	1.48995	0.575264	0
ENSG00000052795.12	FNIP2	chr4	376.23	340.513	780.134	910.266	2.07356	2.67322	2.37339	1.24695	0
ENSG00000052802.12	MSMO1	chr4	761.599	754.936	807.116	757.584	1.05976	1.00351	1.03164	0.044934	0.470301
ENSG00000052841.14	TTC17	chr11	1131.74	1076.97	1305.7	1451.06	1.15371	1.34736	1.25053	0.322544	4.89172e-07
ENSG00000052850.5	ALX4	chr11	3.0464	2.63964	606.51	557.115	199.091	211.058	205.074	7.68	0
ENSG00000053108.16	FSTL4	chr5	38.08	104.266	7.0388	3.49654	0.184843	0.0335349	0.109189	-3.1951	0.00148726
ENSG00000053254.15	FOXN3	chr14	1145.45	1178.6	1241.18	1526.82	1.08357	1.29546	1.18952	0.250374	0.225702
ENSG00000053328.8	METTL24	chr6	0	0	1.17313	3.49654	#DIV/0!	#DIV/0!	#DIV/0!	#DIV/0!	1
ENSG00000053371.12	AKR7A2	chr1	1826.28	1354.13	980.658	899.52	0.536969	0.664277	0.600623	-0.735469	3.38594e-08
ENSG00000053372.4	MRTO4	chr1	2342.68	1897.9	2865.97	2761.1	1.22337	1.45482	1.3391	0.421259	0
ENSG00000053438.8	NNAT	chr20	4.56959	5.27927	0	0	0	0	0	#NUM!	1
ENSG00000053501.12	USE1	chr19	190.4	171.576	344.901	331.006	1.81146	1.9292	1.87033	0.903294	3.69751e-10
ENSG00000053524.11	MCF2L2	chr3	10.6624	17.1576	8.21194	15.1517	0.770178	0.883086	0.826632	-0.274683	1
ENSG00000053702.14	NRIP2	chr12	0	0	1.17313	2.33103	#DIV/0!	#DIV/0!	#DIV/0!	#DIV/0!	1
ENSG00000053747.15	LAMA3	chr18	796.633	687.625	351.94	426.578	0.441785	0.620364	0.531074	-0.913015	0
ENSG00000053770.11	AP5M1	chr14	944.383	810.369	1207.15	1395.12	1.27825	1.72159	1.49992	0.584882	6.5273e-11
ENSG00000053900.10	ANAPC4	chr4	714.38	568.842	563.104	569.936	0.788242	1.00192	0.895083	-0.159907	1
ENSG00000053918.15	KCNQ1	chr11	13.7088	18.4775	16.4239	27.9723	1.19805	1.51386	1.35596	0.439313	1
ENSG00000054116.11	TRAPPC3	chr1	1584.13	1252.51	1146.15	1096.75	0.723523	0.875642	0.799582	-0.322681	0.00194713
ENSG00000054118.13	THRAP3	chr1	5935.9	4623.32	7260.53	7416.16	1.22315	1.60408	1.41361	0.499389	0
ENSG00000054148.17	PHPT1	chr9	2501.09	1970.48	1017.11	862.48	0.406665	0.437701	0.422183	-1.24406	0
ENSG00000054179.11	ENTPD2	chr9	406.694	467.216	9.38507	9.32411	0.0230765	0.0199567	0.0215166	-5.5384	0
ENSG00000054219.10	LY75	chr2	0	1.31982	0	0	#DIV/0!	0	#DIV/0!	#DIV/0!	1
ENSG00000054267.20	ARID4B	chr1	1009.47	918.132	2073.09	2092.38	2.05365	2.27895	2.1663	1.11523	0
ENSG00000054277.12	OPN3	chr1	1101.27	868.441	51.6179	58.2757	0.0468711	0.0671038	0.0569875	-4.13321	0
ENSG00000054282.15	SDCCAG8	chr1	198.016	225.689	412.943	393.944	2.08541	1.74552	1.91546	0.937691	1.39888e-14
ENSG00000054356.13	PTPRN	chr2	0	0	0	0	#DIV/0!	#DIV/0!	#DIV/0!	#DIV/0!	.
ENSG00000054392.12	HHAT	chr1	111.193	124.063	57.4836	48.9516	0.516969	0.39457	0.45577	-1.13362	0.998699
ENSG00000054523.17	KIF1B	chr1	3181.64	2610.6	3978.95	4474.71	1.2506	1.71405	1.48233	0.567862	5.59552e-14
ENSG00000054598.6	FOXC1	chr6	772.261	534.526	4272.55	4278.6	5.53252	8.00447	6.76849	2.75883	0
ENSG00000054611.13	TBC1D22A	chr22	490.47	439.5	476.292	512.826	0.971094	1.16684	1.06897	0.0962177	1
ENSG00000054654.15	SYNE2	chr14	4621.38	4109.91	2258.28	3096.77	0.488659	0.753487	0.621073	-0.687164	0.000298633
ENSG00000054690.13	PLEKHH1	chr14	1241.41	1232.71	683.937	764.577	0.550937	0.62024	0.585589	-0.77204	1.37901e-12
ENSG00000054793.13	ATP9A	chr20	8960.97	6969.96	1127.38	1205.14	0.12581	0.172905	0.149358	-2.74316	0
ENSG00000054796.12	SPO11	chr20	0	0	0	0	#DIV/0!	#DIV/0!	#DIV/0!	#DIV/0!	.
ENSG00000054803.3	CBLN4	chr20	36.5568	27.7162	0	0	0	0	0	#NUM!	8.03297e-05
ENSG00000054938.15	CHRDL2	chr11	0	0	0	0	#DIV/0!	#DIV/0!	#DIV/0!	#DIV/0!	.
ENSG00000054965.10	FAM168A	chr11	4874.23	3892.14	1907.52	2051.3	0.391347	0.527037	0.459192	-1.12283	0
ENSG00000054967.12	RELT	chr11	603.186	502.851	665.167	659.681	1.10275	1.31188	1.20732	0.271806	0.999926
ENSG00000054983.16	GALC	chr14	962.661	856.562	77.4268	124.71	0.08043	0.145594	0.113012	-3.14546	0
ENSG00000055044.10	NOP58	chr2	2265	1940.13	4143.51	3873	1.82937	1.99626	1.91281	0.935694	0
ENSG00000055070.16	SZRD1	chr1	6461.41	5421.81	5635.73	5454.6	0.872215	1.00605	0.939131	-0.0906014	0.933242
ENSG00000055118.14	KCNH2	chr7	188.877	171.576	71.5612	64.1032	0.378878	0.373613	0.376246	-1.41025	4.68437e-06
ENSG00000055130.15	CUL1	chr7	2333.54	1866.22	3514.71	3338.03	1.50617	1.78866	1.64741	0.720202	0
ENSG00000055147.17	FAM114A2	chr5	348.812	260.004	538.468	620.053	1.54372	2.38478	1.96425	0.973979	0
ENSG00000055163.18	CYFIP2	chr5	1037.3	1025.5	1056.99	1090.92	1.01899	1.06379	1.04139	0.058512	0.224134
ENSG00000055208.17	TAB2	chr6	3343.42	3031.62	2252.42	2379.98	0.673686	0.785051	0.729369	-0.45528	0
ENSG00000055211.12	GINM1	chr6	1905.52	1673.53	838.791	812.363	0.44019	0.485419	0.462804	-1.11153	0
ENSG00000055332.16	EIF2AK2	chr2	1934.46	2609.28	2544.53	2939.42	1.31537	1.12653	1.22095	0.288	0.764534
ENSG00000055483.19	USP36	chr17	2705.2	2280.65	3011.43	2927.77	1.1132	1.28375	1.19847	0.261198	0
ENSG00000055609.17	KMT2C	chr7	4979.75	4393.36	4340.55	5400.86	0.87164	1.22932	1.05048	0.0710516	0.877501
ENSG00000055732.12	MCOLN3	chr1	153.843	190.054	268.648	303.033	1.74625	1.59446	1.67035	0.740153	8.34149e-07
ENSG00000055813.5	CCDC85A	chr2	90.7978	64.7767	5.30256	5.82757	0.0583997	0.089964	0.0741818	-3.75279	1.59872e-14
ENSG00000055917.15	PUM2	chr2	4251.25	3641.38	2139.8	2240.12	0.503334	0.615184	0.559259	-0.838412	0
ENSG00000055950.16	MRPL43	chr10	1533.86	1369.97	1046.44	991.852	0.682223	0.723995	0.703109	-0.50818	8.39126e-07
ENSG00000055955.15	ITIH4	chr3	1.5232	1.31982	25.7972	44.3012	16.9362	33.5661	25.2512	4.65828	2.74686e-08
ENSG00000055957.10	ITIH1	chr3	0	0	0	0	#DIV/0!	#DIV/0!	#DIV/0!	#DIV/0!	.
ENSG00000056050.6	C4orf27	chr4	245.235	209.851	573.662	515.157	2.33924	2.45487	2.39705	1.26126	0
ENSG00000056097.15	ZFR	chr5	3140.83	2687.15	3575.71	3977.9	1.13846	1.48034	1.3094	0.388906	5.7398e-11
ENSG00000056277.15	ZNF280C	chrX	310.732	322.036	908.006	1081.6	2.92215	3.35862	3.14038	1.65094	0
ENSG00000056291.17	NPFFR2	chr4	0	0	4.69254	8.15859	#DIV/0!	#DIV/0!	#DIV/0!	#DIV/0!	1
ENSG00000056487.15	PHF21B	chr22	18.2784	29.036	280.379	276.227	15.3394	9.51325	12.4263	3.63533	0
ENSG00000056558.10	TRAF1	chr9	28.9408	26.3964	103.236	90.91	3.56714	3.44404	3.50559	1.80966	1.10341e-05
ENSG00000056586.15	RC3H2	chr9	4010.58	3283.71	2673.57	3125.91	0.66663	0.951944	0.809287	-0.305277	0.178212
ENSG00000056736.9	IL17RB	chr3	452.39	322.036	209.991	196.972	0.464181	0.611646	0.537914	-0.894554	1.8725e-08
ENSG00000056972.18	TRAF3IP2	chr6	1363.26	1319.82	229.934	224.944	0.168665	0.170436	0.16955	-2.56022	0
ENSG00000056998.18	GYG2	chrX	501.132	372.189	714.438	770.404	1.42565	2.06993	1.74779	0.805531	0
ENSG00000057019.15	DCBLD2	chr3	1340.41	980.625	1756.18	1924.26	1.31018	1.96228	1.63623	0.710375	9.99201e-16
ENSG00000057149.14	SERPINB3	chr18	0	0	0	0	#DIV/0!	#DIV/0!	#DIV/0!	#DIV/0!	.
ENSG00000057252.12	SOAT1	chr1	750.937	715.342	1706.91	1822.86	2.27304	2.54824	2.41064	1.26942	0
ENSG00000057294.13	PKP2	chr12	766.169	601.824	434.048	433.571	0.566517	0.720428	0.643473	-0.636049	0.00120378
ENSG00000057468.6	MSH4	chr1	0	2.63964	37.5403	62.9377	#DIV/0!	23.8433	#DIV/0!	#DIV/0!	5.00928e-10
ENSG00000057593.13	F7	chr13	9.13919	27.7162	0	0	0	0	0	#NUM!	0.975406
ENSG00000057608.16	GDI2	chr10	10063.1	7884.41	5284.73	4995.11	0.525159	0.633543	0.579351	-0.787491	0
ENSG00000057657.14	PRDM1	chr6	9.13919	2.63964	4.69254	8.15859	0.513452	3.0908	1.80213	0.8497	1
ENSG00000057663.12	ATG5	chr6	830.143	807.729	669.859	695.812	0.80692	0.861442	0.834181	-0.261567	1
ENSG00000057704.10	TMCC3	chr12	196.493	190.054	160.719	168.999	0.817941	0.889219	0.85358	-0.228402	1
ENSG00000057757.9	PITHD1	chr1	930.674	735.139	1305.7	1202.81	1.40296	1.63617	1.51956	0.603657	0
ENSG00000057935.13	MTA3	chr2	1367.83	1244.59	820.021	764.577	0.599504	0.614321	0.606912	-0.72044	0
ENSG00000058056.8	USP13	chr3	1972.54	1577.18	1258.77	1269.24	0.638148	0.804754	0.721451	-0.471027	2.39597e-12
ENSG00000058063.15	ATP11B	chr3	1754.72	1504.59	926.776	1078.1	0.52816	0.716539	0.62235	-0.684203	0
ENSG00000058085.14	LAMC2	chr1	396.032	366.91	32.8477	33.7999	0.0829423	0.0921205	0.0875314	-3.51406	0
ENSG00000058091.16	CDK14	chr7	325.964	241.527	360.152	364.806	1.10488	1.51042	1.30765	0.386975	0.999988
ENSG00000058262.9	SEC61A1	chr3	13268.6	10463.5	7404.82	7263.48	0.558072	0.694172	0.626122	-0.675485	0
ENSG00000058272.16	PPP1R12A	chr12	2006.05	1990.29	1603.67	1559.46	0.799418	0.783534	0.791476	-0.337383	0.00955954
ENSG00000058335.15	RASGRF1	chr15	1.5232	44.8738	9.38507	6.99308	6.16142	0.155839	3.15863	1.6593	0.255989
ENSG00000058404.19	CAMK2B	chr7	211.725	170.257	57.4836	68.7653	0.271502	0.403892	0.337697	-1.5662	1.84218e-10
ENSG00000058453.16	CROCC	chr1	733.618	635.651	750.806	716.523	1.02343	1.12723	1.07533	0.104776	1
ENSG00000058600.15	POLR3E	chr16	1753.2	1839.83	2362.69	2419.61	1.34764	1.31513	1.33139	0.412928	2.10278e-09
ENSG00000058668.14	ATP2B4	chr1	1856.78	1599.62	1350.28	1483.7	0.727215	0.927532	0.827373	-0.27339	0.00447168
ENSG00000058673.15	ZC3H11A	chr1	8374.28	7413.3	4162.28	4432.74	0.497031	0.597944	0.547487	-0.869102	0
ENSG00000058729.10	RIOK2	chr5	606.233	550.364	814.155	826.349	1.34297	1.50146	1.42222	0.508141	3.05255e-10
ENSG00000058799.13	YIPF1	chr1	591.001	473.815	294.457	317.02	0.498234	0.669079	0.583656	-0.776809	4.03258e-06
ENSG00000058804.11	NDC1	chr1	1872.01	1540.23	3607.39	3803.07	1.92701	2.46916	2.19809	1.13625	0
ENSG00000058866.14	DGKG	chr3	0	3.95946	0	0	#DIV/0!	0	#DIV/0!	#DIV/0!	1
ENSG00000059122.16	FLYWCH1	chr16	1376.97	1437.28	1523.9	1529.48	1.1067	1.06415	1.08543	0.118261	0.153787
ENSG00000059145.18	UNKL	chr16	1611.54	1450.48	1277.54	1198.15	0.792745	0.826035	0.80939	-0.305093	0.999999
ENSG00000059377.15	TBXAS1	chr7	15.232	6.59909	59.8298	53.6136	3.92791	8.12439	6.02615	2.59124	0.00447208
ENSG00000059378.12	PARP12	chr7	159.936	310.157	0	0	0	0	0	#NUM!	0
ENSG00000059573.8	ALDH18A1	chr10	3582.56	2926.04	4917.78	5149.24	1.3727	1.7598	1.56625	0.647313	0
ENSG00000059588.9	TARBP1	chr1	696.102	708.743	2040.08	2236.62	2.93072	3.15576	3.04324	1.60561	0
ENSG00000059691.11	GATB	chr4	335.104	366.91	856.388	801.873	2.55559	2.18548	2.37054	1.24521	0
ENSG00000059728.10	MXD1	chr2	1063.19	937.256	213.51	236.599	0.20082	0.252438	0.226629	-2.14159	0
ENSG00000059758.7	CDK17	chr12	563.583	531.887	482.158	551.288	0.855522	1.03648	0.945999	-0.0800895	0.868607
ENSG00000059769.19	DNAJC25	chr9	230.155	214.919	321.99	340.493	1.39901	1.58428	1.49165	0.576907	0.782332
ENSG00000059804.15	SLC2A3	chr12	1.5232	11.2976	383.286	368.186	251.633	32.5896	142.111	7.15088	0
ENSG00000059915.16	PSD	chr10	97.4847	75.2297	26.9821	39.6275	0.276783	0.526753	0.401768	-1.31557	0.999086
ENSG00000060069.16	CTDP1	chr18	750.937	666.508	847.003	808.866	1.12793	1.21359	1.17076	0.227443	0.999927
ENSG00000060138.12	YBX3	chr12	4036.48	3246.75	9344	9101.49	2.31489	2.80326	2.55908	1.35562	0
ENSG00000060140.8	STYK1	chr12	73.1135	98.9864	52.791	45.455	0.722042	0.459205	0.590623	-0.75969	0.0349534
ENSG00000060237.16	WNK1	chr12	6068.42	5688.42	9335.8	10908	1.53842	1.91759	1.72801	0.789108	3.2796e-13
ENSG00000060303.5	RPS17P5	chr6	0	0	0	0	#DIV/0!	#DIV/0!	#DIV/0!	#DIV/0!	.
ENSG00000060339.13	CCAR1	chr10	1855.26	1484.8	3791.57	3733.14	2.04369	2.51424	2.27897	1.18838	0
ENSG00000060491.16	OGFR	chr20	2968.71	2646.24	1488.71	1340.34	0.501465	0.506508	0.503987	-0.988542	0
ENSG00000060558.3	GNA15	chr19	24.3712	23.7567	3.5194	0	0.144408	0	0.0722042	-3.79177	0.996603
ENSG00000060566.13	CREB3L3	chr19	0	0	1.17313	8.15859	#DIV/0!	#DIV/0!	#DIV/0!	#DIV/0!	1
ENSG00000060642.10	PIGV	chr1	540.735	490.972	204.125	175.993	0.377496	0.358457	0.367976	-1.44232	0
ENSG00000060656.19	PTPRU	chr1	1543	1327.74	3251.93	3496.54	2.10754	2.63346	2.3705	1.24519	0
ENSG00000060688.12	SNRNP40	chr1	1416.57	1116.57	2736.92	2673.69	1.93207	2.39456	2.16332	1.11324	0
ENSG00000060709.13	RIMBP2	chr12	0	0	0	2.33103	#DIV/0!	#DIV/0!	#DIV/0!	#DIV/0!	1
ENSG00000060718.19	COL11A1	chr1	0	0	0	0	#DIV/0!	#DIV/0!	#DIV/0!	#DIV/0!	.
ENSG00000060749.14	QSER1	chr11	2066.98	1897.9	4290.15	5244.81	2.07556	2.76348	2.41952	1.27472	0
ENSG00000060762.18	MPC1	chr6	297.024	217.77	1025.32	954.555	3.45198	4.38332	3.91765	1.96999	0
ENSG00000060971.17	ACAA1	chr3	1887.24	1509.87	883.37	865.976	0.468074	0.573543	0.520809	-0.941175	0
ENSG00000060982.14	BCAT1	chr12	3.0464	6.59909	2346.27	2630.56	770.178	398.625	584.402	9.19082	0
ENSG00000061273.17	HDAC7	chr12	1524.72	1256.47	778.961	797.211	0.510887	0.634486	0.572687	-0.804182	0
ENSG00000061337.15	LZTS1	chr8	0	0	32.8477	32.6344	#DIV/0!	#DIV/0!	#DIV/0!	#DIV/0!	2.44643e-05
ENSG00000061455.10	PRDM6	chr5	342.72	308.838	523.218	634.039	1.52666	2.05299	1.78983	0.839819	1.86057e-10
ENSG00000061492.11	WNT8A	chr5	0	0	0	0	#DIV/0!	#DIV/0!	#DIV/0!	#DIV/0!	.
ENSG00000061656.9	SPAG4	chr20	141.657	110.865	44.5791	38.4619	0.314696	0.346927	0.330812	-1.59592	0.000735682
ENSG00000061676.14	NCKAP1	chr2	5401.26	5262.12	3917.09	4367.18	0.725218	0.829928	0.777573	-0.362949	0.027214
ENSG00000061794.12	MRPS35	chr12	1418.1	1306.62	1343.24	1346.17	0.947211	1.03027	0.988739	-0.0163379	1
ENSG00000061918.12	GUCY1B3	chr4	1.5232	9.23873	438.752	414.923	288.047	44.9112	166.479	7.3792	0
ENSG00000061936.9	SFSWAP	chr12	1969.5	1702.57	2088.18	2101.42	1.06026	1.23427	1.14726	0.198197	0.00283571
ENSG00000061938.16	TNK2	chr3	3227.66	2812.53	1047.61	1046.63	0.324572	0.372131	0.348352	-1.52138	0
ENSG00000061987.14	MON2	chr12	2449.3	2116.99	1069.9	1350.83	0.436817	0.63809	0.537454	-0.895787	0
ENSG00000062038.13	CDH3	chr16	3363.22	2861.37	29.3283	30.3033	0.00872031	0.0105905	0.00965541	-6.69445	0
ENSG00000062096.14	ARSF	chrX	0	0	0	0	#DIV/0!	#DIV/0!	#DIV/0!	#DIV/0!	.
ENSG00000062194.15	GPBP1	chr5	2461.49	2060.24	2517.55	2402.12	1.02277	1.16595	1.09436	0.130087	0.955945
ENSG00000062282.14	DGAT2	chr11	347.289	337.874	66.8686	62.9377	0.192545	0.186276	0.18941	-2.40041	0
ENSG00000062370.16	ZNF112	chr19	121.856	84.4684	94.6602	117.717	0.776821	1.39362	1.08522	0.117988	0.948878
ENSG00000062485.18	CS	chr12	10731.6	8665.16	8862.11	8851.56	0.825799	1.02151	0.923655	-0.114574	0.913339
ENSG00000062524.15	LTK	chr15	0	0	73.9074	53.6136	#DIV/0!	#DIV/0!	#DIV/0!	#DIV/0!	0
ENSG00000062582.13	MRPS24	chr7	2158.37	1781.62	1613.35	1424.19	0.747486	0.799376	0.773431	-0.370655	0.00143292
ENSG00000062598.17	ELMO2	chr20	1436.38	1260.43	1032.36	980.197	0.718724	0.777671	0.748197	-0.418509	0.87111
ENSG00000062650.17	WAPL	chr10	2077.64	1818.71	3167.46	3592.11	1.52455	1.97509	1.74982	0.807204	0
ENSG00000062716.10	VMP1	chr17	19480.2	15402.3	1807.8	1628.22	0.092802	0.105713	0.0992575	-3.33268	0
ENSG00000062725.9	APPBP2	chr17	20648.5	17085.1	1533.29	1532.65	0.0742566	0.0897071	0.0819819	-3.60855	0
ENSG00000062822.12	POLD1	chr19	2587.91	2018.75	3489.2	3438.44	1.34827	1.70325	1.52576	0.609527	0
ENSG00000063015.19	SEZ6	chr17	1.5232	0	0	1.16551	0	#DIV/0!	#DIV/0!	#DIV/0!	1
ENSG00000063046.17	EIF4B	chr12	26139.8	21276.9	13829	14043.7	0.529041	0.660046	0.594544	-0.750145	0
ENSG00000063127.15	SLC6A16	chr19	9.13919	6.59909	32.8477	31.4689	3.59416	4.76867	4.18141	2.06399	0.999921
ENSG00000063169.10	GLTSCR1	chr19	1099.75	943.67	817.674	841.501	0.74351	0.891732	0.817621	-0.290496	1
ENSG00000063176.15	SPHK2	chr19	633.65	603.157	673.379	593.246	1.0627	0.983569	1.02313	0.0329938	0.570991
ENSG00000063177.12	RPL18	chr19	23987.3	19583.5	17414	15965.2	0.725967	0.815239	0.770603	-0.37594	9.06704e-05
ENSG00000063180.8	CA11	chr19	132.518	254.725	190.048	192.31	1.43412	0.75497	1.09455	0.130334	0.692158
ENSG00000063241.7	ISOC2	chr19	2679.31	2176.38	747.286	712.129	0.27891	0.327208	0.303059	-1.72233	0
ENSG00000063244.12	U2AF2	chr19	11139.1	8805.83	10310.7	10038.6	0.925625	1.13999	1.03281	0.0465721	0.314987
ENSG00000063245.14	EPN1	chr19	6106.5	4922.92	3660.38	3405.63	0.599423	0.69179	0.645607	-0.631273	0
ENSG00000063322.13	MED29	chr19	2441.69	2140.75	1554.4	1538.48	0.63661	0.718664	0.677637	-0.561415	0
ENSG00000063438.16	AHRR	chr5	62.4511	98.9864	759.018	692.245	12.1538	6.99334	9.57356	3.25906	0
ENSG00000063515.2	GSC2	chr22	0	0	0	0	#DIV/0!	#DIV/0!	#DIV/0!	#DIV/0!	.
ENSG00000063587.13	ZNF275	chrX	1092.13	806.409	1580.21	1649.2	1.4469	2.04512	1.74601	0.804062	0
ENSG00000063601.16	MTMR1	chrX	2044.13	1711.8	2284.09	2482.54	1.11739	1.45025	1.28382	0.360442	1.29896e-14
ENSG00000063660.8	GPC1	chr2	2980.9	2394.15	599.471	610.729	0.201104	0.255092	0.228098	-2.13227	0
ENSG00000063761.15	ADCK1	chr14	344.243	263.964	300.322	275.061	0.872414	1.04204	0.957228	-0.0630657	1
ENSG00000063854.12	HAGH	chr16	1677.04	1503.27	715.612	655.019	0.426711	0.435728	0.431219	-1.21351	0
ENSG00000063978.15	RNF4	chr4	2785.93	2404.71	1444.13	1393.95	0.518365	0.579677	0.549021	-0.865067	0
ENSG00000064012.21	CASP8	chr2	519.411	529.247	305.015	322.847	0.587233	0.610012	0.598622	-0.740282	4.56215e-10
ENSG00000064042.17	LIMCH1	chr4	25.8944	50.1531	167.758	182.986	6.47856	3.64854	5.06355	2.34015	0
ENSG00000064102.14	ASUN	chr12	977.893	809.049	1817.18	1722.63	1.85826	2.1292	1.99373	0.995473	0
ENSG00000064115.10	TM7SF3	chr12	2557.45	2176.38	1089.84	1141.04	0.426144	0.524282	0.475213	-1.07335	0
ENSG00000064195.7	DLX3	chr17	233.049	230.968	26.9821	11.6551	0.115778	0.0504621	0.0831202	-3.58866	0
ENSG00000064199.6	SPA17	chr11	135.565	128.022	383.615	362.475	2.82976	2.83134	2.83055	1.50108	0
ENSG00000064201.15	TSPAN32	chr11	0	1.31982	0	0	#DIV/0!	0	#DIV/0!	#DIV/0!	1
ENSG00000064205.10	WISP2	chr20	798.156	550.364	0	0	0	0	0	#NUM!	0
ENSG00000064218.4	DMRT3	chr9	0	1.31982	12.9045	12.8206	#DIV/0!	9.71395	#DIV/0!	#DIV/0!	0.999995
ENSG00000064225.12	ST3GAL6	chr3	0	0	266.301	234.874	#DIV/0!	#DIV/0!	#DIV/0!	#DIV/0!	0
ENSG00000064270.12	ATP2C2	chr16	1393.73	1091.49	0	0	0	0	0	#NUM!	0
ENSG00000064300.8	NGFR	chr17	65.4975	64.6711	39.8865	32.6344	0.608978	0.504621	0.556799	-0.844771	1
ENSG00000064309.14	CDON	chr11	211.725	179.495	764.883	854.321	3.61263	4.75957	4.1861	2.06561	0
ENSG00000064313.11	TAF2	chr8	1567.37	1307.94	1755.01	1976.71	1.11971	1.51132	1.31552	0.395628	1.29886e-08
ENSG00000064393.15	HIPK2	chr7	4310.65	3476.4	4543.55	5672.55	1.05403	1.63173	1.34288	0.42533	0.034303
ENSG00000064419.13	TNPO3	chr7	3690.71	3104.21	3126.4	3166.7	0.8471	1.02013	0.933615	-0.0991002	1
ENSG00000064489.22	BORCS8-MEF2B	chr19	106.791	99.4879	146.841	136.703	1.37503	1.37407	1.37455	0.458957	1
ENSG00000064490.13	RFXANK	chr19	1404.39	1261.75	835.271	801.873	0.594758	0.635526	0.615142	-0.701008	0
ENSG00000064545.14	TMEM161A	chr19	813.388	811.688	1650.6	1579.27	2.02929	1.94566	1.98748	0.990937	0
ENSG00000064547.13	LPAR2	chr19	1220.08	972.706	112.621	104.896	0.092306	0.10784	0.100073	-3.32088	0
ENSG00000064601.16	CTSA	chr20	2594.01	2821.77	1485.19	1350.83	0.572546	0.478717	0.525631	-0.927877	2.0065e-07
ENSG00000064607.16	SUGP2	chr19	4499.53	3956.82	4046.14	4142.23	0.899236	1.04686	0.973048	-0.0394164	1
ENSG00000064651.13	SLC12A2	chr5	3232.23	2538.01	960.797	1109.57	0.297255	0.43718	0.367218	-1.44529	0
ENSG00000064652.10	SNX24	chr5	993.125	768.134	201.779	205.13	0.203176	0.26705	0.235113	-2.08857	0
ENSG00000064655.18	EYA2	chr20	94.4383	71.2702	187.701	206.296	1.98756	2.89456	2.44106	1.28751	2.98937e-09
ENSG00000064666.14	CNN2	chr19	1153.06	1012.3	1175.48	1130.55	1.01944	1.11681	1.06813	0.0950828	1
ENSG00000064687.12	ABCA7	chr19	374.707	340.513	576.009	533.805	1.53723	1.56765	1.55244	0.634535	2.12192e-09
ENSG00000064692.18	SNCAIP	chr5	9.13919	5.27927	17.597	22.1448	1.92545	4.19466	3.06005	1.61356	1
ENSG00000064703.11	DDX20	chr1	869.746	696.864	1645.91	1791.39	1.8924	2.57065	2.23152	1.15803	0
ENSG00000064726.9	BTBD1	chr15	1937.51	1573.22	2908.2	3044.32	1.501	1.93508	1.71804	0.780765	0
ENSG00000064763.10	FAR2	chr12	25.8944	166.297	617.068	637.536	23.8302	3.83372	13.832	3.78993	0
ENSG00000064787.12	BCAS1	chr20	1066.24	1145.6	4.69254	9.32411	0.00440102	0.00813904	0.00627003	-7.31731	0
ENSG00000064835.10	POU1F1	chr3	0	0	0	0	#DIV/0!	#DIV/0!	#DIV/0!	#DIV/0!	.
ENSG00000064886.13	CHI3L2	chr1	42.6495	27.7162	0	0	0	0	0	#NUM!	4.23357e-06
ENSG00000064932.15	SBNO2	chr19	2619.9	2578.93	1357.32	1299.55	0.518079	0.50391	0.510995	-0.96862	0
ENSG00000064933.16	PMS1	chr2	281.792	323.356	855.215	1022.16	3.03492	3.16109	3.098	1.63134	0
ENSG00000064961.18	HMG20B	chr19	4047.14	3426.25	2494.08	2296.06	0.616258	0.670139	0.643198	-0.636664	0
ENSG00000064989.12	CALCRL	chr2	1.5232	1.31982	30.5015	45.455	20.0246	34.4404	27.2325	4.76726	1.44296e-12
ENSG00000064995.16	TAF11	chr6	2141.62	1785.71	1258.77	1139.87	0.587767	0.638328	0.613048	-0.705928	0
ENSG00000064999.13	ANKS1A	chr6	1827.84	1710.48	1654.12	1702.82	0.904959	0.995516	0.950238	-0.0736397	1
ENSG00000065000.15	AP3D1	chr19	5972.46	4702.51	8031.27	7505.91	1.34472	1.59615	1.47043	0.556241	0
ENSG00000065029.14	ZNF76	chr6	1081.47	867.121	619.415	616.557	0.572752	0.711039	0.641896	-0.63959	2.43937e-09
ENSG00000065054.13	SLC9A3R2	chr16	1332.8	1292.1	1001.86	987.19	0.751694	0.764018	0.757856	-0.400004	3.43894e-06
ENSG00000065057.7	NTHL1	chr16	464.575	471.175	1033.53	972.038	2.22468	2.06301	2.14384	1.1002	0
ENSG00000065060.16	UHRF1BP1	chr6	1905.52	1933.53	1446.47	1737.78	0.759096	0.898759	0.828927	-0.270682	0.688557
ENSG00000065135.8	GNAI3	chr1	4342.64	3450.01	2449.5	2592.1	0.564059	0.751333	0.657696	-0.604508	9.99201e-16
ENSG00000065150.18	IPO5	chr13	3733.36	3184.72	11737.2	12141.2	3.14387	3.81231	3.47809	1.7983	0
ENSG00000065154.11	OAT	chr10	1047.96	995.143	2338.06	2392.8	2.23105	2.40448	2.31777	1.21273	0
ENSG00000065183.15	WDR3	chr1	1407.44	1235.35	3574.54	3828.71	2.53975	3.09929	2.81952	1.49545	0
ENSG00000065243.18	PKN2	chr1	871.269	820.927	2786.19	3123.58	3.19785	3.80494	3.5014	1.80793	0
ENSG00000065268.10	WDR18	chr19	941.336	856.562	2088.18	1966.22	2.21831	2.29548	2.2569	1.17434	0
ENSG00000065308.4	TRAM2	chr6	2149.23	1686.73	770.749	863.645	0.358616	0.512024	0.43532	-1.19985	0
ENSG00000065320.8	NTN1	chr17	1119.55	840.724	922.083	956.887	0.823619	1.13817	0.980894	-0.0278308	0.784562
ENSG00000065325.12	GLP2R	chr17	1.5232	0	0	0	0	#DIV/0!	#DIV/0!	#DIV/0!	1
ENSG00000065328.16	MCM10	chr10	2100.49	1516.47	2995.01	3263.44	1.42586	2.15199	1.78893	0.839096	0
ENSG00000065357.19	DGKA	chr12	753.983	563.562	153.681	148.02	0.203825	0.262651	0.233238	-2.10013	0
ENSG00000065361.14	ERBB3	chr12	7154.46	5799.28	99.7164	75.7584	0.0139376	0.0130634	0.0135005	-6.21084	0
ENSG00000065371.17	ROPN1	chr3	0	1.31982	0	0	#DIV/0!	0	#DIV/0!	#DIV/0!	1
ENSG00000065413.16	ANKRD44	chr2	214.771	153.099	118.487	93.2411	0.551688	0.609025	0.580356	-0.784989	0.000274395
ENSG00000065427.14	KARS	chr16	9647.94	7785.61	5254.47	5158.56	0.544621	0.662577	0.603599	-0.728339	0
ENSG00000065457.10	ADAT1	chr16	2976.33	2292.52	618.242	638.701	0.207719	0.278602	0.243161	-2.04002	0
ENSG00000065485.17	PDIA5	chr3	886.501	831.486	619.415	544.295	0.698718	0.654605	0.676662	-0.563493	1.61207e-09
ENSG00000065491.8	TBC1D22B	chr6	798.156	774.733	529.083	481.357	0.662882	0.62132	0.642101	-0.639128	8.80096e-12
ENSG00000065518.7	NDUFB4	chr3	3692.87	3023.68	2322.08	2096.72	0.6288	0.693435	0.661117	-0.597022	9.99201e-16
ENSG00000065526.10	SPEN	chr1	5785.11	4859.57	23026.3	24848.7	3.98027	5.11336	4.54681	2.18486	0
ENSG00000065534.18	MYLK	chr3	65.4975	47.5135	154.854	201.634	2.36427	4.24372	3.30399	1.72421	7.95031e-13
ENSG00000065548.17	ZC3H15	chr2	1900.95	1809.47	2937.53	2906.79	1.54529	1.60643	1.57586	0.656141	0
ENSG00000065559.14	MAP2K4	chr17	1107.37	958.175	943.188	1041.97	0.851741	1.08745	0.969596	-0.0445442	0.950006
ENSG00000065600.12	TMEM206	chr1	178.214	151.779	637.012	595.577	3.57442	3.92397	3.7492	1.90658	0
ENSG00000065609.14	SNAP91	chr6	0	2.63964	89.1582	94.4066	#DIV/0!	35.765	#DIV/0!	#DIV/0!	0
ENSG00000065613.13	SLK	chr10	810.341	1351.49	2883.56	3093.27	3.55845	2.28878	2.92362	1.54775	0
ENSG00000065615.13	CYB5R4	chr6	743.321	650.671	655.782	666.674	0.882233	1.02459	0.953414	-0.0688257	1
ENSG00000065618.16	COL17A1	chr10	7.61599	2.63964	0	0	0	0	0	#NUM!	1
ENSG00000065621.14	GSTO2	chr10	645.836	651.99	68.0418	97.9031	0.105355	0.15016	0.127757	-2.96852	0
ENSG00000065665.20	SEC61A2	chr10	290.931	310.157	450.483	440.564	1.54842	1.42045	1.48444	0.569916	0.00478671
ENSG00000065675.14	PRKCQ	chr10	1.5232	0	177.143	226.11	116.297	#DIV/0!	#DIV/0!	#DIV/0!	0
ENSG00000065717.14	TLE2	chr19	367.091	388.027	272.167	212.123	0.741416	0.546672	0.644044	-0.634768	0.00369479
ENSG00000065802.11	ASB1	chr2	980.94	851.283	888.062	923.087	0.905318	1.08435	0.994833	-0.00747402	1
ENSG00000065809.13	FAM107B	chr10	485.9	657.27	599.471	603.736	1.23373	0.918551	1.07614	0.105869	0.742397
ENSG00000065833.8	ME1	chr6	1599.36	1768.56	911.525	967.376	0.569932	0.546986	0.558459	-0.840477	1.09459e-05
ENSG00000065882.15	TBC1D1	chr4	1267.3	991.184	690.976	610.729	0.545234	0.616161	0.580698	-0.784141	2.19824e-14
ENSG00000065883.14	CDK13	chr7	2539.17	2222.57	1552.06	1751.77	0.611245	0.78817	0.699708	-0.515176	2.43028e-13
ENSG00000065911.11	MTHFD2	chr2	4660.99	4075.6	4774.65	4711.01	1.02439	1.1559	1.09015	0.124521	3.04295e-07
ENSG00000065923.9	SLC9A7	chrX	2123.34	1738.2	588.913	707.467	0.277352	0.407011	0.342182	-1.54717	0
ENSG00000065970.8	FOXJ2	chr12	1223.13	1070.37	688.63	770.404	0.563007	0.719753	0.64138	-0.640749	9.03055e-13
ENSG00000065978.17	YBX1	chr1	18829.4	14588.1	33641.7	32551.6	1.78666	2.23138	2.00902	1.00649	0
ENSG00000065989.15	PDE4A	chr19	127.949	134.621	488.024	524.481	3.81422	3.89597	3.85509	1.94677	0
ENSG00000066027.11	PPP2R5A	chr1	1977.11	1434.64	912.698	849.659	0.461632	0.592245	0.526938	-0.924294	2.19882e-10
ENSG00000066032.18	CTNNA2	chr2	0	0	0	0	#DIV/0!	#DIV/0!	#DIV/0!	#DIV/0!	.
ENSG00000066044.13	ELAVL1	chr19	3402.82	3085.74	5006.94	5016.37	1.47141	1.62566	1.54853	0.630904	0
ENSG00000066056.13	TIE1	chr1	0	0	0	0	#DIV/0!	#DIV/0!	#DIV/0!	#DIV/0!	.
ENSG00000066084.12	DIP2B	chr12	3367.79	3002.59	2146.83	2402.12	0.637461	0.800018	0.718739	-0.47646	9.23694e-12
ENSG00000066117.14	SMARCD1	chr12	2961.1	2357.2	3434.94	3296.07	1.16002	1.3983	1.27916	0.355199	0
ENSG00000066135.12	KDM4A	chr1	2392.94	1987.65	2130.41	2171.35	0.890289	1.09242	0.991356	-0.012525	1
ENSG00000066136.19	NFYC	chr1	1294.72	1041.34	1038.22	1071.11	0.801891	1.02859	0.91524	-0.127778	1
ENSG00000066185.12	ZMYND12	chr1	7.61599	9.23873	0	1.16551	0	0.126155	0.0630776	-3.98673	1
ENSG00000066230.10	SLC9A3	chr5	0	0	3.5194	2.33103	#DIV/0!	#DIV/0!	#DIV/0!	#DIV/0!	1
ENSG00000066248.14	NGEF	chr2	152.32	135.941	157.2	135.2	1.03204	0.994544	1.01329	0.0190487	1
ENSG00000066279.16	ASPM	chr1	1705.98	1422.76	3777.49	4903.31	2.21426	3.44633	2.8303	1.50095	1.4574e-11
ENSG00000066294.14	CD84	chr1	0	0	0	0	#DIV/0!	#DIV/0!	#DIV/0!	#DIV/0!	.
ENSG00000066322.12	ELOVL1	chr1	2377.71	1941.45	703.88	688.818	0.296033	0.354795	0.325414	-1.61965	0
ENSG00000066336.11	SPI1	chr11	0	0	0	0	#DIV/0!	#DIV/0!	#DIV/0!	#DIV/0!	.
ENSG00000066379.14	ZNRD1	chr6	473.715	372.189	568.97	529.143	1.20108	1.42171	1.31139	0.391101	0.970238
ENSG00000066382.16	MPPED2	chr11	243.712	200.612	103.236	86.248	0.423598	0.429924	0.426761	-1.2285	1.81667e-05
ENSG00000066405.12	CLDN18	chr3	0	0	1.17313	0	#DIV/0!	#DIV/0!	#DIV/0!	#DIV/0!	1
ENSG00000066422.4	ZBTB11	chr3	1769.96	1413.53	1717.47	1870.65	0.970345	1.32339	1.14687	0.1977	0.000490874
ENSG00000066427.21	ATXN3	chr14	616.971	631.718	475.506	512.639	0.77071	0.811501	0.791105	-0.338058	0.09407
ENSG00000066455.12	GOLGA5	chr14	1832.41	1899.22	922.083	914.928	0.503209	0.481739	0.492474	-1.02188	1.9984e-15
ENSG00000066468.20	FGFR2	chr10	150.797	192.693	629.973	646.86	4.17763	3.35694	3.76728	1.91353	0
ENSG00000066557.5	LRRC40	chr1	261.99	245.486	1275.2	1324.02	4.86735	5.39347	5.13041	2.35907	0
ENSG00000066583.11	ISOC1	chr5	12874.1	10138.8	1180.17	1176	0.0916705	0.11599	0.10383	-3.2677	0
ENSG00000066629.16	EML1	chr14	2741.76	2091.91	703.88	580.426	0.256726	0.277462	0.267094	-1.90458	0
ENSG00000066651.17	TRMT11	chr6	230.003	298.279	421.155	449.888	1.83109	1.50828	1.66968	0.739574	1.38915e-06
ENSG00000066654.12	THUMPD1	chr16	1693.8	1554.75	1324.47	1407.94	0.781952	0.905576	0.843764	-0.245089	1
ENSG00000066697.14	MSANTD3	chr9	1005.3	868.441	516.179	543.129	0.51346	0.625408	0.569434	-0.8124	0
ENSG00000066735.14	KIF26A	chr14	779.877	901.436	1539.15	1651.53	1.97358	1.83211	1.90285	0.92816	0
ENSG00000066739.11	ATG2B	chr14	1332.8	1400.33	1349.1	1627.06	1.01223	1.16191	1.08707	0.120449	0.63624
ENSG00000066777.8	ARFGEF1	chr8	1850.69	1528.35	1277.54	1510.51	0.690308	0.988324	0.839316	-0.252714	0.421674
ENSG00000066813.14	ACSM2B	chr16	0	0	0	0	#DIV/0!	#DIV/0!	#DIV/0!	#DIV/0!	.
ENSG00000066827.15	ZFAT	chr8	429.542	427.621	351.94	395.109	0.819338	0.92397	0.871654	-0.198172	0.805914
ENSG00000066855.15	MTFR1	chr8	1069.29	1017.58	1179	1090.92	1.10261	1.07207	1.08734	0.120802	0.00799487
ENSG00000066923.17	STAG3	chr7	22.1168	24.1659	10.7576	5.92081	0.4864	0.245007	0.365704	-1.45125	1
ENSG00000066926.10	FECH	chr18	1290.15	1186.52	972.528	1037.31	0.753811	0.874245	0.814028	-0.29685	1
ENSG00000066933.15	MYO9A	chr15	1104.32	985.904	1606.02	1791.39	1.45431	1.81701	1.63566	0.70987	0
ENSG00000067048.16	DDX3Y	chrY	0	0	0	0	#DIV/0!	#DIV/0!	#DIV/0!	#DIV/0!	.
ENSG00000067057.16	PFKP	chr10	8459.84	7290.68	3452.51	3339.2	0.408106	0.458009	0.433057	-1.20737	0
ENSG00000067064.10	IDI1	chr10	1591.74	1302.66	1374.91	1383.46	0.863779	1.06203	0.962904	-0.0545359	1
ENSG00000067066.16	SP100	chr2	354.905	506.81	3.5194	0	0.00991646	0	0.00495823	-7.65596	0
ENSG00000067082.14	KLF6	chr10	708.287	674.427	903.313	1004.67	1.27535	1.48967	1.38251	0.467288	5.59897e-12
ENSG00000067113.16	PLPP1	chr5	603.186	468.536	181.836	178.324	0.301459	0.380598	0.341028	-1.55204	0
ENSG00000067141.16	NEO1	chr15	2805.73	2123.59	1647.08	1716.8	0.587041	0.808444	0.697742	-0.519233	6.49257e-06
ENSG00000067167.7	TRAM1	chr8	2488.91	2146.02	3189.75	3331.04	1.28159	1.55219	1.41689	0.502726	0
ENSG00000067177.14	PHKA1	chrX	876.981	800.971	1468.44	1500.4	1.67442	1.87323	1.77382	0.826862	0
ENSG00000067182.7	TNFRSF1A	chr12	3009.84	2515.57	915.044	904.438	0.304018	0.359536	0.331777	-1.59172	0
ENSG00000067191.15	CACNB1	chr17	88.3455	110.865	164.239	164.337	1.85905	1.48232	1.67069	0.740441	0.999717
ENSG00000067208.14	EVI5	chr1	254.374	277.162	724.997	815.859	2.85012	2.94362	2.89687	1.5345	0
ENSG00000067221.13	STOML1	chr15	283.315	168.937	134.91	160.841	0.476185	0.952077	0.714131	-0.485739	0.156614
ENSG00000067225.17	PKM	chr15	51971.5	41130.8	35568.2	34276.6	0.684379	0.833355	0.758867	-0.39808	3.15852e-05
ENSG00000067248.9	DHX29	chr5	1303.86	1137.68	1516.86	1552.46	1.16336	1.36458	1.26397	0.337967	2.20144e-10
ENSG00000067334.13	DNTTIP2	chr1	651.929	617.675	2874.18	2703.99	4.40873	4.37769	4.39321	2.13528	0
ENSG00000067365.14	METTL22	chr16	603.186	595.238	354.286	367.137	0.587358	0.61679	0.602074	-0.731988	1.11789e-05
ENSG00000067369.13	TP53BP1	chr15	1702.94	1632.62	2402.58	2455.74	1.41084	1.50417	1.45751	0.543505	0
ENSG00000067445.20	TRO	chrX	1.5232	0	1021.8	1015.16	670.825	#DIV/0!	#DIV/0!	#DIV/0!	0
ENSG00000067533.5	RRP15	chr1	1255.12	1084.89	1806.63	1841.51	1.43941	1.69742	1.56841	0.649306	0
ENSG00000067560.10	RHOA	chr3	10979.2	8778.11	11048.6	10983.8	1.00632	1.25127	1.12879	0.174783	1.82295e-08
ENSG00000067596.10	DHX8	chr17	2414.27	1921.66	3039.59	3129.4	1.25901	1.62849	1.44375	0.529823	0
ENSG00000067601.7	PMS2P4	chr7	58.4603	40.1225	32.8477	46.7954	0.561881	1.16631	0.864097	-0.210735	1
ENSG00000067606.15	PRKCZ	chr1	933.72	799.81	774.268	831.011	0.829229	1.03901	0.93412	-0.0983204	1
ENSG00000067646.11	ZFY	chrY	0	0	0	0	#DIV/0!	#DIV/0!	#DIV/0!	#DIV/0!	.
ENSG00000067704.9	IARS2	chr1	3823.23	3273.15	4914.26	5162.06	1.28537	1.57709	1.43123	0.517256	0
ENSG00000067715.13	SYT1	chr12	950.476	875.04	180.663	216.785	0.190076	0.247744	0.21891	-2.19159	0
ENSG00000067798.13	NAV3	chr12	10.6624	11.8784	2.34627	6.99308	0.220051	0.588724	0.404387	-1.30619	1
ENSG00000067829.18	IDH3G	chrX	2686.92	2233.13	1745.62	1671.35	0.649674	0.748431	0.699053	-0.516527	0
ENSG00000067836.12	ROGDI	chr16	1398.3	1128.44	236.973	234.268	0.169473	0.207603	0.188538	-2.40707	0
ENSG00000067840.12	PDZD4	chrX	565.107	454.018	437.579	414.923	0.77433	0.913891	0.844111	-0.244496	1
ENSG00000067842.17	ATP2B3	chrX	0	0	0	2.33103	#DIV/0!	#DIV/0!	#DIV/0!	#DIV/0!	1
ENSG00000067900.7	ROCK1	chr18	1471.01	1490.04	2325.95	2621.66	1.58119	1.75946	1.67032	0.740128	9.99201e-16
ENSG00000067955.13	CBFB	chr16	1099.75	849.963	1806.63	1843.84	1.64276	2.16932	1.90604	0.930579	0
ENSG00000067992.12	PDK3	chrX	790.54	669.148	390.654	470.867	0.49416	0.703682	0.598921	-0.739562	6.99441e-15
ENSG00000068001.13	HYAL2	chr3	1332.8	1154.84	1156.71	1094.42	0.867881	0.947678	0.907779	-0.139587	1
ENSG00000068024.16	HDAC4	chr2	498.086	430.261	294.457	336.833	0.591176	0.782859	0.687017	-0.541581	0.999896
ENSG00000068028.17	RASSF1	chr3	712.857	556.963	523.218	527.978	0.733973	0.947957	0.840965	-0.249882	1
ENSG00000068078.17	FGFR3	chr4	913.919	794.531	1255.25	1202.81	1.37348	1.51386	1.44367	0.529744	0
ENSG00000068079.7	IFI35	chr17	80.7295	153.099	102.063	97.9031	1.26425	0.639476	0.951865	-0.0711706	0.575487
ENSG00000068097.14	HEATR6	chr17	9600.72	8082.57	1177.83	1191.15	0.122681	0.147373	0.135027	-2.88868	0
ENSG00000068120.14	COASY	chr17	1581.08	1396.37	2699.38	2580.45	1.7073	1.84797	1.77764	0.82996	0
ENSG00000068137.14	PLEKHH3	chr17	1407.44	1263.07	782.48	801.873	0.555962	0.634862	0.595412	-0.74804	0
ENSG00000068305.17	MEF2A	chr15	980.94	852.603	1432.4	1514	1.46023	1.77574	1.61799	0.694198	0
ENSG00000068308.13	OTUD5	chrX	1428.76	1149.56	2196.11	2067.62	1.53707	1.79862	1.66784	0.737984	0
ENSG00000068323.16	TFE3	chrX	1873.53	1838.51	1101.57	1116.56	0.587965	0.60732	0.597643	-0.742645	0
ENSG00000068354.15	TBC1D25	chrX	423.449	419.702	537.295	472.033	1.26885	1.12469	1.19677	0.259146	0.00371678
ENSG00000068366.19	ACSL4	chrX	10.6624	10.5585	1747.97	1896.29	163.938	179.598	171.768	7.42432	0
ENSG00000068383.18	INPP5A	chr10	1130.21	828.846	690.976	677.163	0.611368	0.816995	0.714182	-0.485637	0.000842107
ENSG00000068394.10	GPKOW	chrX	1025.11	876.359	913.871	865.976	0.891484	0.988152	0.939818	-0.0895467	1
ENSG00000068400.13	GRIPAP1	chrX	1780.62	1585.1	1251.73	1137.54	0.702977	0.717645	0.710311	-0.493477	0
ENSG00000068438.14	FTSJ1	chrX	1122.6	842.044	1445.3	1353.16	1.28746	1.607	1.44723	0.533293	3.9968e-15
ENSG00000068489.12	PRR11	chr17	8482.69	6156.95	1108.61	1169.01	0.130691	0.189868	0.16028	-2.64134	0
ENSG00000068615.16	REEP1	chr2	111.193	88.4278	315.573	310.027	2.83805	3.50598	3.17202	1.6654	0
ENSG00000068650.18	ATP11A	chr13	2472.15	2114.35	1210.67	1358.99	0.489725	0.642746	0.566235	-0.820526	0
ENSG00000068654.15	POLR1A	chr2	4869.66	4071.64	5924.33	6352.05	1.21658	1.56007	1.38832	0.473345	0
ENSG00000068697.6	LAPTM4A	chr2	5468.28	4706.47	1654.12	1610.74	0.302493	0.342239	0.322366	-1.63323	0
ENSG00000068724.15	TTC7A	chr2	2929.11	2235.77	465.734	491.847	0.159002	0.21999	0.189496	-2.39976	0
ENSG00000068745.14	IP6K2	chr3	1776.05	1486.12	1668.2	1500.02	0.939274	1.00935	0.974314	-0.037542	0.774638
ENSG00000068781.21	STON1-GTF2A1L	chr2	0	0	0	3.9744	#DIV/0!	#DIV/0!	#DIV/0!	#DIV/0!	1
ENSG00000068784.12	SRBD1	chr2	785.97	659.909	885.716	931.245	1.12691	1.41117	1.26904	0.343737	0.028059
ENSG00000068796.16	KIF2A	chr5	1413.53	1276.26	1949.75	2071.12	1.37935	1.6228	1.50107	0.585994	0
ENSG00000068831.18	RASGRP2	chr11	47.2191	30.3558	75.0806	65.2688	1.59004	2.15012	1.87008	0.903103	0.999999
ENSG00000068878.14	PSME4	chr2	3172.82	3002.59	3786.88	4176.03	1.19354	1.39081	1.29217	0.3698	9.97382e-10
ENSG00000068885.14	IFT80	chr3	516.364	439.5	912.158	887.469	1.7665	2.01927	1.89289	0.920588	0
ENSG00000068903.19	SIRT2	chr19	999.218	831.486	879.85	831.011	0.880539	0.999429	0.939984	-0.0892918	1
ENSG00000068912.13	ERLEC1	chr2	1274.92	1034.74	719.131	737.77	0.564061	0.713002	0.638532	-0.64717	1.6398e-13
ENSG00000068971.13	PPP2R5B	chr11	230.003	183.455	366.018	301.868	1.59136	1.64546	1.61841	0.694579	8.13069e-08
ENSG00000068976.13	PYGM	chr11	30.464	17.1576	7.0388	10.4896	0.231053	0.611367	0.42121	-1.24739	1
ENSG00000068985.4	PAGE1	chrX	0	1.31982	0	0	#DIV/0!	0	#DIV/0!	#DIV/0!	1
ENSG00000069011.15	PITX1	chr5	385.369	463.256	1113.3	982.528	2.88893	2.12092	2.50492	1.32477	0
ENSG00000069018.17	TRPC7	chr5	0	0	0	0	#DIV/0!	#DIV/0!	#DIV/0!	#DIV/0!	.
ENSG00000069020.18	MAST4	chr5	1415.05	1135.04	253.397	254.082	0.179073	0.223852	0.201462	-2.31142	0
ENSG00000069122.18	ADGRF5	chr6	0	0	0	0	#DIV/0!	#DIV/0!	#DIV/0!	#DIV/0!	.
ENSG00000069188.16	SDK2	chr17	1238.36	933.112	1755.01	1773.91	1.4172	1.90107	1.65914	0.730433	0
ENSG00000069206.15	ADAM7	chr8	0	0	0	0	#DIV/0!	#DIV/0!	#DIV/0!	#DIV/0!	.
ENSG00000069248.11	NUP133	chr1	1623.73	1335.66	4767.62	4944.11	2.93621	3.70163	3.31892	1.73071	0
ENSG00000069275.12	NUCKS1	chr1	39671.7	31303.5	22581.7	23452.5	0.569213	0.749197	0.659205	-0.601201	3.9968e-14
ENSG00000069329.15	VPS35	chr16	3782.1	3155.69	3488.9	3572.3	0.922477	1.13202	1.02725	0.0387847	1
ENSG00000069345.11	DNAJA2	chr16	2793.55	2248.97	2300.52	2238.95	0.823511	0.995545	0.909528	-0.13681	0.814651
ENSG00000069399.12	BCL3	chr19	2412.75	2023.28	58.6567	74.5929	0.0243112	0.0368673	0.0305892	-5.03083	0
ENSG00000069424.14	KCNAB2	chr1	460.006	353.711	152.507	159.675	0.331534	0.451428	0.391481	-1.35299	0
ENSG00000069431.10	ABCC9	chr12	12.1856	10.5585	14.0776	18.6482	1.15527	1.76617	1.46072	0.546679	1
ENSG00000069482.6	GAL	chr11	249.805	194.013	1472.28	1299.55	5.89374	6.69824	6.29599	2.65443	0
ENSG00000069493.14	CLEC2D	chr12	164.688	130.926	154.513	140.048	0.938218	1.06967	1.00395	0.00568157	1
ENSG00000069509.5	FUNDC1	chrX	482.854	407.824	516.179	456.881	1.06902	1.12029	1.09465	0.130474	1
ENSG00000069535.13	MAOB	chrX	95.9615	154.419	22.2895	13.9862	0.232276	0.0905729	0.161424	-2.63107	5.6014e-06
ENSG00000069667.15	RORA	chr15	47.2191	27.7162	228.761	283.22	4.84467	10.2186	7.53162	2.91296	0
ENSG00000069696.6	DRD4	chr11	4.56959	6.59909	11.7313	9.32411	2.56726	1.41294	1.9901	0.99284	1
ENSG00000069702.10	TGFBR3	chr1	36.5568	54.1126	789.519	854.321	21.5971	15.7879	18.6925	4.22439	0
ENSG00000069712.10	KIAA1107	chr1	31.9872	56.7522	112.621	158.51	3.52081	2.79302	3.15692	1.65852	4.04622e-06
ENSG00000069764.9	PLA2G10	chr16	50.6311	37.3641	0	0	0	0	0	#NUM!	3.96215e-10
ENSG00000069812.11	HES2	chr1	77.6831	126.703	16.4239	20.9792	0.211421	0.165579	0.1885	-2.40736	4.78675e-05
ENSG00000069849.10	ATP1B3	chr3	2424.93	2015.36	3897.15	3778.59	1.60712	1.8749	1.74101	0.799922	0
ENSG00000069869.15	NEDD4	chr15	662.591	600.517	256.916	320.516	0.387745	0.533733	0.460739	-1.11798	0
ENSG00000069943.9	PIGB	chr15	309.209	260.004	164.239	153.848	0.531157	0.591713	0.561435	-0.832809	0.889764
ENSG00000069956.11	MAPK6	chr15	4313.7	3645.33	1332.68	1381.13	0.308941	0.378878	0.34391	-1.5399	0
ENSG00000069966.18	GNB5	chr15	769.215	615.035	360.152	377.626	0.468207	0.613991	0.541099	-0.886035	0
ENSG00000069974.15	RAB27A	chr15	318.882	286.401	145.469	175.072	0.456184	0.611283	0.533733	-0.905809	0.0208917
ENSG00000069998.12	CECR5	chr22	1616.11	1666.93	2611.4	2441.75	1.61585	1.46482	1.54033	0.623243	0
ENSG00000070010.18	UFD1L	chr22	2976.33	2452.22	2010.75	1965.06	0.675581	0.801337	0.738459	-0.437411	0
ENSG00000070018.8	LRP6	chr12	856.037	774.733	1819.53	2250.61	2.12553	2.90501	2.51527	1.33071	1.9984e-15
ENSG00000070019.4	GUCY2C	chr12	0	1.31982	0	1.16551	#DIV/0!	0.883086	#DIV/0!	#DIV/0!	1
ENSG00000070031.3	SCT	chr11	0	0	0	0	#DIV/0!	#DIV/0!	#DIV/0!	#DIV/0!	.
ENSG00000070047.11	PHRF1	chr11	2204.07	1978.41	2556.26	2536.16	1.15979	1.28192	1.22085	0.287892	0
ENSG00000070061.14	IKBKAP	chr9	2702.15	2255.57	3221.43	3318.22	1.19217	1.47112	1.33165	0.41321	0
ENSG00000070081.15	NUCB2	chr11	822.527	1212.91	830.579	787.887	1.00979	0.649582	0.829686	-0.269363	0.822355
ENSG00000070087.13	PFN2	chr3	6214.65	5120.9	3525.27	3463.91	0.567251	0.676426	0.621838	-0.685388	0
ENSG00000070159.13	PTPN3	chr9	2121.82	1806.83	771.922	832.177	0.363803	0.460572	0.412188	-1.27863	0
ENSG00000070182.17	SPTB	chr14	56.3583	29.036	205.298	185.317	3.64273	6.3823	5.01252	2.32554	0
ENSG00000070190.12	DAPP1	chr4	18.2784	43.554	0	0	0	0	0	#NUM!	8.0111e-05
ENSG00000070193.4	FGF10	chr5	0	0	0	1.16551	#DIV/0!	#DIV/0!	#DIV/0!	#DIV/0!	1
ENSG00000070214.15	SLC44A1	chr9	4849.86	4158.75	1120.34	1195.82	0.231005	0.287542	0.259274	-1.94745	0
ENSG00000070269.13	TMEM260	chr14	554.444	461.936	293.283	337.999	0.528968	0.7317	0.630334	-0.665811	0.181141
ENSG00000070366.13	SMG6	chr17	1381.54	1227.43	1263.47	1301.88	0.914533	1.06065	0.987593	-0.0180113	1
ENSG00000070367.15	EXOC5	chr14	1702.94	1812.11	2016.62	2452.24	1.1842	1.35325	1.26873	0.34338	0.0814154
ENSG00000070371.15	CLTCL1	chr22	260.467	269.243	899.794	937.073	3.45454	3.4804	3.46747	1.79388	0
ENSG00000070388.11	FGF22	chr19	4.56959	2.63964	4.69254	2.33103	1.0269	0.883086	0.954995	-0.0664348	1
ENSG00000070404.9	FSTL3	chr19	319.872	485.693	224.069	173.661	0.700495	0.357554	0.529025	-0.918593	0.093078
ENSG00000070413.18	DGCR2	chr22	3034.21	2840.25	3310.58	3252.95	1.09109	1.1453	1.11819	0.161171	3.42948e-13
ENSG00000070423.17	RNF126	chr19	1623.73	1318.5	2347.44	2155.03	1.44571	1.63446	1.54009	0.62301	0
ENSG00000070444.14	MNT	chr17	1014.45	852.603	1044.09	1033.81	1.02922	1.21253	1.12088	0.164626	0.999996
ENSG00000070476.14	ZXDC	chr3	1383.06	1204.99	1303.35	1360.15	0.942365	1.12876	1.03556	0.0504177	1
ENSG00000070495.14	JMJD6	chr17	857.561	832.805	1261.12	1208.64	1.47059	1.45128	1.46094	0.546893	0
ENSG00000070501.11	POLB	chr8	336.627	249.446	495.062	486.019	1.47066	1.9484	1.70953	0.773597	2.85005e-12
ENSG00000070526.14	ST6GALNAC1	chr17	7.61599	19.7973	0	0	0	0	0	#NUM!	0.999829
ENSG00000070540.12	WIPI1	chr17	857.561	807.729	84.4656	102.565	0.0984952	0.12698	0.112737	-3.14896	0
ENSG00000070601.9	FRMPD1	chr9	6.09279	1.31982	15.2507	43.124	2.50308	32.6742	17.5886	4.13657	0.00564027
ENSG00000070610.14	GBA2	chr9	933.72	847.323	1425.36	1371.81	1.52654	1.61899	1.57276	0.653302	0
ENSG00000070614.14	NDST1	chr5	3367.79	3195.28	3228.46	3331.04	0.95863	1.04249	1.00056	0.000804948	0.394718
ENSG00000070669.16	ASNS	chr7	1233.79	1303.98	2272.36	2297.23	1.84177	1.7617	1.80174	0.849389	0
ENSG00000070718.11	AP3M2	chr8	495.039	410.464	810.635	808.866	1.63752	1.97062	1.80407	0.851253	0
ENSG00000070729.13	CNGB1	chr16	1.5232	3.95946	1.17313	0	0.770178	0	0.385089	-1.37674	1
ENSG00000070731.9	ST6GALNAC2	chr17	2409.7	1805.51	12.9045	17.4827	0.00535522	0.00968296	0.00751909	-7.05523	0
ENSG00000070748.17	CHAT	chr10	0	0	0	0	#DIV/0!	#DIV/0!	#DIV/0!	#DIV/0!	.
ENSG00000070756.13	PABPC1	chr8	66266.6	52837.5	27952.2	27851.1	0.421814	0.527108	0.474461	-1.07564	0
ENSG00000070759.16	TESK2	chr1	342.72	302.238	140.776	150.351	0.410762	0.497459	0.45411	-1.13889	8.99994e-10
ENSG00000070761.7	CFAP20	chr16	761.599	679.707	1040.57	1041.97	1.3663	1.53297	1.44963	0.535687	0
ENSG00000070770.8	CSNK2A2	chr16	1533.86	1319.82	2754.52	3011.69	1.79581	2.28189	2.03885	1.02776	0
ENSG00000070778.12	PTPN21	chr14	944.383	743.058	281.552	346.157	0.298133	0.465855	0.381994	-1.38838	0
ENSG00000070785.16	EIF2B3	chr1	651.929	508.13	744.94	713.294	1.14267	1.40376	1.27322	0.348478	0.813745
ENSG00000070808.15	CAMK2A	chr5	0	0	0	0	#DIV/0!	#DIV/0!	#DIV/0!	#DIV/0!	.
ENSG00000070814.17	TCOF1	chr5	5830.8	4979.68	10778.8	10078.2	1.84859	2.02387	1.93623	0.953248	0
ENSG00000070831.15	CDC42	chr1	5171.26	4105.88	5689.63	5643.37	1.10024	1.37446	1.23735	0.307255	0
ENSG00000070882.12	OSBPL3	chr7	39.6032	29.036	845.829	896.28	21.3576	30.8679	26.1128	4.70668	0
ENSG00000070886.10	EPHA8	chr1	3.0464	2.63964	221.722	206.296	72.7818	78.1531	75.4675	6.23778	0
ENSG00000070915.9	SLC12A3	chr16	0	2.63964	0	2.33103	#DIV/0!	0.883086	#DIV/0!	#DIV/0!	1
ENSG00000070950.9	RAD18	chr3	1072.33	902.756	1337.37	1383.46	1.24716	1.53249	1.38983	0.474905	0
ENSG00000070961.15	ATP2B1	chr12	1718.17	1639.21	2237.17	2371.82	1.30207	1.44692	1.37449	0.458902	0
ENSG00000070985.13	TRPM5	chr11	0	5.27927	0	1.16551	#DIV/0!	0.220772	#DIV/0!	#DIV/0!	0.122907
ENSG00000071051.13	NCK2	chr2	764.645	769.454	694.495	685.322	0.908258	0.89066	0.899459	-0.152871	0.815333
ENSG00000071054.16	MAP4K4	chr2	3437.86	2800.65	3268.35	3639.9	0.950694	1.29966	1.12518	0.170152	0.0123192
ENSG00000071073.12	MGAT4A	chr2	1041.87	857.882	292.11	318.185	0.280372	0.370896	0.325634	-1.61868	0
ENSG00000071082.10	RPL31	chr2	12608.3	11017.6	13908.5	12609.6	1.10312	1.1445	1.12381	0.168399	0.000325243
ENSG00000071127.16	WDR1	chr4	10603	8679.13	3464.26	3440.6	0.326725	0.396422	0.361574	-1.46764	0
ENSG00000071189.21	SNX13	chr7	1028.16	760.215	787.173	857.818	0.765614	1.12839	0.947001	-0.0785623	0.79026
ENSG00000071203.9	MS4A12	chr11	0	0	0	0	#DIV/0!	#DIV/0!	#DIV/0!	#DIV/0!	.
ENSG00000071205.11	ARHGAP10	chr4	688.486	583.36	340.209	293.709	0.494141	0.503479	0.49881	-1.00344	0
ENSG00000071242.11	RPS6KA2	chr6	502.655	318.076	373.057	456.881	0.742172	1.43639	1.08928	0.123375	0.684334
ENSG00000071243.15	ING3	chr7	303.116	223.049	428.194	396.275	1.41264	1.77662	1.59463	0.673222	2.1543e-05
ENSG00000071246.10	VASH1	chr14	463.052	406.504	1180.23	1143.37	2.54881	2.81269	2.68075	1.42264	0
ENSG00000071282.11	LMCD1	chr3	54.8351	98.9864	21.1164	22.1448	0.385089	0.223715	0.304402	-1.71595	0.00496693
ENSG00000071462.11	WBSCR22	chr7	2782.88	2423.19	2435.43	2311.21	0.875145	0.953791	0.914468	-0.128996	1
ENSG00000071537.13	SEL1L	chr14	3015.93	2578.93	1381.95	1613.07	0.458217	0.625482	0.541849	-0.884036	0
ENSG00000071539.13	TRIP13	chr5	1904	1509.87	2388.5	2489.54	1.25447	1.64884	1.45165	0.537696	0
ENSG00000071553.16	ATP6AP1	chrX	7847.52	6614.93	3865.48	3615.42	0.492573	0.546555	0.519564	-0.944627	0
ENSG00000071564.14	TCF3	chr19	4616.81	4202.3	4202.17	4297.25	0.910187	1.02259	0.966391	-0.0493218	1
ENSG00000071575.11	TRIB2	chr2	319.872	244.166	390.654	389.281	1.22128	1.59433	1.40781	0.493448	0.977372
ENSG00000071626.16	DAZAP1	chr19	5300.73	4103.32	7131.48	6841.56	1.34538	1.66733	1.50635	0.591058	0
ENSG00000071655.17	MBD3	chr19	2392.53	2231.47	4465.82	4189.04	1.86656	1.87726	1.87191	0.904511	0
ENSG00000071677.1	PRLH	chr2	0	0	0	0	#DIV/0!	#DIV/0!	#DIV/0!	#DIV/0!	.
ENSG00000071794.15	HLTF	chr3	1865.92	1842.47	3058.36	3697.01	1.63906	2.00655	1.82281	0.866164	6.33171e-10
ENSG00000071859.14	FAM50A	chrX	2263.47	1746.12	3095.9	2846.18	1.36777	1.63	1.49889	0.58389	0
ENSG00000071889.16	FAM3A	chrX	1765.39	1482.16	1309.22	1245.93	0.741604	0.840623	0.791113	-0.338044	0.999825
ENSG00000071894.14	CPSF1	chr8	4409.66	3805.04	3659	3504.7	0.82977	0.921068	0.875419	-0.191954	1
ENSG00000071909.18	MYO3B	chr2	6.09279	6.59909	0	0	0	0	0	#NUM!	1
ENSG00000071967.11	CYBRD1	chr2	3.0464	22.4369	255.743	261.075	83.9494	11.636	47.7927	5.57872	0
ENSG00000071991.8	CDH19	chr18	1.5232	11.8784	0	0	0	0	0	#NUM!	1
ENSG00000071994.10	PDCD2	chr6	2207.1	1736.88	2647.76	2428.93	1.19966	1.39844	1.29905	0.377457	6.18615e-10
ENSG00000072041.16	SLC6A15	chr12	0	0	3249.58	3482.55	#DIV/0!	#DIV/0!	#DIV/0!	#DIV/0!	0
ENSG00000072042.12	RDH11	chr14	1684.4	1649.25	1969.69	1802.72	1.16937	1.09306	1.13122	0.177875	0.00423515
ENSG00000072062.13	PRKACA	chr19	4715.82	3772.04	2415.48	2390.47	0.512208	0.633733	0.572971	-0.803467	0
ENSG00000072071.16	ADGRL1	chr19	4854.43	4310.53	4348.68	4484.73	0.895816	1.04041	0.968115	-0.0467498	1
ENSG00000072080.10	SPP2	chr2	1.5232	0	0	0	0	#DIV/0!	#DIV/0!	#DIV/0!	1
ENSG00000072110.13	ACTN1	chr14	10341.3	8444.78	2960.99	2802.97	0.286326	0.331917	0.309122	-1.69375	0
ENSG00000072121.15	ZFYVE26	chr14	1334.32	1301.34	1322.12	1451.06	0.990857	1.11505	1.05295	0.0744437	0.250601
ENSG00000072133.10	RPS6KA6	chrX	135.565	101.626	483.331	544.295	3.56532	5.35586	4.46059	2.15723	0
ENSG00000072134.15	EPN2	chr17	1617.64	1484.8	1480.49	1442.91	0.915221	0.971787	0.943504	-0.0838993	1
ENSG00000072135.12	PTPN18	chr2	2185.79	1721.04	783.653	743.598	0.358522	0.432062	0.395292	-1.33901	0
ENSG00000072163.18	LIMS2	chr2	0	13.1982	17.597	11.6551	#DIV/0!	0.883086	#DIV/0!	#DIV/0!	0.125518
ENSG00000072182.12	ASIC4	chr2	22.848	9.23873	0	2.33103	0	0.25231	0.126155	-2.98673	0.000300939
ENSG00000072195.14	SPEG	chr2	808.818	743.058	486.851	490.681	0.601928	0.660354	0.631141	-0.663966	2.0254e-06
ENSG00000072201.13	LNX1	chr4	194.969	180.815	1.17313	8.15859	0.00601702	0.0451212	0.0255691	-5.28945	0
ENSG00000072210.18	ALDH3A2	chr17	1951.22	1962.57	1905.17	2008.18	0.976401	1.02324	0.99982	-0.000259525	0.719046
ENSG00000072274.12	TFRC	chr3	10220.7	8936.49	4679.63	5031.52	0.45786	0.563031	0.510445	-0.970171	0
ENSG00000072310.16	SREBF1	chr17	5372.32	4640.48	1347.93	1367.15	0.250903	0.294613	0.272758	-1.87431	0
ENSG00000072315.3	TRPC5	chrX	0	0	0	1.16551	#DIV/0!	#DIV/0!	#DIV/0!	#DIV/0!	1
ENSG00000072364.12	AFF4	chr5	4455.35	4303.93	3172.15	4138.74	0.711987	0.961619	0.836803	-0.25704	0.888382
ENSG00000072401.14	UBE2D1	chr10	307.686	287.72	449.31	475.529	1.46029	1.65275	1.55652	0.638322	2.91435e-06
ENSG00000072415.8	MPP5	chr14	1189.62	1121.85	1085.15	1065.28	0.912183	0.949577	0.93088	-0.103333	1
ENSG00000072422.16	RHOBTB1	chr10	455.436	479.094	369.537	399.771	0.811392	0.834431	0.822911	-0.281191	0.388116
ENSG00000072501.17	SMC1A	chrX	7651.02	6155.63	12369.5	13296.2	1.61671	2.16	1.88836	0.917132	0
ENSG00000072506.12	HSD17B10	chrX	2996.13	2330.8	3005.57	2775.09	1.00315	1.19062	1.09688	0.13341	0.0438538
ENSG00000072518.20	MARK2	chr11	3814.09	3166.24	2239.51	2164.36	0.587168	0.683573	0.635371	-0.65433	0
ENSG00000072571.19	HMMR	chr5	1150.01	838.085	1399.55	1345	1.21698	1.60485	1.41092	0.496634	5.52702e-12
ENSG00000072609.17	CHFR	chr12	1678.56	1360.4	462.285	487.185	0.275405	0.358118	0.316761	-1.65853	0
ENSG00000072657.8	TRHDE	chr12	0	0	44.5791	40.793	#DIV/0!	#DIV/0!	#DIV/0!	#DIV/0!	6.94403e-10
ENSG00000072682.18	P4HA2	chr5	852.991	736.459	558.412	606.067	0.654651	0.822948	0.738799	-0.436745	0.999863
ENSG00000072694.19	FCGR2B	chr1	52.2	21.0379	0	0	0	0	0	#NUM!	1.73729e-06
ENSG00000072736.18	NFATC3	chr16	1952.59	1564.88	1983.71	2141.2	1.01594	1.36828	1.19211	0.253518	7.52896e-07
ENSG00000072756.16	TRNT1	chr3	1198.76	1042.66	376.576	392.778	0.314139	0.376709	0.345424	-1.53356	0
ENSG00000072778.19	ACADVL	chr17	5416.49	5016.63	1628.31	1421.93	0.300621	0.283443	0.292032	-1.7758	0
ENSG00000072786.12	STK10	chr5	1629.82	1408.25	1088.67	1125.89	0.667967	0.799495	0.733731	-0.446676	0.00245827
ENSG00000072803.17	FBXW11	chr5	2697.58	2223.89	2018.96	2212.14	0.748434	0.994717	0.871575	-0.198303	0.41983
ENSG00000072818.11	ACAP1	chr17	4.56959	2.63964	4.69254	5.82757	1.0269	2.20772	1.61731	0.693596	1
ENSG00000072832.14	CRMP1	chr4	1.5232	1.31982	254.57	222.613	167.129	168.669	167.899	7.39145	0
ENSG00000072840.12	EVC	chr4	0	0	655.782	700.474	#DIV/0!	#DIV/0!	#DIV/0!	#DIV/0!	0
ENSG00000072849.10	DERL2	chr17	1395.25	1129.76	727.343	735.439	0.5213	0.650967	0.586133	-0.7707	0
ENSG00000072858.10	SIDT1	chr3	996.172	813.008	36.3671	34.9654	0.0365069	0.0430074	0.0397572	-4.65264	0
ENSG00000072864.12	NDE1	chr16	1424.19	1109.97	873.985	876.466	0.613671	0.789632	0.701652	-0.511173	3.40897e-09
ENSG00000072952.18	MRVI1	chr11	1.5232	1.31982	45.7522	31.4689	30.0369	23.8433	26.9401	4.75169	1.37002e-13
ENSG00000072954.6	TMEM38A	chr19	188.877	182.135	209.991	202.799	1.11179	1.11346	1.11262	0.153965	1
ENSG00000072958.8	AP1M1	chr19	2132.48	1680.13	1880.53	1806.55	0.881854	1.07524	0.978548	-0.0312853	0.782685
ENSG00000073008.14	PVR	chr19	1555.19	1611.5	1824.16	1807.52	1.17296	1.12164	1.1473	0.198242	0.00362742
ENSG00000073050.11	XRCC1	chr19	2277.18	1754.04	999.51	955.721	0.438924	0.544869	0.491897	-1.02357	0
ENSG00000073060.15	SCARB1	chr12	4779.8	4344.84	2822.56	2782.08	0.590519	0.640318	0.615418	-0.70036	0
ENSG00000073067.13	CYP2W1	chr7	4.56959	2.63964	1.17313	0	0.256726	0	0.128363	-2.9617	1
ENSG00000073111.13	MCM2	chr3	8996.01	6877.57	10886.7	10730.9	1.21017	1.56027	1.38522	0.470115	0
ENSG00000073146.15	MOV10L1	chr22	0	3.95946	0	1.16551	#DIV/0!	0.294362	#DIV/0!	#DIV/0!	0.194524
ENSG00000073150.13	PANX2	chr22	383.846	372.189	507.967	561.777	1.32336	1.50939	1.41637	0.502203	0.00432059
ENSG00000073169.13	SELO	chr22	659.545	566.202	638.185	663.177	0.967614	1.17127	1.06944	0.0968601	1
ENSG00000073282.12	TP63	chr3	18.2784	35.6351	0	0	0	0	0	#NUM!	0.00648154
ENSG00000073331.17	ALPK1	chr4	441.727	345.792	254.57	234.268	0.576306	0.677482	0.626894	-0.673707	0.986219
ENSG00000073350.13	LLGL2	chr17	18694.2	14705.4	560.758	534.971	0.0299963	0.0363792	0.0331877	-4.91321	0
ENSG00000073417.14	PDE8A	chr15	2041.09	1665.61	759.018	787.887	0.37187	0.473032	0.422451	-1.24315	0
ENSG00000073464.11	CLCN4	chrX	25.8944	26.3964	2.34627	4.66205	0.0906092	0.176617	0.133613	-2.90387	0.999752
ENSG00000073536.17	NLE1	chr17	633.65	550.364	1618.92	1444.07	2.55492	2.62385	2.58938	1.37261	0
ENSG00000073578.16	SDHA	chr5	6667.3	5604.17	4229.91	4037.9	0.634426	0.720516	0.677471	-0.561768	0
ENSG00000073584.18	SMARCE1	chr17	2988.59	2411.8	3507.67	3391.64	1.17369	1.40627	1.28998	0.367348	0
ENSG00000073598.5	FNDC8	chr17	0	1.31982	0	0	#DIV/0!	0	#DIV/0!	#DIV/0!	1
ENSG00000073605.18	GSDMB	chr17	94.4383	88.4278	160.719	134.034	1.70185	1.51574	1.60879	0.68598	0.999964
ENSG00000073614.11	KDM5A	chr12	1820.22	1563.98	2368.56	2730.8	1.30125	1.74605	1.52365	0.60753	9.49396e-12
ENSG00000073670.13	ADAM11	chr17	135.565	125.383	537.295	427.743	3.96339	3.4115	3.68744	1.88262	0
ENSG00000073711.10	PPP2R3A	chr3	406.694	372.189	183.009	257.578	0.449992	0.692064	0.571028	-0.808367	2.78825e-06
ENSG00000073712.14	FERMT2	chr14	1157.63	1190.48	1319.78	1312.37	1.14007	1.10239	1.12123	0.165079	0.00989109
ENSG00000073734.8	ABCB11	chr2	0	0	0	0	#DIV/0!	#DIV/0!	#DIV/0!	#DIV/0!	.
ENSG00000073737.16	DHRS9	chr2	0	0	0	0	#DIV/0!	#DIV/0!	#DIV/0!	#DIV/0!	.
ENSG00000073754.5	CD5L	chr1	0	0	0	0	#DIV/0!	#DIV/0!	#DIV/0!	#DIV/0!	.
ENSG00000073756.11	PTGS2	chr1	3.0464	2.63964	34.0209	64.1032	11.1676	24.2849	17.7262	4.14781	8.75085e-07
ENSG00000073792.15	IGF2BP2	chr3	21.3248	55.4324	1522.73	1593.26	71.4065	28.7424	50.0744	5.646	0
ENSG00000073803.13	MAP3K13	chr3	781.401	636.153	380.095	369.468	0.486428	0.580785	0.533607	-0.906152	0
ENSG00000073849.14	ST6GAL1	chr3	1.5232	11.8784	450.483	472.033	295.748	39.7389	167.744	7.39011	0
ENSG00000073861.2	TBX21	chr17	1.5232	0	12.9045	6.99308	8.47196	#DIV/0!	#DIV/0!	#DIV/0!	1
ENSG00000073905.8	VDAC1P1	chrX	3.0464	1.31982	6.41704	1.16551	2.10644	0.883086	1.49476	0.579915	0.49403
ENSG00000073910.19	FRY	chr13	45.6959	97.6666	114.967	145.689	2.51591	1.4917	2.00381	1.00274	0.0296222
ENSG00000073921.17	PICALM	chr11	5699.81	4372.56	2097.56	2271.59	0.368006	0.519509	0.443758	-1.17216	0
ENSG00000073969.18	NSF	chr17	2598.58	2152.62	2841.53	2716.68	1.09349	1.26203	1.17776	0.236051	0
ENSG00000074047.20	GLI2	chr2	0	0	454.003	513.991	#DIV/0!	#DIV/0!	#DIV/0!	#DIV/0!	0
ENSG00000074054.17	CLASP1	chr2	2464.53	2165.82	1933.32	2111.91	0.784458	0.975108	0.879783	-0.18478	0.459795
ENSG00000074071.13	MRPS34	chr16	3849.12	3323.3	3484.21	2984.88	0.905195	0.898167	0.901681	-0.149311	0.881372
ENSG00000074181.8	NOTCH3	chr19	9082.83	8882.38	1961.48	2032.66	0.215955	0.228841	0.222398	-2.16878	0
ENSG00000074201.8	CLNS1A	chr11	2994.61	2647.56	3109.98	3131.73	1.03853	1.18288	1.1107	0.151471	0.000347383
ENSG00000074211.13	PPP2R2C	chr4	2289.37	2136.79	172.451	189.979	0.0753268	0.0889086	0.0821177	-3.60616	0
ENSG00000074219.13	TEAD2	chr19	2779.84	2267.45	789.519	715.625	0.284016	0.315608	0.299812	-1.73787	0
ENSG00000074266.17	EED	chr11	1252.07	941.031	932.641	904.438	0.74488	0.961115	0.852998	-0.229387	0.436913
ENSG00000074276.10	CDHR2	chr5	4.56959	2.63964	1.17313	2.33103	0.256726	0.883086	0.569906	-0.811204	1
ENSG00000074317.10	SNCB	chr5	6.09279	6.59909	110.275	145.689	18.0992	22.0772	20.0882	4.32827	0
ENSG00000074319.12	TSG101	chr11	2204.07	1839.83	861.08	799.542	0.390678	0.434575	0.412626	-1.27709	0
ENSG00000074356.16	NCBP3	chr17	2079.17	1903.18	2347.44	2631.73	1.12903	1.38281	1.25592	0.328743	2.3915e-07
ENSG00000074370.17	ATP2A3	chr17	8784.28	7297.28	205.298	209.792	0.0233711	0.0287494	0.0260603	-5.262	0
ENSG00000074410.13	CA12	chr15	7384.46	6822.14	226.415	222.613	0.030661	0.032631	0.031646	-4.98183	0
ENSG00000074416.13	MGLL	chr3	1724.26	1772.52	64.5224	75.7584	0.0374203	0.0427406	0.0400804	-4.64096	0
ENSG00000074527.11	NTN4	chr12	364.044	391.986	37.5403	36.1309	0.10312	0.092174	0.097647	-3.35628	0
ENSG00000074582.12	BCS1L	chr2	720.473	608.436	1211.85	1185.33	1.68202	1.94815	1.81508	0.860037	0
ENSG00000074590.13	NUAK1	chr12	581.862	475.135	418.809	524.481	0.719774	1.10386	0.911816	-0.133186	0.7206
ENSG00000074603.18	DPP8	chr15	1325.18	1161.44	1254.08	1372.97	0.946345	1.18213	1.06424	0.0898211	0.0232597
ENSG00000074621.13	SLC24A1	chr15	731.135	620.315	484.504	538.467	0.662674	0.868055	0.765364	-0.385781	0.999999
ENSG00000074657.13	ZNF532	chr18	80.7295	88.4278	462.203	491.847	5.72533	5.56212	5.64373	2.49665	0
ENSG00000074660.15	SCARF1	chr17	7.61599	10.5585	4.69254	4.66205	0.616142	0.441543	0.528843	-0.919089	1
ENSG00000074695.5	LMAN1	chr18	2050.22	2068.16	4154.07	4514.03	2.02615	2.18264	2.10439	1.07341	0
ENSG00000074696.12	HACD3	chr15	5676.96	4763.22	5470.32	5381.18	0.963601	1.12973	1.04667	0.0658028	0.698388
ENSG00000074706.13	IPCEF1	chr6	7.61599	4.67216	17.5032	10.5362	2.29821	2.25511	2.27666	1.18692	1
ENSG00000074755.14	ZZEF1	chr17	4763.04	4121.79	2200.8	2430.1	0.462058	0.589572	0.525815	-0.927373	0
ENSG00000074771.3	NOX3	chr6	0	0	0	0	#DIV/0!	#DIV/0!	#DIV/0!	#DIV/0!	.
ENSG00000074800.13	ENO1	chr1	45668.5	36467.9	71518.9	67632.4	1.56604	1.85457	1.71031	0.774257	0
ENSG00000074803.17	SLC12A1	chr15	0	0	0	0	#DIV/0!	#DIV/0!	#DIV/0!	#DIV/0!	.
ENSG00000074842.7	MYDGF	chr19	1407.44	1268.35	1535.63	1389.29	1.09109	1.09536	1.09322	0.128586	0.00339165
ENSG00000074855.10	ANO8	chr19	610.802	508.13	281.552	272.73	0.460954	0.536733	0.498844	-1.00334	0
ENSG00000074935.13	TUBE1	chr6	152.32	186.094	517.352	523.316	3.39649	2.8121	3.10429	1.63426	0
ENSG00000074964.16	ARHGEF10L	chr1	1529.29	1208.95	217.03	187.648	0.141915	0.155215	0.148565	-2.75083	0
ENSG00000074966.10	TXK	chr4	0	0	4.69254	3.49654	#DIV/0!	#DIV/0!	#DIV/0!	#DIV/0!	1
ENSG00000075035.9	WSCD2	chr12	0	0	0	0	#DIV/0!	#DIV/0!	#DIV/0!	#DIV/0!	.
ENSG00000075043.17	KCNQ2	chr20	44.1727	29.036	802.424	744.763	18.1656	25.6496	21.9076	4.45336	0
ENSG00000075073.14	TACR2	chr10	18.2784	7.91891	2.34627	0	0.128363	0	0.0641815	-3.9617	0.0028717
ENSG00000075089.9	ACTR6	chr12	583.385	550.364	700.361	641.032	1.20051	1.16474	1.18263	0.241995	0.999986
ENSG00000075131.9	TIPIN	chr15	560.506	419.478	1251.83	1219.13	2.23339	2.9063	2.56984	1.36168	0
ENSG00000075142.13	SRI	chr7	1218.56	1033.42	1663.5	1503.51	1.36514	1.45489	1.41002	0.495712	0
ENSG00000075151.20	EIF4G3	chr1	3117.99	2648.88	4269.03	4536.18	1.36916	1.71249	1.54083	0.623706	0
ENSG00000075188.8	NUP37	chr12	950.476	846.004	884.543	849.659	0.930632	1.00432	0.967476	-0.0477016	1
ENSG00000075213.10	SEMA3A	chr7	9.13919	11.8784	96.197	106.062	10.5258	8.92898	9.72737	3.28205	0
ENSG00000075218.18	GTSE1	chr22	1619.16	1173.32	1683.45	1790.23	1.0397	1.52578	1.28274	0.359232	4.87911e-05
ENSG00000075223.13	SEMA3C	chr7	14960.9	11358.4	287.418	327.509	0.0192113	0.0288342	0.0240228	-5.37945	0
ENSG00000075234.16	TTC38	chr22	408.217	393.306	932.641	891.618	2.28467	2.26698	2.27583	1.18639	0
ENSG00000075239.13	ACAT1	chr11	531.596	563.562	2007.23	2083.94	3.77586	3.69779	3.73683	1.90181	0
ENSG00000075240.16	GRAMD4	chr22	856.037	878.999	671.033	588.584	0.783882	0.669607	0.726745	-0.460479	0.00908755
ENSG00000075275.16	CELSR1	chr22	8430.9	7010.88	1899.3	1966.22	0.225279	0.280453	0.252866	-1.98356	0
ENSG00000075290.7	WNT8B	chr10	3.0464	13.1982	8.21194	13.9862	2.69562	1.0597	1.87766	0.908938	0.328078
ENSG00000075292.18	ZNF638	chr2	2070.03	1950.69	3964.02	4424.29	1.91496	2.26806	2.09151	1.06455	0
ENSG00000075303.12	SLC25A40	chr7	958.092	810.369	364.845	404.433	0.380803	0.499073	0.439938	-1.18463	0
ENSG00000075336.11	TIMM21	chr18	357.952	286.401	560.758	537.302	1.56657	1.87605	1.72131	0.783509	9.99201e-16
ENSG00000075340.22	ADD2	chr2	0	0	1785.51	1882.3	#DIV/0!	#DIV/0!	#DIV/0!	#DIV/0!	0
ENSG00000075388.3	FGF4	chr11	0	0	0	0	#DIV/0!	#DIV/0!	#DIV/0!	#DIV/0!	.
ENSG00000075391.16	RASAL2	chr1	514.841	484.373	920.91	994.183	1.78873	2.05251	1.92062	0.941572	0
ENSG00000075399.12	VPS9D1	chr16	450.867	388.027	37.5403	33.7999	0.0832625	0.0871071	0.0851848	-3.55326	0
ENSG00000075407.17	ZNF37A	chr10	459.336	422.342	1028.84	1257.59	2.23984	2.97766	2.60875	1.38336	0
ENSG00000075413.17	MARK3	chr14	3603.89	3117.41	2037.73	2120.07	0.565427	0.680074	0.62275	-0.683275	0
ENSG00000075415.12	SLC25A3	chr12	11570.2	9339.04	8366.79	8200.55	0.723132	0.878094	0.800613	-0.320823	1.39776e-05
ENSG00000075420.12	FNDC3B	chr3	927.628	915.954	608.856	771.57	0.656359	0.842367	0.749363	-0.416263	0.139669
ENSG00000075426.11	FOSL2	chr2	4950.39	4569.21	184.182	195.806	0.0372055	0.0428534	0.0400295	-4.64279	0
ENSG00000075429.8	CACNG5	chr17	0	0	5.86567	5.82757	#DIV/0!	#DIV/0!	#DIV/0!	#DIV/0!	1
ENSG00000075461.5	CACNG4	chr17	10735.5	8722.68	2.34627	4.66205	0.000218552	0.000534475	0.000376514	-11.375	0
ENSG00000075539.13	FRYL	chr4	1983.2	1517.79	956.104	1103.74	0.482101	0.727202	0.604651	-0.725824	2.09559e-09
ENSG00000075568.16	TMEM131	chr2	2290.89	2171.1	1820.7	1953.4	0.794758	0.899728	0.847243	-0.239152	0.144454
ENSG00000075618.17	FSCN1	chr7	670.207	860.522	2828.43	2559.47	4.22023	2.97432	3.59727	1.8469	0
ENSG00000075624.13	ACTB	chr7	168855	137638	45200.7	44336.8	0.267689	0.322125	0.294907	-1.76167	0
ENSG00000075643.5	MOCOS	chr18	700.671	562.243	398.865	455.716	0.569262	0.810532	0.689897	-0.535547	2.27391e-07
ENSG00000075651.15	PLD1	chr3	300.07	275.842	163.066	194.641	0.543425	0.705624	0.624524	-0.67917	0.999878
ENSG00000075673.11	ATP12A	chr13	0	2.63964	24.6358	18.6482	#DIV/0!	7.06469	#DIV/0!	#DIV/0!	0.997652
ENSG00000075702.16	WDR62	chr19	2595.53	2147.34	1844.17	1687.66	0.710516	0.78593	0.748223	-0.418459	2.15426e-08
ENSG00000075711.20	DLG1	chr3	2610.76	2242.37	981.913	1115.4	0.376102	0.497418	0.43676	-1.19509	0
ENSG00000075785.12	RAB7A	chr3	9600.72	7924.19	4869.68	4866.02	0.50722	0.614071	0.560646	-0.834838	0
ENSG00000075790.10	BCAP29	chr7	738.127	614.705	807.879	892.317	1.0945	1.45162	1.27306	0.348298	1.68018e-09
ENSG00000075826.16	SEC31B	chr10	13.7088	19.7973	362.803	358.85	26.465	18.1262	22.2956	4.47869	0
ENSG00000075856.11	SART3	chr12	3008.32	2659.43	2494.08	2572.29	0.829063	0.967231	0.898147	-0.154977	1
ENSG00000075884.12	ARHGAP15	chr2	0	0	0	0	#DIV/0!	#DIV/0!	#DIV/0!	#DIV/0!	.
ENSG00000075886.10	TUBA3D	chr2	14.6379	13.0266	0	0	0	0	0	#NUM!	0.999882
ENSG00000075891.21	PAX2	chr10	3.0464	2.63964	66.8686	38.4619	21.9501	14.5709	18.2605	4.19065	2.56391e-08
ENSG00000075914.12	EXOSC7	chr3	740.274	626.914	893.928	803.039	1.20756	1.28094	1.24425	0.315278	3.49588e-08
ENSG00000075945.12	KIFAP3	chr1	440.204	443.459	730.862	719.122	1.66028	1.62162	1.64095	0.714531	0
ENSG00000075975.15	MKRN2	chr3	1492.73	1240.63	1499.26	1493.02	1.00438	1.20344	1.10391	0.142619	0.999966
ENSG00000076003.4	MCM6	chr2	5352.52	4276.21	4936.55	4893.99	0.922285	1.14447	1.03338	0.0473664	0.0676275
ENSG00000076043.9	REXO2	chr11	432.588	427.621	991.298	989.521	2.29155	2.31401	2.30278	1.20338	0
ENSG00000076053.10	RBM7	chr11	277.222	249.446	601.818	585.088	2.17089	2.34555	2.25822	1.17519	0
ENSG00000076067.11	RBMS2	chr12	226.652	209.759	666.105	675.963	2.93889	3.22257	3.08073	1.62327	0
ENSG00000076108.11	BAZ2A	chr12	5931.33	5251.56	6309.11	6866.04	1.06369	1.30743	1.18556	0.245569	2.0366e-09
ENSG00000076201.14	PTPN23	chr3	2450.83	2060.24	1801.93	1796.06	0.735235	0.871772	0.803503	-0.315624	0.997268
ENSG00000076242.14	MLH1	chr3	2027.38	1586.42	0	0	0	0	0	#NUM!	0
ENSG00000076248.10	UNG	chr12	3562.76	3028.98	3519.4	3392.81	0.98783	1.12011	1.05397	0.0758371	0.99918
ENSG00000076258.9	FMO4	chr1	88.3455	63.3513	37.5403	41.9585	0.424926	0.662315	0.54362	-0.879329	1
ENSG00000076321.10	KLHL20	chr1	548.351	580.72	393	451.054	0.716693	0.776714	0.746704	-0.421392	0.0738827
ENSG00000076344.15	RGS11	chr16	51.7887	67.3107	5.86567	5.82757	0.113261	0.0865771	0.0999193	-3.32309	1.107e-12
ENSG00000076351.12	SLC46A1	chr17	642.79	506.81	1148.5	1188.82	1.78674	2.3457	2.06622	1.04699	0
ENSG00000076356.6	PLXNA2	chr1	144.704	121.423	184.182	213.289	1.27282	1.75657	1.5147	0.599029	0.999937
ENSG00000076382.16	SPAG5	chr17	4118.73	3122.69	2488.22	2580.45	0.604123	0.826354	0.715238	-0.483504	3.96118e-05
ENSG00000076513.16	ANKRD13A	chr12	884.978	706.103	1003.03	1047.8	1.13339	1.48391	1.30865	0.388084	3.50014e-06
ENSG00000076554.15	TPD52	chr8	3075.29	2563.09	839.964	965.709	0.273133	0.376776	0.324954	-1.62169	0
ENSG00000076555.15	ACACB	chr12	370.137	531.887	488.024	512.826	1.31849	0.964164	1.14133	0.190714	0.675469
ENSG00000076604.14	TRAF4	chr17	3418.06	2908.88	1286.93	1129.38	0.376509	0.388253	0.382381	-1.38692	0
ENSG00000076641.4	PAG1	chr8	68.5439	69.9504	566.624	691.149	8.26658	9.88057	9.07357	3.18167	0
ENSG00000076650.6	GPATCH1	chr19	641.266	525.288	452.83	418.419	0.706149	0.796553	0.751351	-0.412441	1
ENSG00000076662.9	ICAM3	chr19	405.171	355.031	89.1582	90.91	0.220051	0.256062	0.238057	-2.07062	0
ENSG00000076685.18	NT5C2	chr10	6785.85	5069.42	781.307	757.584	0.115138	0.149442	0.13229	-2.91823	0
ENSG00000076706.14	MCAM	chr11	10.6624	109.545	727.343	761.08	68.2158	6.94765	37.5817	5.23196	0
ENSG00000076716.8	GPC4	chrX	708.287	566.202	1038.22	1001.18	1.46582	1.76823	1.61703	0.693344	0
ENSG00000076770.14	MBNL3	chrX	1114.98	1005.7	976.047	1104.91	0.875394	1.09864	0.987018	-0.0188515	0.744934
ENSG00000076826.9	CAMSAP3	chr19	1421.14	1405.61	645.224	699.308	0.454017	0.497513	0.475765	-1.07168	0
ENSG00000076864.19	RAP1GAP	chr1	491.993	764.175	269.821	298.371	0.548424	0.390449	0.469437	-1.091	0.0732886
ENSG00000076924.11	XAB2	chr19	1270.35	1042.66	1596.64	1490.69	1.25685	1.42971	1.34328	0.425757	0
ENSG00000076928.17	ARHGEF1	chr19	2510.23	2182.98	1114.48	1087.42	0.443974	0.498137	0.471056	-1.08603	0
ENSG00000076944.14	STXBP2	chr19	2180.08	1872.82	783.137	829.846	0.359224	0.443099	0.401162	-1.31774	0
ENSG00000076984.17	MAP2K7	chr19	1150.01	1004.38	1920.42	1822.86	1.66991	1.81491	1.74241	0.801084	0
ENSG00000077009.13	NMRK2	chr19	0	0	1.17313	1.16551	#DIV/0!	#DIV/0!	#DIV/0!	#DIV/0!	1
ENSG00000077044.9	DGKD	chr2	1529.29	1170.68	1390.16	1523.33	0.909025	1.30123	1.10513	0.144215	0.112681
ENSG00000077063.10	CTTNBP2	chr7	3.0464	0	199.433	272.73	65.4651	#DIV/0!	#DIV/0!	#DIV/0!	0
ENSG00000077080.9	ACTL6B	chr7	0	0	5.86567	0	#DIV/0!	#DIV/0!	#DIV/0!	#DIV/0!	1
ENSG00000077092.18	RARB	chr3	0	1.31982	306.188	326.344	#DIV/0!	247.264	#DIV/0!	#DIV/0!	0
ENSG00000077097.13	TOP2B	chr3	5870.41	5152.57	7136.17	7505.91	1.21562	1.45673	1.33617	0.418108	0
ENSG00000077147.14	TM9SF3	chr10	3734.88	3336.5	3755.2	3895.15	1.00544	1.16743	1.08644	0.119605	0.00370475
ENSG00000077150.17	NFKB2	chr10	996.172	795.851	488.024	475.529	0.489899	0.597511	0.543705	-0.879104	0
ENSG00000077152.9	UBE2T	chr1	2476.72	1966.53	1356.14	1221.46	0.547556	0.621124	0.58434	-0.775121	0
ENSG00000077157.21	PPP1R12B	chr1	1651.15	1478.2	708.573	744.763	0.42914	0.503832	0.466486	-1.10009	0
ENSG00000077232.16	DNAJC10	chr2	1838.5	2039.12	3266	3477.89	1.77645	1.70559	1.74102	0.799931	0
ENSG00000077235.17	GTF3C1	chr16	9390.52	8068.05	8477.06	8561.86	0.902726	1.06121	0.981966	-0.0262551	1
ENSG00000077238.13	IL4R	chr16	866.7	729.86	310.88	301.868	0.358695	0.413597	0.386146	-1.37278	0
ENSG00000077254.14	USP33	chr1	1267.3	1021.54	2458.57	2581.61	1.94001	2.52718	2.23359	1.15937	0
ENSG00000077264.14	PAK3	chrX	0	9.23873	62.1761	93.2411	#DIV/0!	10.0924	#DIV/0!	#DIV/0!	1.57396e-12
ENSG00000077274.8	CAPN6	chrX	0	10.5585	15.2507	5.82757	#DIV/0!	0.551929	#DIV/0!	#DIV/0!	0.185374
ENSG00000077279.16	DCX	chrX	1.5232	2.63964	1.17313	1.16551	0.770178	0.441543	0.605861	-0.722942	1
ENSG00000077312.8	SNRPA	chr19	3460.71	2683.19	3013.78	2877.65	0.870857	1.07247	0.971666	-0.0414683	0.849916
ENSG00000077327.15	SPAG6	chr10	3.0464	1.31982	3.5194	0	1.15527	0	0.577634	-0.791774	1
ENSG00000077348.8	EXOSC5	chr19	923.058	711.382	970.182	883.459	1.05105	1.24189	1.14647	0.1972	0.005311
ENSG00000077380.15	DYNC1I2	chr2	2115.57	1947.75	1424.06	1370.53	0.673131	0.703647	0.688389	-0.538704	0
ENSG00000077420.15	APBB1IP	chr10	1.5232	0	0	2.33103	0	#DIV/0!	#DIV/0!	#DIV/0!	1
ENSG00000077454.15	LRCH4	chr7	1795.47	1487.79	549.801	503.117	0.306216	0.338164	0.32219	-1.63402	0
ENSG00000077458.12	FAM76B	chr11	220.864	219.09	377.749	379.957	1.71033	1.73425	1.72229	0.784328	3.28536e-08
ENSG00000077463.14	SIRT6	chr19	606.233	500.211	526.737	424.247	0.868869	0.848135	0.858502	-0.220106	0.640881
ENSG00000077498.8	TYR	chr11	0	0	0	0	#DIV/0!	#DIV/0!	#DIV/0!	#DIV/0!	.
ENSG00000077514.8	POLD3	chr11	1354.12	1069.05	1364.35	1426.59	1.00756	1.33444	1.171	0.227739	2.8901e-07
ENSG00000077522.12	ACTN2	chr1	0	2.63964	148.988	136.365	#DIV/0!	51.6605	#DIV/0!	#DIV/0!	0
ENSG00000077549.17	CAPZB	chr1	6092.79	4771.14	2422.52	2361.33	0.397604	0.494919	0.446262	-1.16404	0
ENSG00000077585.13	GPR137B	chr1	583.385	465.896	209.991	207.461	0.359953	0.445296	0.402624	-1.31249	0
ENSG00000077616.10	NAALAD2	chr11	0	0	36.3671	55.9446	#DIV/0!	#DIV/0!	#DIV/0!	#DIV/0!	1.6975e-11
ENSG00000077684.15	JADE1	chr4	706.764	682.346	1529.77	1618.9	2.16447	2.37255	2.26851	1.18174	0
ENSG00000077713.18	SLC25A43	chrX	1800.42	1602.26	174.797	171.33	0.0970867	0.106931	0.102009	-3.29324	0
ENSG00000077721.15	UBE2A	chrX	3000.7	2568.37	2152.7	2110.74	0.717399	0.821824	0.769612	-0.377798	6.89163e-06
ENSG00000077782.19	FGFR1	chr8	254.374	312.797	1630.66	1617.73	6.41046	5.17183	5.79115	2.53385	0
ENSG00000077800.11	FKBP6	chr7	0	0	1.17313	0	#DIV/0!	#DIV/0!	#DIV/0!	#DIV/0!	1
ENSG00000077935.16	SMC1B	chr22	9.13919	27.7162	0	0	0	0	0	#NUM!	0.975406
ENSG00000077942.18	FBLN1	chr22	347.289	278.482	945.546	904.438	2.72265	3.24775	2.9852	1.57783	0
ENSG00000077943.7	ITGA8	chr10	0	0	439.925	420.75	#DIV/0!	#DIV/0!	#DIV/0!	#DIV/0!	0
ENSG00000077984.5	CST7	chr20	0	0	0	0	#DIV/0!	#DIV/0!	#DIV/0!	#DIV/0!	.
ENSG00000078018.19	MAP2	chr2	255.897	343.153	10.5582	3.49654	0.0412595	0.0101895	0.0257245	-5.28071	0
ENSG00000078043.15	PIAS2	chr18	414.31	406.504	638.185	659.681	1.54036	1.62281	1.58159	0.661371	7.00551e-14
ENSG00000078053.16	AMPH	chr7	50.2655	43.554	180.663	201.634	3.59416	4.62951	4.11184	2.03978	0
ENSG00000078061.12	ARAF	chrX	2629.04	2214.66	1621.27	1451.06	0.616678	0.65521	0.635944	-0.653029	0
ENSG00000078070.11	MCCC1	chr3	1503.4	1161.44	341.382	346.157	0.227074	0.298042	0.262558	-1.92929	0
ENSG00000078081.7	LAMP3	chr3	36.5568	110.865	50.4448	44.2895	1.3799	0.399491	0.889697	-0.168614	0.457105
ENSG00000078098.13	FAP	chr2	0	0	1.17313	0	#DIV/0!	#DIV/0!	#DIV/0!	#DIV/0!	1
ENSG00000078114.18	NEBL	chr10	1529.29	1321.14	292.11	340.33	0.19101	0.257604	0.224307	-2.15645	0
ENSG00000078124.11	ACER3	chr11	945.906	711.382	674.552	720.287	0.713128	1.01252	0.862823	-0.212864	0.498746
ENSG00000078140.13	UBE2K	chr4	2863.61	2411.31	3061.88	3173.69	1.06924	1.31617	1.1927	0.254235	0
ENSG00000078142.11	PIK3C3	chr18	243.712	196.653	552.546	550.122	2.26721	2.79743	2.53232	1.34046	0
ENSG00000078177.13	N4BP2	chr4	360.998	325.995	622.934	797.211	1.72559	2.44547	2.08553	1.06041	9.32278e-09
ENSG00000078237.6	TIGAR	chr12	490.47	413.103	617.068	641.032	1.25812	1.55175	1.40493	0.490501	0.000137234
ENSG00000078246.15	TULP3	chr12	903.257	731.179	916.217	871.804	1.01435	1.19233	1.10334	0.141874	1
ENSG00000078269.13	SYNJ2	chr6	1661.81	1247.23	1017.11	1073.44	0.612048	0.860659	0.736353	-0.44153	0.00083172
ENSG00000078295.15	ADCY2	chr5	0	0	0	0	#DIV/0!	#DIV/0!	#DIV/0!	#DIV/0!	.
ENSG00000078304.19	PPP2R5C	chr14	4501.05	3634.77	2582.07	2642.22	0.573659	0.726929	0.650294	-0.620836	0
ENSG00000078319.8	PMS2P1	chr7	220.544	184.775	85.6153	84.7794	0.388201	0.458826	0.423514	-1.23952	0.00013504
ENSG00000078328.19	RBFOX1	chr16	0	0	0	0	#DIV/0!	#DIV/0!	#DIV/0!	#DIV/0!	.
ENSG00000078369.17	GNB1	chr1	11797.2	9571.32	8096.97	8030.39	0.686348	0.839005	0.762677	-0.390857	3.5371e-11
ENSG00000078399.15	HOXA9	chr7	7.61599	10.5585	2214.51	2171	290.771	205.616	248.194	7.95532	0
ENSG00000078401.6	EDN1	chr6	89.8687	137.261	4.69254	4.66205	0.0522155	0.0339649	0.0430902	-4.5365	2.7198e-11
ENSG00000078403.16	MLLT10	chr10	936.767	882.959	985.432	1094.42	1.05195	1.23949	1.14572	0.196254	0.000882634
ENSG00000078487.17	ZCWPW1	chr7	140.134	102.946	78.6	93.2411	0.560891	0.905729	0.73331	-0.447505	1
ENSG00000078549.14	ADCYAP1R1	chr7	0	1.31982	348.421	374.13	#DIV/0!	283.471	#DIV/0!	#DIV/0!	0
ENSG00000078579.8	FGF20	chr8	0	0	0	0	#DIV/0!	#DIV/0!	#DIV/0!	#DIV/0!	.
ENSG00000078589.12	P2RY10	chrX	0	13.1982	0	0	#DIV/0!	0	#DIV/0!	#DIV/0!	1
ENSG00000078596.10	ITM2A	chrX	0	0	0	0	#DIV/0!	#DIV/0!	#DIV/0!	#DIV/0!	.
ENSG00000078618.19	NRD1	chr1	4866.62	4021.49	4213.9	4346.2	0.865878	1.08074	0.973311	-0.0390271	0.781728
ENSG00000078668.13	VDAC3	chr8	1818.7	1468.96	3362.2	3251.78	1.84869	2.21367	2.03118	1.02232	0
ENSG00000078674.17	PCM1	chr8	2400.56	2080.03	2555.09	2736.63	1.06437	1.31566	1.19002	0.250982	7.99361e-15
ENSG00000078687.16	TNRC6C	chr17	884.978	673.107	808.289	831.011	0.913344	1.23459	1.07397	0.102949	0.160165
ENSG00000078699.21	CBFA2T2	chr20	1046.44	1055.85	732.035	775.066	0.69955	0.734065	0.716808	-0.480342	9.52846e-05
ENSG00000078725.12	BRINP1	chr9	0	1.31982	0	0	#DIV/0!	0	#DIV/0!	#DIV/0!	1
ENSG00000078747.12	ITCH	chr20	1661.81	1523.07	1928.63	2172.52	1.16056	1.42641	1.29348	0.371262	4.25695e-08
ENSG00000078795.16	PKD2L2	chr5	0	0	1.17313	1.16551	#DIV/0!	#DIV/0!	#DIV/0!	#DIV/0!	1
ENSG00000078804.12	TP53INP2	chr20	166.029	175.536	287.418	284.385	1.73113	1.6201	1.67562	0.744692	0.00942001
ENSG00000078808.16	SDF4	chr1	5114.9	3980.57	2498.77	2357.83	0.488529	0.592335	0.540432	-0.887815	0
ENSG00000078814.15	MYH7B	chr20	1.5232	0	8.21194	8.15859	5.39125	#DIV/0!	#DIV/0!	#DIV/0!	1
ENSG00000078898.6	BPIFB2	chr20	0	0	0	0	#DIV/0!	#DIV/0!	#DIV/0!	#DIV/0!	.
ENSG00000078900.14	TP73	chr1	1253.59	984.585	547.853	511.66	0.437027	0.519671	0.478349	-1.06386	0
ENSG00000078902.15	TOLLIP	chr11	798.156	695.544	750.806	681.825	0.940675	0.980276	0.960476	-0.058179	1
ENSG00000078967.12	UBE2D4	chr7	342.72	296.959	443.445	403.268	1.2939	1.35799	1.32594	0.407021	0.99873
ENSG00000079101.16	CLUL1	chr18	0	0	10.5582	16.3172	#DIV/0!	#DIV/0!	#DIV/0!	#DIV/0!	0.99991
ENSG00000079102.16	RUNX1T1	chr8	16.7552	2.63964	202.952	249.42	12.1128	94.4902	53.3015	5.7361	0
ENSG00000079112.9	CDH17	chr8	0	0	0	0	#DIV/0!	#DIV/0!	#DIV/0!	#DIV/0!	.
ENSG00000079134.11	THOC1	chr18	490.47	494.932	743.767	752.922	1.51644	1.52126	1.51885	0.60298	7.90479e-14
ENSG00000079150.17	FKBP7	chr2	41.1264	25.0766	282.725	284.385	6.87455	11.3407	9.10762	3.18707	0
ENSG00000079156.16	OSBPL6	chr2	89.8687	113.504	783.653	898.611	8.71998	7.91697	8.31848	3.05632	0
ENSG00000079215.13	SLC1A3	chr5	1.5232	1.31982	1240	1293.72	814.078	980.226	897.152	9.80921	0
ENSG00000079246.15	XRCC5	chr2	15826	12403.7	12133.7	12180.8	0.766694	0.982032	0.874363	-0.193696	0.767324
ENSG00000079257.7	LXN	chr3	3541.44	2729.38	75.0806	68.7653	0.0212006	0.0251944	0.0231975	-5.42989	0
ENSG00000079263.18	SP140	chr2	0	2.63964	1.17313	0	#DIV/0!	0	#DIV/0!	#DIV/0!	1
ENSG00000079277.19	MKNK1	chr1	843.852	655.95	593.606	625.881	0.703448	0.954159	0.828804	-0.270898	0.17026
ENSG00000079308.16	TNS1	chr2	121.856	468.536	78.6	75.7584	0.645024	0.161692	0.403358	-1.30987	0.366605
ENSG00000079313.11	REXO1	chr19	1076.9	1034.74	1665.85	1544.31	1.54689	1.49246	1.51968	0.603764	0
ENSG00000079332.14	SAR1A	chr10	2088.3	2035.16	2403.75	2348.51	1.15105	1.15397	1.15251	0.20478	1.05648e-07
ENSG00000079335.18	CDC14A	chr1	239.142	227.009	181.836	164.337	0.760367	0.723925	0.742146	-0.430225	1
ENSG00000079337.15	RAPGEF3	chr12	70.0671	59.3918	15.2507	26.8068	0.217659	0.451355	0.334507	-1.57989	0.999081
ENSG00000079385.21	CEACAM1	chr19	12.1856	35.6351	0	0	0	0	0	#NUM!	0.107781
ENSG00000079387.13	SENP1	chr12	1422.67	1224.79	1211.85	1399.78	0.851814	1.14287	0.997343	-0.00383766	0.733063
ENSG00000079393.20	DUSP13	chr10	15.232	137.261	0	1.16551	0	0.00849121	0.00424561	-7.87981	2.92842e-05
ENSG00000079432.7	CIC	chr19	3868.92	3438.13	2440.12	2512.85	0.630697	0.730877	0.680787	-0.554725	0
ENSG00000079435.9	LIPE	chr19	24.3712	21.1171	12.9045	24.4758	0.529497	1.15905	0.844274	-0.244217	1
ENSG00000079459.12	FDFT1	chr8	2819.44	2373.03	2490.56	2262.26	0.883354	0.95332	0.918337	-0.122904	0.852816
ENSG00000079462.7	PAFAH1B3	chr19	1928.37	1616.78	814.155	701.639	0.422199	0.433974	0.428086	-1.22403	0
ENSG00000079482.12	OPHN1	chrX	373.184	385.387	254.57	277.392	0.682158	0.719776	0.700967	-0.512582	0.00111007
ENSG00000079557.4	AFM	chr4	0	1.31982	0	0	#DIV/0!	0	#DIV/0!	#DIV/0!	1
ENSG00000079616.12	KIF22	chr16	8318.19	6406.4	3018.47	2952.25	0.362876	0.460828	0.411852	-1.2798	0
ENSG00000079689.13	SCGN	chr6	0	0	0	0	#DIV/0!	#DIV/0!	#DIV/0!	#DIV/0!	.
ENSG00000079691.17	LRRC16A	chr6	1693.8	1438.6	620.588	670.17	0.366389	0.465848	0.416118	-1.26493	0
ENSG00000079739.15	PGM1	chr1	190.4	372.189	2491.74	2539.65	13.0869	6.82356	9.95521	3.31545	0
ENSG00000079785.14	DDX1	chr2	3134.74	2540.65	5128.94	5039.68	1.63616	1.98362	1.80989	0.855901	0
ENSG00000079805.16	DNM2	chr19	10753.8	8857.3	4863.81	4759.96	0.452289	0.537405	0.494847	-1.01495	0
ENSG00000079819.16	EPB41L2	chr6	1798.9	1426.72	3473.65	3842.7	1.93099	2.69337	2.31218	1.20925	0
ENSG00000079841.18	RIMS1	chr6	0	5.27927	21.1164	38.4619	#DIV/0!	7.28546	#DIV/0!	#DIV/0!	1.38872e-05
ENSG00000079931.14	MOXD1	chr6	1.5232	1.31982	468.08	530.309	307.301	401.804	354.553	8.46986	0
ENSG00000079950.13	STX7	chr6	897.164	827.526	945.546	926.583	1.05393	1.1197	1.08682	0.120107	1
ENSG00000079974.17	RABL2B	chr22	342.811	322.313	663.56	641.032	1.93564	1.98885	1.96225	0.972507	0
ENSG00000079999.13	KEAP1	chr19	4085.22	3240.15	2186.72	2088.6	0.535277	0.644599	0.589938	-0.761365	0
ENSG00000080007.7	DDX43	chr6	166.029	139.901	0	0	0	0	0	#NUM!	0
ENSG00000080031.9	PTPRH	chr19	138.611	135.941	11.7313	1.16551	0.0846349	0.00857365	0.0466043	-4.42339	0
ENSG00000080166.15	DCT	chr13	0	1.31982	4.69254	6.99308	#DIV/0!	5.29852	#DIV/0!	#DIV/0!	1
ENSG00000080189.14	SLC35C2	chr20	1651.15	1470.28	1005.38	944.066	0.608895	0.6421	0.625498	-0.676923	0
ENSG00000080200.9	CRYBG3	chr3	240.665	212.491	1182.52	1583.93	4.91354	7.45412	6.18383	2.6285	0
ENSG00000080224.17	EPHA6	chr3	325.964	196.653	192.394	245.923	0.59023	1.25054	0.920387	-0.119687	0.632433
ENSG00000080293.9	SCTR	chr2	1.5232	0	0	1.16551	0	#DIV/0!	#DIV/0!	#DIV/0!	1
ENSG00000080298.15	RFX3	chr9	135.565	135.941	147.815	186.482	1.09036	1.37178	1.23107	0.299918	0.106113
ENSG00000080345.17	RIF1	chr2	1894.86	1752.72	4135.3	5165.56	2.18238	2.94717	2.56477	1.35883	3.59712e-14
ENSG00000080371.5	RAB21	chr12	3305.34	2714.87	1635.35	1669.02	0.49476	0.614769	0.554764	-0.850054	0
ENSG00000080493.13	SLC4A4	chr4	0	3.95946	127.872	160.841	#DIV/0!	40.622	#DIV/0!	#DIV/0!	0
ENSG00000080503.20	SMARCA2	chr9	2134	1698.61	784.827	884.625	0.367772	0.520794	0.444283	-1.17045	0
ENSG00000080511.3	RDH8	chr19	0	0	0	0	#DIV/0!	#DIV/0!	#DIV/0!	#DIV/0!	.
ENSG00000080546.13	SESN1	chr6	490.47	494.932	479.812	515.157	0.97827	1.04086	1.00957	0.0137365	0.822911
ENSG00000080561.13	MID2	chrX	1052.53	774.733	330.824	400.937	0.314313	0.517516	0.415914	-1.26564	0
ENSG00000080572.12	PIH1D3	chrX	0	0	0	0	#DIV/0!	#DIV/0!	#DIV/0!	#DIV/0!	.
ENSG00000080573.6	COL5A3	chr19	0	1.31982	1.17313	0	#DIV/0!	0	#DIV/0!	#DIV/0!	1
ENSG00000080603.16	SRCAP	chr16	8768.75	7335.12	13599.2	13836.3	1.55087	1.88631	1.71859	0.781227	0
ENSG00000080608.9	PUM3	chr9	888.025	830.166	934.988	849.659	1.05288	1.02348	1.03818	0.054061	0.322766
ENSG00000080618.13	CPB2	chr13	0	0	0	0	#DIV/0!	#DIV/0!	#DIV/0!	#DIV/0!	.
ENSG00000080644.15	CHRNA3	chr15	13.7088	13.1982	37.5403	57.1102	2.73841	4.32712	3.53277	1.8208	5.22165e-06
ENSG00000080709.14	KCNN2	chr5	4.56959	11.8784	15.2507	11.6551	3.33744	0.981207	2.15932	1.11058	1
ENSG00000080802.18	CNOT4	chr7	1003.79	824.887	825.886	993.017	0.82277	1.20382	1.0133	0.0190563	0.720173
ENSG00000080815.18	PSEN1	chr14	2686.92	2157.9	1118	1048.96	0.416088	0.486102	0.451095	-1.1485	0
ENSG00000080819.6	CPOX	chr3	371.66	362.95	2006.06	1956.9	5.39756	5.39164	5.3946	2.43152	0
ENSG00000080822.16	CLDND1	chr3	1037.3	930.472	1512.17	1536.15	1.4578	1.65093	1.55436	0.636325	0
ENSG00000080823.21	MOK	chr14	261.99	204.572	402.385	377.626	1.53588	1.84593	1.69091	0.757797	1.19391e-07
ENSG00000080824.18	HSP90AA1	chr14	53923.4	46407.8	58490	55115.2	1.08469	1.18763	1.13616	0.184162	1.111e-12
ENSG00000080839.11	RBL1	chr20	778.354	563.562	828.232	959.218	1.06408	1.70206	1.38307	0.467875	0.000267943
ENSG00000080845.17	DLGAP4	chr20	1707.51	1656.37	714.438	733.108	0.418411	0.442599	0.430505	-1.2159	0
ENSG00000080854.14	IGSF9B	chr11	91.3919	69.9504	289.764	360.144	3.17057	5.14856	4.15956	2.05643	0
ENSG00000080910.11	CFHR2	chr1	0	0	0	0	#DIV/0!	#DIV/0!	#DIV/0!	#DIV/0!	.
ENSG00000080947.14	CROCCP3	chr1	125.466	95.5285	145.469	179.757	1.15943	1.88171	1.52057	0.604613	0.000381135
ENSG00000080986.12	NDC80	chr18	825.573	704.783	586.567	551.288	0.710496	0.782209	0.746353	-0.42207	0.999985
ENSG00000081014.10	AP4E1	chr15	1756.25	1524.39	698.015	768.073	0.397447	0.503856	0.450651	-1.14992	0
ENSG00000081019.13	RSBN1	chr1	1460.75	1455.76	781.307	944.066	0.534868	0.648504	0.591686	-0.757096	6.35602e-08
ENSG00000081026.18	MAGI3	chr1	679.346	562.243	1041.74	1284.4	1.53345	2.28442	1.90893	0.932766	8.52917e-10
ENSG00000081041.8	CXCL2	chr4	0	13.1982	10.5582	6.99308	#DIV/0!	0.529852	#DIV/0!	#DIV/0!	0.266494
ENSG00000081051.7	AFP	chr4	0	0	1.17313	0	#DIV/0!	#DIV/0!	#DIV/0!	#DIV/0!	1
ENSG00000081052.11	COL4A4	chr2	4.56959	6.59909	30.5015	30.3033	6.67488	4.59205	5.63346	2.49402	0.99944
ENSG00000081059.19	TCF7	chr5	27.4176	29.036	435.233	488.35	15.8742	16.8188	16.3465	4.03091	0
ENSG00000081087.14	OSTM1	chr6	670.207	568.842	617.068	643.363	0.920713	1.13101	1.02586	0.036833	1
ENSG00000081138.13	CDH7	chr18	0	0	0	0	#DIV/0!	#DIV/0!	#DIV/0!	#DIV/0!	.
ENSG00000081148.11	IMPG2	chr3	1.5232	1.31982	15.2507	12.8206	10.0123	9.71395	9.86313	3.30205	0.999998
ENSG00000081154.11	PCNP	chr3	2688.43	2094.55	3488.9	3518.68	1.29775	1.67992	1.48883	0.574183	0
ENSG00000081177.18	EXD2	chr14	990.079	934.431	801.25	800.708	0.809279	0.856893	0.833086	-0.263462	1
ENSG00000081181.7	ARG2	chr14	41.1264	34.3153	456.349	419.585	11.0963	12.2273	11.6618	3.54372	0
ENSG00000081189.13	MEF2C	chr5	1.5232	9.23873	469.254	525.647	308.071	56.896	182.484	7.51162	0
ENSG00000081237.18	PTPRC	chr1	0	0	0	0	#DIV/0!	#DIV/0!	#DIV/0!	#DIV/0!	.
ENSG00000081248.10	CACNA1S	chr1	4.56959	1.31982	0	0	0	0	0	#NUM!	1
ENSG00000081277.11	PKP1	chr1	1765.39	2202.78	0	0	0	0	0	#NUM!	0
ENSG00000081307.12	UBA5	chr3	2219.3	1748.76	1702.22	1660.86	0.767006	0.949734	0.85837	-0.220328	0.249871
ENSG00000081320.10	STK17B	chr2	437.158	328.635	506.794	560.612	1.15929	1.70588	1.43259	0.518623	1.69879e-09
ENSG00000081377.16	CDC14B	chr9	240.665	178.175	862.253	942.9	3.58279	5.29198	4.43738	2.14971	0
ENSG00000081386.12	ZNF510	chr9	531.596	500.211	328.477	350.82	0.617908	0.701343	0.659625	-0.600281	0.980888
ENSG00000081479.12	LRP2	chr2	155.366	2406.03	519.698	602.57	3.34499	0.250442	1.79772	0.846165	0.937107
ENSG00000081665.13	ZNF506	chr19	350.336	258.684	3.5194	3.49654	0.0100458	0.0135166	0.0117812	-6.40737	0
ENSG00000081692.12	JMJD4	chr1	720.473	570.162	1766.74	1637.55	2.45219	2.87207	2.66213	1.41258	0
ENSG00000081721.11	DUSP12	chr1	458.483	463.256	526.737	469.702	1.14887	1.01391	1.08139	0.11289	0.266505
ENSG00000081760.16	AACS	chr12	2190.36	1953.33	698.015	703.97	0.318676	0.360395	0.339535	-1.55837	0
ENSG00000081791.8	KIAA0141	chr5	1305.38	1037.38	842.31	883.459	0.64526	0.851628	0.748444	-0.418034	4.04636e-07
ENSG00000081800.8	SLC13A1	chr7	0	0	0	0	#DIV/0!	#DIV/0!	#DIV/0!	#DIV/0!	.
ENSG00000081803.15	CADPS2	chr7	534.643	405.184	236.973	205.13	0.443236	0.506264	0.47475	-1.07476	0
ENSG00000081818.3	PCDHB4	chr5	217.878	156.187	0	1.07227	0	0.0068653	0.00343265	-8.18646	0
ENSG00000081842.17	PCDHA6	chr5	726.916	531.346	0	0	0	0	0	#NUM!	0
ENSG00000081853.14	PCDHGA2	chr5	412.406	334.627	2.19376	0	0.00531942	0	0.00265971	-8.55452	0
ENSG00000081870.11	HSPB11	chr1	481.331	397.265	489.197	483.688	1.01634	1.21754	1.11694	0.159556	1
ENSG00000081913.13	PHLPP1	chr18	589.478	459.297	649.916	667.839	1.10253	1.45405	1.27829	0.354213	0.9749
ENSG00000081923.10	ATP8B1	chr18	3515.54	2768.98	10.5582	5.82757	0.00300329	0.00210459	0.00255394	-8.61306	0
ENSG00000081985.10	IL12RB2	chr1	1.5232	0	65.6955	43.124	43.13	#DIV/0!	#DIV/0!	#DIV/0!	1.89848e-14
ENSG00000082014.16	SMARCD3	chr7	199.539	130.662	580.701	491.847	2.91021	3.76427	3.33724	1.73866	0
ENSG00000082068.8	WDR70	chr5	540.735	400.459	743.861	786.722	1.37565	1.96455	1.6701	0.739932	0
ENSG00000082074.15	FYB	chr5	0	2.63964	0	0	#DIV/0!	0	#DIV/0!	#DIV/0!	1
ENSG00000082126.17	MPP4	chr2	1.5232	0	0	1.16551	0	#DIV/0!	#DIV/0!	#DIV/0!	1
ENSG00000082146.12	STRADB	chr2	260.223	255.834	856.024	850.685	3.28958	3.32515	3.30736	1.72568	0
ENSG00000082153.17	BZW1	chr2	14367.1	11064.1	7785.01	8238.02	0.541863	0.74457	0.643217	-0.636624	2.60583e-10
ENSG00000082175.14	PGR	chr11	4488.87	3314.06	26.9821	29.1378	0.00601089	0.00879218	0.00740153	-7.07796	0
ENSG00000082196.20	C1QTNF3	chr5	28.103	25.7233	23.404	27.1098	0.832794	1.0539	0.943349	-0.0841366	1
ENSG00000082212.11	ME2	chr18	513.318	456.657	1288.1	1353.16	2.50936	2.96319	2.73628	1.45221	0
ENSG00000082213.17	C5orf22	chr5	924.581	747.017	1048.78	1064.11	1.13433	1.42448	1.27941	0.355476	7.73927e-05
ENSG00000082258.12	CCNT2	chr2	1040.34	977.985	1126.21	1322.86	1.08253	1.35264	1.21758	0.284022	0.00429459
ENSG00000082269.16	FAM135A	chr6	13.7088	58.072	763.71	997.679	55.7095	17.18	36.4448	5.18764	0
ENSG00000082293.12	COL19A1	chr6	0	0	26.9821	37.2964	#DIV/0!	#DIV/0!	#DIV/0!	#DIV/0!	4.51496e-05
ENSG00000082397.16	EPB41L3	chr18	0	0	1367.87	1488.36	#DIV/0!	#DIV/0!	#DIV/0!	#DIV/0!	0
ENSG00000082438.15	COBLL1	chr2	862.13	702.143	314.4	361.309	0.364678	0.51458	0.439629	-1.18564	0
ENSG00000082458.11	DLG3	chrX	2364	1843.79	978.394	965.045	0.413871	0.523404	0.468638	-1.09346	0
ENSG00000082482.13	KCNK2	chr1	137.088	220.41	0	0	0	0	0	#NUM!	0
ENSG00000082497.11	SERTAD4	chr1	325.964	236.248	91.5044	99.0686	0.280719	0.419343	0.350031	-1.51445	0
ENSG00000082512.14	TRAF5	chr1	414.31	391.986	411.77	432.405	0.993869	1.10311	1.04849	0.0683157	1
ENSG00000082515.16	MRPL22	chr5	1460.75	1123.17	746.113	669.005	0.510775	0.595642	0.553209	-0.854105	2.9976e-15
ENSG00000082516.8	GEMIN5	chr5	3376.93	2775.58	2976.24	3088.61	0.881345	1.11278	0.997063	-0.00424355	0.453428
ENSG00000082556.10	OPRK1	chr8	0	0	0	0	#DIV/0!	#DIV/0!	#DIV/0!	#DIV/0!	.
ENSG00000082641.15	NFE2L1	chr17	10389.7	8293.74	4181.05	4385.83	0.402421	0.528812	0.465616	-1.10279	0
ENSG00000082684.14	SEMA5B	chr3	0	18.4775	9.38507	8.15859	#DIV/0!	0.441543	#DIV/0!	#DIV/0!	0.293212
ENSG00000082701.14	GSK3B	chr3	4002.96	3229.6	2007.23	2341.52	0.501436	0.725018	0.613227	-0.705506	3.19966e-13
ENSG00000082781.11	ITGB5	chr3	2793.55	2829.69	619.415	564.108	0.221731	0.199353	0.210542	-2.24782	0
ENSG00000082805.19	ERC1	chr12	1468.36	1067.73	2369.73	2552.47	1.61386	2.39055	2.00221	1.00159	0
ENSG00000082898.16	XPO1	chr2	8794.95	7418.7	12721.5	13961.7	1.44645	1.88196	1.6642	0.734833	0
ENSG00000082929.8	LINC01587	chr4	6.09279	6.59909	0	0	0	0	0	#NUM!	1
ENSG00000082996.19	RNF13	chr3	1011.4	896.157	588.913	609.564	0.582273	0.680197	0.631235	-0.66375	3.4942e-10
ENSG00000083067.22	TRPM3	chr9	0	0	0	0	#DIV/0!	#DIV/0!	#DIV/0!	#DIV/0!	.
ENSG00000083093.9	PALB2	chr16	865.177	823.567	729.689	733.108	0.843399	0.890162	0.866781	-0.206261	1
ENSG00000083097.14	DOPEY1	chr6	725.042	659.909	837.618	982.528	1.15527	1.48888	1.32208	0.402804	2.08244e-05
ENSG00000083099.10	LYRM2	chr6	1684.66	1302.66	1385.47	1312.37	0.822405	1.00745	0.914929	-0.128269	0.807189
ENSG00000083123.14	BCKDHB	chr6	386.892	337.874	403.558	409.095	1.04308	1.21079	1.12693	0.172404	1
ENSG00000083168.9	KAT6A	chr8	1928.37	1632.62	3072.44	3671.37	1.59328	2.24876	1.92102	0.941875	1.39999e-13
ENSG00000083223.17	ZCCHC6	chr9	860.607	774.733	692.149	806.535	0.804257	1.04105	0.922653	-0.11614	0.798091
ENSG00000083290.19	ULK2	chr17	587.954	550.364	272.167	312.358	0.462905	0.567547	0.515226	-0.956723	3.9968e-15
ENSG00000083307.10	GRHL2	chr8	8143.02	6130.56	0	0	0	0	0	#NUM!	0
ENSG00000083312.17	TNPO1	chr5	3925.28	3398.53	7173.71	8413.84	1.82757	2.47573	2.15165	1.10544	0
ENSG00000083444.16	PLOD1	chr1	1588.7	1507.23	2654.8	2627.07	1.67106	1.74297	1.70702	0.771476	0
ENSG00000083454.21	P2RX5	chr17	67.7671	97.6006	4.25848	8.99776	0.0628399	0.0921897	0.0775148	-3.68939	3.36563e-10
ENSG00000083457.11	ITGAE	chr17	536.166	368.229	503.274	426.578	0.938654	1.15846	1.04856	0.0684036	0.616176
ENSG00000083520.14	DIS3	chr13	784.447	661.229	3077.13	3433.6	3.92267	5.19276	4.55772	2.18831	0
ENSG00000083535.15	PIBF1	chr13	83.7759	81.8287	580.701	595.577	6.9316	7.27834	7.10497	2.82883	0
ENSG00000083544.13	TDRD3	chr13	388.416	339.193	428.194	405.599	1.10241	1.19577	1.14909	0.200496	1
ENSG00000083622.8	AC000111.6	chr7	0	0	0	0	#DIV/0!	#DIV/0!	#DIV/0!	#DIV/0!	.
ENSG00000083635.7	NUFIP1	chr13	388.416	372.189	708.573	691.149	1.82426	1.85699	1.84063	0.880196	0
ENSG00000083642.18	PDS5B	chr13	1585.65	1269.67	1560.27	1575.77	0.983993	1.24109	1.11254	0.153862	0.999848
ENSG00000083720.12	OXCT1	chr5	466.099	459.297	861.08	898.611	1.84742	1.95649	1.90196	0.927484	0
ENSG00000083750.12	RRAGB	chrX	187.353	199.293	191.221	212.123	1.02064	1.06438	1.04251	0.0600643	1
ENSG00000083782.7	EPYC	chr12	0	0	0	0	#DIV/0!	#DIV/0!	#DIV/0!	#DIV/0!	.
ENSG00000083799.17	CYLD	chr16	367.091	315.437	784.827	872.97	2.13796	2.7675	2.45273	1.29439	0
ENSG00000083807.9	SLC27A5	chr19	211.725	195.333	113.794	90.91	0.537462	0.46541	0.501436	-0.995862	0.869222
ENSG00000083812.11	ZNF324	chr19	601.45	596.941	698.507	686.254	1.16137	1.14962	1.1555	0.208512	0.999998
ENSG00000083814.12	ZNF671	chr19	0	6.59909	0	0	#DIV/0!	0	#DIV/0!	#DIV/0!	1
ENSG00000083817.8	ZNF416	chr19	170.598	104.266	110.275	96.7376	0.646399	0.927799	0.787099	-0.345382	0.377143
ENSG00000083828.15	ZNF586	chr19	277.085	194.013	41.0597	41.5039	0.148184	0.213923	0.181054	-2.46551	0
ENSG00000083838.15	ZNF446	chr19	495.146	424.718	343.282	327.731	0.693295	0.771644	0.73247	-0.449159	1
ENSG00000083844.10	ZNF264	chr19	109.67	131.982	587.74	659.308	5.35916	4.99544	5.1773	2.3722	0
ENSG00000083845.8	RPS5	chr19	17295.9	15682.1	13419.5	12435.9	0.775876	0.793003	0.784439	-0.350266	1.21204e-07
ENSG00000083857.13	FAT1	chr4	202.585	575.441	4694.88	5870.69	23.1748	10.2021	16.6885	4.06078	0
ENSG00000083896.12	YTHDC1	chr4	2383.81	1909.78	2678.26	2674.85	1.12352	1.40061	1.26207	0.335789	0
ENSG00000083937.8	CHMP2B	chr3	2621.42	1992.93	1330.33	1507.01	0.507485	0.756179	0.631832	-0.662387	8.00918e-08
ENSG00000084070.11	SMAP2	chr1	1169.82	1055.85	1421.84	1333.35	1.21544	1.26281	1.23913	0.309322	1.84262e-06
ENSG00000084072.16	PPIE	chr1	1479.03	1170.68	1161.44	1038.47	0.785272	0.887068	0.83617	-0.258131	0.31304
ENSG00000084073.8	ZMPSTE24	chr1	2144.66	1748.76	2333.36	2437.09	1.08799	1.39361	1.2408	0.311268	0
ENSG00000084090.13	STARD7	chr2	6749.29	5791.36	7442.36	7391.69	1.10269	1.27633	1.18951	0.250366	0
ENSG00000084092.6	NOA1	chr4	1236.84	1070.37	1003.03	1017.49	0.810963	0.950597	0.88078	-0.183146	1
ENSG00000084093.15	REST	chr4	2051.75	1833.23	1393.68	1550.13	0.679266	0.845576	0.762421	-0.39134	2.48229e-07
ENSG00000084110.10	HAL	chr12	0	1.31982	16.4239	15.1517	#DIV/0!	11.4801	#DIV/0!	#DIV/0!	0.999927
ENSG00000084112.14	SSH1	chr12	2208.64	2070.8	1316.26	1416.1	0.595958	0.683843	0.639901	-0.64408	0
ENSG00000084207.15	GSTP1	chr11	0	1.31982	5987.67	5383.51	#DIV/0!	4078.97	#DIV/0!	#DIV/0!	0
ENSG00000084234.16	APLP2	chr11	9308.26	8219.83	9095.31	9155.11	0.977122	1.11378	1.04545	0.0641274	1.75343e-07
ENSG00000084444.13	FAM234B	chr12	1521.67	1416.17	1091.01	1060.62	0.716983	0.748936	0.732959	-0.448195	0.00949969
ENSG00000084453.16	SLCO1A2	chr12	0	0	1.17313	0	#DIV/0!	#DIV/0!	#DIV/0!	#DIV/0!	1
ENSG00000084463.7	WBP11	chr12	5495.7	4189.1	4179.88	4458.09	0.760572	1.06421	0.912391	-0.132275	0.893051
ENSG00000084623.11	EIF3I	chr1	5089.01	4182.5	9778.07	9243.69	1.92141	2.21008	2.06575	1.04666	0
ENSG00000084628.9	NKAIN1	chr1	313.779	216.45	113.794	106.062	0.362657	0.490005	0.426331	-1.22995	9.0096e-11
ENSG00000084636.17	COL16A1	chr1	10.6624	47.5135	10.5582	10.4896	0.990229	0.220772	0.6055	-0.723801	0.175245
ENSG00000084652.15	TXLNA	chr1	2923.02	2308.36	5873.88	5497.73	2.00953	2.38166	2.19559	1.13461	0
ENSG00000084674.13	APOB	chr2	0	0	0	0	#DIV/0!	#DIV/0!	#DIV/0!	#DIV/0!	.
ENSG00000084676.15	NCOA1	chr2	2149.23	1808.15	881.023	988.355	0.409925	0.546611	0.478268	-1.06411	0
ENSG00000084693.15	AGBL5	chr2	1402.87	1198.4	1750.32	1747.1	1.24767	1.45787	1.35277	0.435918	0
ENSG00000084710.13	EFR3B	chr2	1122.6	1016.26	228.761	272.73	0.203778	0.268366	0.236072	-2.0827	0
ENSG00000084731.13	KIF3C	chr2	947.429	944.99	613.549	609.564	0.647593	0.645048	0.64632	-0.629678	1.25623e-10
ENSG00000084733.10	RAB10	chr2	5058.54	4457.03	3154.56	3303.06	0.62361	0.741092	0.682351	-0.551415	0
ENSG00000084734.8	GCKR	chr2	0	2.63964	0	1.16551	#DIV/0!	0.441543	#DIV/0!	#DIV/0!	1
ENSG00000084754.10	HADHA	chr2	7248.9	5827	4826.27	4574.64	0.665794	0.785077	0.725435	-0.463081	2.68196e-10
ENSG00000084764.10	MAPRE3	chr2	801.202	673.107	224.069	216.785	0.279665	0.322067	0.300866	-1.73281	0
ENSG00000084774.13	CAD	chr2	5413.45	4768.5	8529.86	8565.36	1.57568	1.79624	1.68596	0.753568	0
ENSG00000085063.14	CD59	chr11	2810.3	2473.34	1028.84	1064.11	0.366095	0.430234	0.398165	-1.32856	0
ENSG00000085117.11	CD82	chr11	76.1599	130.662	52.791	47.786	0.69316	0.365723	0.529441	-0.917457	0.0822718
ENSG00000085185.15	BCORL1	chrX	888.025	995.143	2421.35	2651.54	2.72667	2.66448	2.69558	1.43059	0
ENSG00000085224.20	ATRX	chrX	1468.36	1272.31	3599.17	3727.31	2.45115	2.92957	2.69036	1.4278	0
ENSG00000085231.13	AK6	chr5	425.505	367.49	742.993	746.01	1.74614	2.03001	1.88808	0.916918	0
ENSG00000085265.10	FCN1	chr9	0	0	0	0	#DIV/0!	#DIV/0!	#DIV/0!	#DIV/0!	.
ENSG00000085274.15	MYNN	chr3	796.633	757.576	663.994	636.37	0.833501	0.840009	0.836755	-0.257123	1
ENSG00000085276.17	MECOM	chr3	373.184	279.802	635.839	665.508	1.70382	2.3785	2.04116	1.02939	0
ENSG00000085365.17	SCAMP1	chr5	1581.08	1482.16	1363.18	1371.81	0.862184	0.92555	0.893867	-0.161868	1
ENSG00000085377.13	PREP	chr6	1459.22	1173.32	1248.21	1275.07	0.855396	1.08672	0.971059	-0.0423688	1
ENSG00000085382.11	HACE1	chr6	269.606	249.446	445.791	486.019	1.65349	1.9484	1.80094	0.848753	4.996e-15
ENSG00000085415.15	SEH1L	chr18	1581.08	1351.49	1540.32	1601.42	0.974223	1.18492	1.07957	0.11046	0.999998
ENSG00000085433.15	WDR47	chr1	705.241	708.743	498.582	559.446	0.706967	0.789351	0.748159	-0.418584	0.00805666
ENSG00000085449.14	WDFY1	chr2	1113.46	1098.09	1079.28	1134.04	0.969308	1.03274	1.00103	0.00147892	0.649857
ENSG00000085465.12	OVGP1	chr1	25.8944	31.6756	80.9462	62.9377	3.12602	1.98694	2.55648	1.35416	0.998523
ENSG00000085491.15	SLC25A24	chr1	8531.43	6860.42	1174.31	1250.6	0.137645	0.182292	0.159968	-2.64414	0
ENSG00000085511.19	MAP3K4	chr6	540.735	439.5	1288.1	1409.11	2.38213	3.20616	2.79414	1.48241	0
ENSG00000085514.15	PILRA	chr7	7.61599	3.97265	20.0137	22.2846	2.62785	5.6095	4.11868	2.04218	1
ENSG00000085552.16	IGSF9	chr1	568.153	650.671	56.3104	43.124	0.0991114	0.0662762	0.0826938	-3.59608	0
ENSG00000085563.14	ABCB1	chr7	6.09279	7.91891	132.564	130.538	21.7575	16.4843	19.1209	4.25708	0
ENSG00000085644.13	ZNF213	chr16	1087.56	1038.7	470.427	458.047	0.432551	0.440982	0.436766	-1.19507	0
ENSG00000085662.13	AKR1B1	chr7	4.56959	2.63964	4152.89	4003.54	908.81	1516.7	1212.76	10.2441	0
ENSG00000085719.11	CPNE3	chr8	7207.77	6068.53	3086.51	3326.38	0.42822	0.548136	0.488178	-1.03452	0
ENSG00000085721.12	RRN3	chr16	2742.82	2379.13	2107.07	2102.13	0.768211	0.883571	0.825891	-0.275977	0.999969
ENSG00000085733.15	CTTN	chr11	15067.5	12290.1	3926.48	3930.11	0.260593	0.319777	0.290185	-1.78495	0
ENSG00000085741.12	WNT11	chr11	9.13919	35.6351	125.525	130.538	13.7348	3.66317	8.69901	3.12085	0
ENSG00000085760.14	MTIF2	chr2	1210.94	1024.18	1638.87	1561.79	1.35338	1.52492	1.43915	0.525216	0
ENSG00000085788.13	DDHD2	chr8	539.212	526.608	1173.13	1227.29	2.17564	2.33055	2.2531	1.17191	0
ENSG00000085831.15	TTC39A	chr1	4076.08	3027.66	240.492	231.937	0.0590009	0.076606	0.0678035	-3.8825	0
ENSG00000085832.16	EPS15	chr1	2284.8	1744.8	1352.62	1463.88	0.59201	0.838999	0.715504	-0.482967	4.40725e-05
ENSG00000085840.12	ORC1	chr1	930.674	691.585	1344.41	1365.98	1.44456	1.97515	1.70985	0.773871	0
ENSG00000085871.8	MGST2	chr4	362.521	285.081	346.074	275.061	0.954632	0.964853	0.959743	-0.0592801	0.705187
ENSG00000085872.14	CHERP	chr19	4531.51	3543.71	5268.54	5234.32	1.16265	1.47707	1.31986	0.400384	0
ENSG00000085978.21	ATG16L1	chr2	1049.48	943.67	820.021	879.963	0.781356	0.93249	0.856923	-0.222763	1
ENSG00000085982.13	USP40	chr2	1197.23	1036.06	735.555	696.977	0.614379	0.67272	0.64355	-0.635877	2.6548e-11
ENSG00000085998.13	POMGNT1	chr1	1524.72	1218.19	1278.72	1198.15	0.838655	0.983546	0.9111	-0.134318	0.831914
ENSG00000085999.11	RAD54L	chr1	1210.94	946.31	1390.16	1467.38	1.148	1.55064	1.34932	0.432231	0
ENSG00000086015.20	MAST2	chr1	2525.46	2037.8	1575.52	1578.11	0.623854	0.774416	0.699135	-0.516357	0
ENSG00000086061.15	DNAJA1	chr9	6392.86	5079.98	8010.16	7505.91	1.25298	1.47755	1.36527	0.449181	0
ENSG00000086062.12	B4GALT1	chr9	3518.59	4907.09	1189.56	1148.03	0.338078	0.233954	0.286016	-1.80583	7.76551e-05
ENSG00000086065.13	CHMP5	chr9	1241.41	1042.66	1147.32	1003.51	0.924214	0.962452	0.943333	-0.0841612	0.817807
ENSG00000086102.18	NFX1	chr9	1678.56	1334.34	2221.92	2117.74	1.3237	1.58711	1.4554	0.54142	0
ENSG00000086159.12	AQP6	chr12	1.5232	0	10.5582	5.82757	6.9316	#DIV/0!	#DIV/0!	#DIV/0!	1
ENSG00000086189.9	DIMT1	chr5	734.182	566.202	866.946	910.266	1.18083	1.60767	1.39425	0.479491	0
ENSG00000086200.16	IPO11	chr5	1075.38	872.4	1922.77	2067.62	1.78799	2.37004	2.07901	1.0559	0
ENSG00000086205.16	FOLH1	chr11	0	0	20.8231	17.9955	#DIV/0!	#DIV/0!	#DIV/0!	#DIV/0!	0.962864
ENSG00000086232.12	EIF2AK1	chr7	8819.32	7095.34	4144.68	3979.06	0.469955	0.560799	0.515377	-0.9563	0
ENSG00000086288.11	NME8	chr7	0	0	0	0	#DIV/0!	#DIV/0!	#DIV/0!	#DIV/0!	.
ENSG00000086289.11	EPDR1	chr7	16.7552	55.4324	261.609	265.737	15.6136	4.7939	10.2038	3.35103	0
ENSG00000086300.15	SNX10	chr7	466.099	341.833	344.901	343.826	0.739975	1.00583	0.872903	-0.196106	0.790311
ENSG00000086475.14	SEPHS1	chr10	4406.61	3456.6	2793.23	2602.59	0.633873	0.752933	0.693403	-0.528234	2.12209e-08
ENSG00000086504.15	MRPL28	chr16	3387.59	2959.03	2340.4	2190	0.690875	0.740107	0.715491	-0.482995	0
ENSG00000086506.2	HBQ1	chr16	0	0	45.7522	71.0963	#DIV/0!	#DIV/0!	#DIV/0!	#DIV/0!	0
ENSG00000086544.2	ITPKC	chr19	1145.45	1030.78	348.421	258.744	0.304179	0.251018	0.277599	-1.84893	0
ENSG00000086548.8	CEACAM6	chr19	143.181	110.865	0	0	0	0	0	#NUM!	0
ENSG00000086570.12	FAT2	chr5	0	6.59909	0	0	#DIV/0!	0	#DIV/0!	#DIV/0!	1
ENSG00000086589.11	RBM22	chr5	1893.34	1483.48	1784.34	1645.7	0.94243	1.10936	1.02589	0.0368814	0.486184
ENSG00000086598.10	TMED2	chr12	8079.04	6732.39	5289.66	5359.03	0.654738	0.796007	0.725373	-0.463206	0
ENSG00000086619.13	ERO1B	chr1	51.7887	92.3873	349.594	420.75	6.75038	4.5542	5.65229	2.49884	0
ENSG00000086666.18	ZFAND6	chr15	1610.02	1315.85	886.889	885.79	0.550856	0.673172	0.612014	-0.708364	0
ENSG00000086696.10	HSD17B2	chr16	1.5232	1.31982	0	0	0	0	0	#NUM!	1
ENSG00000086712.12	TXLNG	chrX	1416.57	1227.43	2625.47	2888.14	1.8534	2.353	2.1032	1.07258	0
ENSG00000086717.18	PPEF1	chrX	4.56959	2.63964	7.0388	4.66205	1.54036	1.76617	1.65326	0.725317	1
ENSG00000086730.16	LAT2	chr7	4.56959	3.95946	10.5582	8.15859	2.31053	2.06053	2.18553	1.12799	1
ENSG00000086758.15	HUWE1	chrX	25653.7	22075.3	25872.3	28839.5	1.00852	1.30641	1.15747	0.210972	0.000786532
ENSG00000086827.8	ZW10	chr11	540.735	493.612	1130.9	1255.26	2.09141	2.543	2.31721	1.21239	0
ENSG00000086848.14	ALG9	chr11	484.697	381.256	594.04	685.322	1.22559	1.79754	1.51156	0.596042	1.74164e-09
ENSG00000086967.9	MYBPC2	chr19	0	0	1.17313	1.16551	#DIV/0!	#DIV/0!	#DIV/0!	#DIV/0!	1
ENSG00000086991.12	NOX4	chr11	0	0	0	0	#DIV/0!	#DIV/0!	#DIV/0!	#DIV/0!	.
ENSG00000087008.15	ACOX3	chr4	421.926	452.698	279.206	265.737	0.661741	0.587008	0.624375	-0.679516	2.54719e-05
ENSG00000087053.18	MTMR2	chr11	682.393	575.441	1758.53	1810.04	2.577	3.14549	2.86124	1.51664	0
ENSG00000087074.7	PPP1R15A	chr19	767.692	886.918	539.642	470.867	0.70294	0.530903	0.616922	-0.696841	0.00636641
ENSG00000087076.8	HSD17B14	chr19	6.09279	17.1576	44.5791	47.786	7.31669	2.78512	5.0509	2.33654	0.993198
ENSG00000087077.11	TRIP6	chr7	4402.04	3716.61	1435.92	1381.13	0.326193	0.371611	0.348902	-1.51911	0
ENSG00000087085.13	ACHE	chr7	21.3248	105.585	78.6	79.2549	3.68585	0.750623	2.21824	1.14941	0.543768
ENSG00000087086.13	FTL	chr19	10120.1	9261.15	8929.88	8446.45	0.88239	0.91203	0.89721	-0.156482	0.764402
ENSG00000087087.18	SRRT	chr7	6146.1	4713.07	6251.63	5518.71	1.01717	1.17094	1.09405	0.129682	0.467188
ENSG00000087088.19	BAX	chr19	1748.63	1603.58	1711.6	1527.99	0.978824	0.952861	0.965842	-0.0501404	0.803704
ENSG00000087095.12	NLK	chr17	854.514	696.864	437.579	441.73	0.512079	0.633882	0.572981	-0.803442	1.79856e-14
ENSG00000087111.20	PIGS	chr17	2610.76	2192.22	3038.42	2896.3	1.1638	1.32117	1.24249	0.313233	0
ENSG00000087116.13	ADAMTS2	chr5	0	0	141.949	160.841	#DIV/0!	#DIV/0!	#DIV/0!	#DIV/0!	0
ENSG00000087128.9	TMPRSS11E	chr4	0	2.63964	0	0	#DIV/0!	0	#DIV/0!	#DIV/0!	1
ENSG00000087152.15	ATXN7L3	chr17	2105.06	1855.66	2144.49	2076.94	1.01873	1.11925	1.06899	0.0962458	0.999983
ENSG00000087157.18	PGS1	chr17	749.414	704.783	834.098	843.832	1.113	1.19729	1.15515	0.208076	0.999985
ENSG00000087191.12	PSMC5	chr17	13401.1	10406.8	4455.56	4035.01	0.332477	0.387729	0.360103	-1.47352	0
ENSG00000087206.16	UIMC1	chr5	1168.29	970.067	1044.09	962.714	0.893688	0.992421	0.943054	-0.0845875	1
ENSG00000087237.10	CETP	chr16	6.09279	2.63964	1.17313	0	0.192545	0	0.0962723	-3.37674	1
ENSG00000087245.12	MMP2	chr16	0	0	126.64	113.055	#DIV/0!	#DIV/0!	#DIV/0!	#DIV/0!	0
ENSG00000087250.8	MT3	chr16	0	0	0	0	#DIV/0!	#DIV/0!	#DIV/0!	#DIV/0!	.
ENSG00000087253.11	LPCAT2	chr16	172.121	126.703	441.098	515.075	2.56272	4.06523	3.31397	1.72856	0
ENSG00000087258.13	GNAO1	chr16	45.6959	31.6756	123.179	148.02	2.69562	4.673	3.68431	1.88139	8.25096e-12
ENSG00000087263.16	OGFOD1	chr16	1471.41	1092.81	2043.6	2041.98	1.38887	1.86856	1.62872	0.703735	0
ENSG00000087266.15	SH3BP2	chr4	2403.61	1985.01	1193.08	1255.26	0.496369	0.63237	0.56437	-0.825288	0
ENSG00000087269.15	NOP14	chr4	2683.88	2347.96	5310.78	5065.32	1.97877	2.15733	2.06805	1.04827	0
ENSG00000087274.16	ADD1	chr4	4944.3	4263.01	3294.15	3343.86	0.666251	0.784388	0.72532	-0.463311	0
ENSG00000087299.11	L2HGDH	chr14	1328.23	1070.37	707.4	826.349	0.532589	0.77202	0.652304	-0.616383	1.87737e-09
ENSG00000087301.8	TXNDC16	chr14	424.972	374.828	519.698	527.978	1.2229	1.40858	1.31574	0.395876	0.979332
ENSG00000087302.8	C14orf166	chr14	3337.33	2920.76	2995.01	2866	0.897428	0.981251	0.93934	-0.0902814	1
ENSG00000087303.16	NID2	chr14	3.0464	1.31982	593.606	569.936	194.855	431.829	313.342	8.29159	0
ENSG00000087338.4	GMCL1	chr2	1006.83	851.283	1006.54	967.376	0.999705	1.13637	1.06804	0.0949653	1
ENSG00000087365.14	SF3B2	chr11	13229	10433.2	9053.07	8817.11	0.684337	0.845104	0.76472	-0.386996	2.74548e-05
ENSG00000087448.9	KLHL42	chr12	1351.08	1131.08	793.038	889.287	0.586968	0.786225	0.686596	-0.542466	8.00471e-14
ENSG00000087460.23	GNAS	chr20	62987.3	48933.6	17451.5	16693.6	0.277064	0.341149	0.309107	-1.69382	0
ENSG00000087470.17	DNM1L	chr12	1661.81	1472.92	2327.5	2509.35	1.40058	1.70366	1.55212	0.63424	0
ENSG00000087494.15	PTHLH	chr12	22.848	29.036	10.5582	11.6551	0.462107	0.401403	0.431755	-1.21172	1
ENSG00000087495.16	PHACTR3	chr20	0	2.63964	48.0985	45.455	#DIV/0!	17.2202	#DIV/0!	#DIV/0!	6.44501e-09
ENSG00000087502.17	ERGIC2	chr12	948.952	909.355	1156.71	1164.35	1.21893	1.28041	1.24967	0.32155	0.000150355
ENSG00000087510.6	TFAP2C	chr20	6351.74	4926.88	100.89	134.034	0.0158838	0.0272046	0.0215442	-5.53656	0
ENSG00000087586.17	AURKA	chr20	6957.95	5390.13	1725.68	1689.92	0.248015	0.313522	0.280769	-1.83255	0
ENSG00000087589.16	CASS4	chr20	39.6032	30.3558	17.597	12.8206	0.444333	0.422346	0.43334	-1.20643	1
ENSG00000087842.10	PIR	chrX	900.21	737.779	430.54	428.909	0.478266	0.581352	0.529809	-0.916456	0
ENSG00000087884.14	AAMDC	chr11	277.222	175.536	202.952	196.972	0.732092	1.12212	0.927105	-0.109196	0.657088
ENSG00000087903.12	RFX2	chr19	210.201	187.414	351.94	353.151	1.6743	1.88433	1.77932	0.831323	1.56523e-08
ENSG00000087995.15	METTL2A	chr17	2961.23	2413.24	1344.06	1368.85	0.453885	0.567226	0.510555	-0.969861	0
ENSG00000088002.11	SULT2B1	chr19	1649.62	1327.74	18.7701	18.6482	0.0113784	0.0140451	0.0127118	-6.29769	0
ENSG00000088035.15	ALG6	chr1	431.065	368.229	987.779	982.528	2.29148	2.66825	2.47987	1.31026	0
ENSG00000088038.17	CNOT3	chr19	3468.32	2720.15	2841.33	2674.85	0.819223	0.983349	0.901286	-0.149943	0.817999
ENSG00000088053.11	GP6	chr19	4.75238	5.27927	2.34627	3.49654	0.493704	0.662315	0.578009	-0.790836	1
ENSG00000088179.8	PTPN4	chr2	542.259	465.896	549.027	666.674	1.01248	1.43095	1.22172	0.288908	0.0178527
ENSG00000088205.12	DDX18	chr2	3130.17	2593.44	4251.44	4475.57	1.35821	1.72573	1.54197	0.624773	0
ENSG00000088247.15	KHSRP	chr19	6429.42	5442.93	16727.7	16588.8	2.60175	3.04776	2.82475	1.49812	0
ENSG00000088256.8	GNA11	chr19	3035.73	2721.47	2993.84	2872.99	0.986199	1.05568	1.02094	0.0298956	1
ENSG00000088280.18	ASAP3	chr1	501.132	447.418	462.215	426.578	0.922341	0.95342	0.937881	-0.0925238	1
ENSG00000088298.12	EDEM2	chr20	597.094	588.639	328.477	294.875	0.550127	0.500943	0.525535	-0.92814	0
ENSG00000088305.18	DNMT3B	chr20	933.72	828.846	1282.24	1378.8	1.37325	1.66352	1.51839	0.60254	0
ENSG00000088320.3	REM1	chr20	0	0	0	0	#DIV/0!	#DIV/0!	#DIV/0!	#DIV/0!	.
ENSG00000088325.15	TPX2	chr20	7733.28	6146.39	5012.8	5029.19	0.648212	0.818234	0.733223	-0.447676	1.15039e-09
ENSG00000088340.15	FER1L4	chr20	495.039	621.635	130.218	106.062	0.263045	0.170617	0.216831	-2.20535	2.6069e-11
ENSG00000088356.5	PDRG1	chr20	1009.88	896.157	830.579	695.812	0.822453	0.77644	0.799446	-0.322927	0.125382
ENSG00000088367.20	EPB41L1	chr20	3500.31	2845.53	1166.09	1106.07	0.333141	0.388705	0.360923	-1.47024	0
ENSG00000088386.15	SLC15A1	chr13	0	0	5.86567	10.4896	#DIV/0!	#DIV/0!	#DIV/0!	#DIV/0!	0.999999
ENSG00000088387.17	DOCK9	chr13	828.62	727.22	701.534	702.805	0.84663	0.966426	0.906528	-0.141577	1
ENSG00000088448.14	ANKRD10	chr13	490.47	413.103	588.913	657.35	1.20071	1.59125	1.39598	0.481278	7.54896e-12
ENSG00000088451.10	TGDS	chr13	220.864	168.937	628.8	643.363	2.847	3.80831	3.32766	1.73451	0
ENSG00000088538.12	DOCK3	chr3	89.8687	72.59	629.973	724.949	7.00993	9.9869	8.49841	3.08719	0
ENSG00000088543.14	C3orf18	chr3	30.464	21.1171	131.391	150.351	4.313	7.11988	5.71644	2.51512	0
ENSG00000088682.13	COQ9	chr16	789.017	669.148	1149.67	1044.3	1.45709	1.56064	1.50887	0.593466	0
ENSG00000088726.15	TMEM40	chr3	22.848	84.4684	4.69254	0	0.205381	0	0.10269	-3.28363	0.00251828
ENSG00000088727.12	KIF9	chr3	137.088	84.4684	105.582	81.5859	0.770178	0.965875	0.868027	-0.204189	0.56832
ENSG00000088756.12	ARHGAP28	chr18	0	5.27927	84.4656	109.558	#DIV/0!	20.7525	#DIV/0!	#DIV/0!	0
ENSG00000088766.11	CRLS1	chr20	428.019	377.468	906.832	822.852	2.11867	2.17993	2.1493	1.10387	0
ENSG00000088782.4	DEFB127	chr20	0	0	0	0	#DIV/0!	#DIV/0!	#DIV/0!	#DIV/0!	.
ENSG00000088808.16	PPP1R13B	chr14	2627.52	2153.94	764.883	766.908	0.291105	0.356048	0.323577	-1.62782	0
ENSG00000088812.17	ATRN	chr20	1568.89	1409.57	1762.05	1900.95	1.12311	1.34861	1.23586	0.305517	3.9968e-15
ENSG00000088826.17	SMOX	chr20	85.2991	109.545	160.719	156.179	1.88419	1.42571	1.65495	0.726784	0.999915
ENSG00000088827.12	SIGLEC1	chr20	4.56959	1.31982	1.17313	0	0.256726	0	0.128363	-2.9617	1
ENSG00000088832.14	FKBP1A	chr20	2828.72	2371.15	5068.65	4727.6	1.79186	1.9938	1.89283	0.920545	0
ENSG00000088833.17	NSFL1C	chr20	1504.92	1288.14	1894.61	1701.65	1.25894	1.32101	1.28998	0.367346	1.44049e-10
ENSG00000088836.12	SLC4A11	chr20	184.307	158.378	296.803	256.413	1.61037	1.61899	1.61468	0.69125	0.197091
ENSG00000088854.12	C20orf194	chr20	260.467	230.968	333.17	364.806	1.27913	1.57946	1.42929	0.515303	0.982614
ENSG00000088876.11	ZNF343	chr20	228.48	188.734	589.629	661.639	2.58066	3.50567	3.04316	1.60557	0
ENSG00000088881.20	EBF4	chr20	44.1727	75.2297	132.564	120.048	3.00104	1.59575	2.2984	1.20063	1.91354e-06
ENSG00000088882.7	CPXM1	chr20	0	1.31982	0	1.16551	#DIV/0!	0.883086	#DIV/0!	#DIV/0!	1
ENSG00000088888.17	MAVS	chr20	8231.36	6729.75	4003.91	4165.54	0.486421	0.618974	0.552698	-0.855438	0
ENSG00000088899.14	RP5-1187M17.10	chr20	71.5903	139.901	587.74	526.812	8.20977	3.76561	5.98769	2.582	0
ENSG00000088926.13	F11	chr4	0	0	1.17313	0	#DIV/0!	#DIV/0!	#DIV/0!	#DIV/0!	1
ENSG00000088930.7	XRN2	chr20	3686.14	3200.56	3226.12	3280.92	0.875202	1.02511	0.950155	-0.0737648	1
ENSG00000088970.15	KIZ	chr20	141.657	151.779	424.674	407.93	2.9979	2.68765	2.84278	1.5073	0
ENSG00000088986.10	DYNLL1	chr12	4481.25	3637.42	4376.96	3891.65	0.976728	1.06989	1.02331	0.0332439	0.678064
ENSG00000088992.17	TESC	chr12	176.691	118.784	147.815	125.875	0.836573	1.0597	0.948138	-0.076831	0.77865
ENSG00000089006.16	SNX5	chr20	3526.19	2846.85	6279.79	6071.16	1.7809	2.13259	1.95674	0.968455	0
ENSG00000089009.15	RPL6	chr12	32128.4	25766.3	31308.5	29036.1	0.97448	1.1269	1.05069	0.0713395	0.485017
ENSG00000089012.14	SIRPG	chr20	0	0	0	0	#DIV/0!	#DIV/0!	#DIV/0!	#DIV/0!	.
ENSG00000089022.13	MAPKAPK5	chr12	1569.88	1392.41	1250.56	1307.71	0.796594	0.939168	0.867881	-0.20443	1
ENSG00000089041.16	P2RX7	chr12	1.5232	3.95946	2.34627	0	1.54036	0	0.770178	-0.376736	1
ENSG00000089048.14	ESF1	chr20	344.243	398.585	1451.17	1266.91	4.21553	3.17853	3.69703	1.88637	0
ENSG00000089050.14	RBBP9	chr20	670.207	633.513	742.594	728.446	1.10801	1.14985	1.12893	0.174955	1
ENSG00000089053.12	ANAPC5	chr12	5949.61	4713.07	4529.47	4335.71	0.761305	0.919933	0.840619	-0.250476	0.134286
ENSG00000089057.14	SLC23A2	chr20	743.321	675.747	1254.08	1249.43	1.68713	1.84896	1.76805	0.822156	0
ENSG00000089060.11	SLC8B1	chr12	680.87	551.684	289.764	289.047	0.425579	0.523936	0.474758	-1.07474	0
ENSG00000089063.14	TMEM230	chr20	763.122	644.071	1805.45	1827.53	2.36588	2.83746	2.60167	1.37944	0
ENSG00000089091.16	DZANK1	chr20	118.809	79.1891	84.4656	100.234	0.710934	1.26576	0.988345	-0.0169131	1
ENSG00000089094.16	KDM2B	chr12	2095.92	1714.44	1803.11	1773.91	0.860293	1.03469	0.94749	-0.0778179	1
ENSG00000089101.17	CFAP61	chr20	4.56959	1.31982	1.17313	0	0.256726	0	0.128363	-2.9617	1
ENSG00000089116.3	LHX5	chr12	0	0	0	0	#DIV/0!	#DIV/0!	#DIV/0!	#DIV/0!	.
ENSG00000089123.15	TASP1	chr20	414.31	360.31	241.666	242.427	0.583297	0.672828	0.628062	-0.671021	0.991715
ENSG00000089127.12	OAS1	chr12	60.9279	351.072	0	0	0	0	0	#NUM!	0
ENSG00000089154.10	GCN1	chr12	10467.4	8636.89	9571.6	9969.8	0.914418	1.15433	1.03437	0.0487563	0.00978714
ENSG00000089157.15	RPLP0	chr12	56195.1	44059	38167.2	35284.4	0.67919	0.800846	0.740018	-0.434368	0.000584987
ENSG00000089159.15	PXN	chr12	7679.97	6118.68	1346.76	1307.71	0.17536	0.213724	0.194542	-2.36185	0
ENSG00000089163.4	SIRT4	chr12	19.8016	18.4775	14.0776	25.6413	0.710934	1.38771	1.04932	0.069455	1
ENSG00000089169.14	RPH3A	chr12	0	0	0	1.16551	#DIV/0!	#DIV/0!	#DIV/0!	#DIV/0!	1
ENSG00000089177.17	KIF16B	chr20	661.068	576.761	476.292	525.647	0.720489	0.911377	0.815933	-0.293477	1
ENSG00000089195.14	TRMT6	chr20	551.398	444.779	1074.59	979.031	1.94885	2.20116	2.07501	1.05312	0
ENSG00000089199.9	CHGB	chr20	0	0	3.5194	4.66205	#DIV/0!	#DIV/0!	#DIV/0!	#DIV/0!	1
ENSG00000089220.4	PEBP1	chr12	8989.92	7087.43	4965.88	4672.54	0.552383	0.659272	0.605828	-0.723021	0
ENSG00000089225.19	TBX5	chr12	4.56959	6.59909	0	0	0	0	0	#NUM!	1
ENSG00000089234.15	BRAP	chr12	965.708	846.004	688.63	722.618	0.713083	0.854155	0.783619	-0.351776	0.999999
ENSG00000089248.6	ERP29	chr12	3873.49	3294.27	1855.9	1842.68	0.479128	0.559359	0.519243	-0.945518	0
ENSG00000089250.18	NOS1	chr12	3.0464	0	0	0	0	#DIV/0!	#DIV/0!	#DIV/0!	1
ENSG00000089280.18	FUS	chr16	13248.8	10672.1	10347	9747.19	0.780981	0.913338	0.847159	-0.239295	0.247769
ENSG00000089289.15	IGBP1	chrX	1198.76	1025.5	858.734	829.846	0.716354	0.809211	0.762783	-0.390656	0.999807
ENSG00000089327.14	FXYD5	chr19	12.1856	5.27927	700.361	638.701	57.4745	120.983	89.2287	6.47944	0
ENSG00000089335.20	ZNF302	chr19	452.39	382.338	584.033	533.246	1.29099	1.3947	1.34285	0.425293	0.452342
ENSG00000089351.14	GRAMD1A	chr19	1267.3	1079.61	1946.23	1763.42	1.53573	1.63339	1.58456	0.664079	0
ENSG00000089356.16	FXYD3	chr19	10251.1	7549.36	0	0	0	0	0	#NUM!	0
ENSG00000089472.16	HEPH	chrX	0	0	0	1.16551	#DIV/0!	#DIV/0!	#DIV/0!	#DIV/0!	1
ENSG00000089486.16	CDIP1	chr16	33.5104	21.1171	1102.75	1066.44	32.9076	50.5015	41.7045	5.38213	0
ENSG00000089505.17	CMTM1	chr16	15.232	22.4369	44.5087	45.2685	2.92206	2.01759	2.46982	1.30441	0.999998
ENSG00000089558.8	KCNH4	chr17	0	0	12.9045	30.3033	#DIV/0!	#DIV/0!	#DIV/0!	#DIV/0!	0.722848
ENSG00000089597.16	GANAB	chr11	16589.2	12885.4	14129.2	14000.1	0.851715	1.08651	0.969114	-0.0452616	0.95184
ENSG00000089639.10	GMIP	chr19	1447.04	1150.88	400.039	311.192	0.276453	0.270394	0.273424	-1.87079	0
ENSG00000089682.16	RBM41	chrX	350.336	311.477	1028.84	1086.26	2.93672	3.48744	3.21208	1.68351	0
ENSG00000089685.14	BIRC5	chr17	4101.97	3096.29	4230.32	3979.06	1.03129	1.2851	1.1582	0.211881	0.00355562
ENSG00000089692.8	LAG3	chr12	18.2784	10.5585	4.69254	1.16551	0.256726	0.110386	0.183556	-2.44571	1
ENSG00000089693.10	MLF2	chr12	4897.08	4270.93	4914.26	4473.24	1.00351	1.04737	1.02544	0.0362401	0.247338
ENSG00000089723.9	OTUB2	chr14	233.049	256.045	371.883	385.785	1.59573	1.50671	1.55122	0.633402	0.00486094
ENSG00000089737.15	DDX24	chr14	7408.84	6493.51	5052.69	4819.4	0.681981	0.742187	0.712084	-0.48988	0
ENSG00000089775.11	ZBTB25	chr14	641.266	591.279	449.31	494.178	0.700661	0.835778	0.768219	-0.38041	1
ENSG00000089818.16	NECAP1	chr12	1247.5	962.148	1048.78	1018.66	0.840707	1.05873	0.949721	-0.0744248	0.848334
ENSG00000089820.15	ARHGAP4	chrX	216.294	201.932	26.9821	18.6482	0.124747	0.0923489	0.108548	-3.20359	0
ENSG00000089847.12	ANKRD24	chr19	42.6495	27.7162	39.8865	40.793	0.935216	1.47181	1.20351	0.267252	1
ENSG00000089876.11	DHX32	chr10	1188.09	1004.38	585.394	574.598	0.492716	0.572091	0.532404	-0.909407	0
ENSG00000089902.9	RCOR1	chr14	3221.56	2706.95	1270.5	1356.66	0.394375	0.501176	0.447775	-1.15915	0
ENSG00000089916.17	GPATCH2L	chr14	1348.03	1338.3	1454.69	1939.41	1.07912	1.44917	1.26414	0.33816	0.320909
ENSG00000090006.17	LTBP4	chr19	1454.65	1326.42	1441.78	1384.63	0.991151	1.04389	1.01752	0.0250554	1
ENSG00000090013.9	BLVRB	chr19	5102.71	4397.64	444.618	451.054	0.0871336	0.102567	0.0948505	-3.3982	0
ENSG00000090020.10	SLC9A1	chr1	3061.63	2489.18	783.653	808.866	0.25596	0.324953	0.290456	-1.78361	0
ENSG00000090054.13	SPTLC1	chr9	2447.78	1990.51	951.412	1020.58	0.388684	0.512724	0.450704	-1.14975	0
ENSG00000090060.17	PAPOLA	chr14	7448.44	6944.88	7502.19	7909.17	1.00722	1.13885	1.07303	0.101694	0.000218193
ENSG00000090061.17	CCNK	chr14	3648.06	3073.86	1997.85	1862.49	0.547646	0.605913	0.57678	-0.793908	0
ENSG00000090097.20	PCBP4	chr3	362.521	332.594	183.009	185.317	0.504823	0.557185	0.531004	-0.913206	0.000353817
ENSG00000090104.11	RGS1	chr1	0	0	0	0	#DIV/0!	#DIV/0!	#DIV/0!	#DIV/0!	.
ENSG00000090238.11	YPEL3	chr16	1271.87	974.026	122.006	113.055	0.0959264	0.11607	0.105998	-3.23789	0
ENSG00000090263.15	MRPS33	chr7	776.862	651.99	992.471	882.294	1.27754	1.35323	1.31539	0.395485	1.98127e-09
ENSG00000090266.12	NDUFB2	chr7	2010.62	1607.54	1555.58	1333.35	0.773679	0.829434	0.801556	-0.319124	0.197168
ENSG00000090273.13	NUDC	chr1	4377.67	3398.53	5920.81	5517.54	1.3525	1.62351	1.488	0.573378	0
ENSG00000090316.15	MAEA	chr4	2498.05	1789.67	2135.1	2120.07	0.85471	1.18461	1.01966	0.0280893	0.799161
ENSG00000090339.8	ICAM1	chr19	577.292	704.783	4.69254	4.66205	0.00812853	0.00661488	0.0073717	-7.08379	0
ENSG00000090372.14	STRN4	chr19	5238.28	4187.78	3371.59	3153.88	0.643644	0.753114	0.698379	-0.517918	5.1254e-11
ENSG00000090376.8	IRAK3	chr12	0	0	9.38507	6.99308	#DIV/0!	#DIV/0!	#DIV/0!	#DIV/0!	0.999999
ENSG00000090382.6	LYZ	chr12	7.61599	3.95946	1.17313	1.16551	0.154036	0.294362	0.224199	-2.15715	1
ENSG00000090402.7	SI	chr3	0	0	0	0	#DIV/0!	#DIV/0!	#DIV/0!	#DIV/0!	.
ENSG00000090432.6	MUL1	chr1	642.79	638.792	756.671	747.094	1.17717	1.16954	1.17335	0.230639	0.999979
ENSG00000090447.11	TFAP4	chr16	955.045	783.972	1150.84	1046.63	1.20502	1.33504	1.27003	0.344858	3.19851e-10
ENSG00000090470.14	PDCD7	chr15	993.125	766.815	703.88	604.901	0.708753	0.78885	0.748801	-0.417345	0.0174603
ENSG00000090487.10	SPG21	chr15	2788.98	2417.91	1271.68	1202.81	0.455966	0.497459	0.476712	-1.06881	0
ENSG00000090512.11	FETUB	chr3	0	0	0	0	#DIV/0!	#DIV/0!	#DIV/0!	#DIV/0!	.
ENSG00000090520.10	DNAJB11	chr3	3119.51	2602.68	1338.55	1355.49	0.429088	0.520806	0.474947	-1.07416	0
ENSG00000090530.9	P3H2	chr3	0	2.63964	24.6358	24.4758	#DIV/0!	9.2724	#DIV/0!	#DIV/0!	0.963026
ENSG00000090534.17	THPO	chr3	3.0464	1.31982	8.21194	3.49654	2.69562	2.64926	2.67244	1.41816	1
ENSG00000090539.15	CHRD	chr3	39.6032	47.5135	16.4239	36.1309	0.414711	0.760435	0.587573	-0.767159	0.172767
ENSG00000090554.12	FLT3LG	chr19	22.7109	39.7529	42.7255	52.3199	1.88128	1.31613	1.5987	0.676902	0.132644
ENSG00000090565.15	RAB11FIP3	chr16	2169.03	1979.73	1156.71	1148.03	0.533283	0.579893	0.556588	-0.845317	0
ENSG00000090581.9	GNPTG	chr16	484.377	509.45	389.48	363.64	0.804085	0.71379	0.758938	-0.397947	0.0418298
ENSG00000090612.20	ZNF268	chr12	437.158	351.072	289.764	319.351	0.662836	0.909645	0.786241	-0.346957	1
ENSG00000090615.12	GOLGA3	chr12	4886.42	4315.81	2639.48	2839.19	0.540167	0.657859	0.599013	-0.739342	0
ENSG00000090621.13	PABPC4	chr1	3614.55	2986.75	6720.88	6432.47	1.8594	2.15367	2.00653	1.0047	0
ENSG00000090659.17	CD209	chr19	0	0	0	0	#DIV/0!	#DIV/0!	#DIV/0!	#DIV/0!	.
ENSG00000090661.11	CERS4	chr19	327.488	399.905	252.224	259.909	0.770178	0.649928	0.710053	-0.494001	0.152603
ENSG00000090674.15	MCOLN1	chr19	243.575	195.109	517.352	484.854	2.124	2.48504	2.30452	1.20447	0
ENSG00000090686.15	USP48	chr1	1552.14	1292.1	2200.8	2345.01	1.41791	1.81488	1.6164	0.692782	0
ENSG00000090776.5	EFNB1	chrX	277.222	261.324	660.474	631.708	2.38247	2.41734	2.39991	1.26298	0
ENSG00000090857.13	PDPR	chr16	2827.15	2381.34	2515.63	2639.93	0.889813	1.10859	0.999204	-0.00114928	1
ENSG00000090861.15	AARS	chr16	9794.16	8370.29	5425.74	5124.76	0.553977	0.612256	0.583117	-0.778143	0
ENSG00000090863.11	GLG1	chr16	6568.03	5481.21	3227.29	3333.37	0.491364	0.608145	0.549754	-0.863141	0
ENSG00000090889.11	KIF4A	chrX	2303.06	1760.64	1905.15	1940.57	0.827224	1.1022	0.96471	-0.051833	0.840713
ENSG00000090905.17	TNRC6A	chr16	3226.13	2680.55	3168.63	3377.66	0.982177	1.26006	1.12112	0.164939	4.80899e-07
ENSG00000090924.14	PLEKHG2	chr19	2371.62	1767.24	976.047	933.576	0.411553	0.528269	0.469911	-1.08954	0
ENSG00000090932.10	DLL3	chr19	0	0	172.451	181.82	#DIV/0!	#DIV/0!	#DIV/0!	#DIV/0!	0
ENSG00000090971.4	NAT14	chr19	516.364	505.49	587.74	559.446	1.13823	1.10674	1.12248	0.166695	1
ENSG00000090975.12	PITPNM2	chr12	277.222	254.725	188.875	184.151	0.681311	0.722941	0.702126	-0.510198	1
ENSG00000090989.17	EXOC1	chr4	898.687	776.053	834.098	875.301	0.92813	1.12789	1.02801	0.0398522	1
ENSG00000091009.7	RBM27	chr5	1423.98	1303.99	1124.23	1302.59	0.789497	0.998923	0.89421	-0.161314	0.7557
ENSG00000091010.4	POU4F3	chr5	4.56959	1.31982	2.34627	2.33103	0.513452	1.76617	1.13981	0.188796	1
ENSG00000091039.16	OSBPL8	chr12	1482.07	1282.86	1588.42	1910.28	1.07176	1.48907	1.28042	0.356612	0.00266747
ENSG00000091073.19	DTX2	chr7	808.392	703.688	362.182	327.952	0.448027	0.466048	0.457038	-1.12962	0
ENSG00000091106.18	NLRC4	chr2	0	0	0	1.16551	#DIV/0!	#DIV/0!	#DIV/0!	#DIV/0!	1
ENSG00000091127.13	PUS7	chr7	1270.35	1206.31	1784.34	1959.23	1.40461	1.62414	1.51437	0.598722	0
ENSG00000091128.12	LAMB4	chr7	3.0464	0	2.34627	0	0.770178	#DIV/0!	#DIV/0!	#DIV/0!	0.943242
ENSG00000091129.19	NRCAM	chr7	7768.31	5911.47	263.955	276.227	0.0339784	0.0467273	0.0403529	-4.63119	0
ENSG00000091136.13	LAMB1	chr7	30.464	432.9	2096.39	2048.97	68.8154	4.73313	36.7743	5.20062	0
ENSG00000091137.11	SLC26A4	chr7	1.5232	1.31982	19.9433	16.3172	13.093	12.3632	12.7281	3.66995	0.999912
ENSG00000091138.12	SLC26A3	chr7	0	0	0	0	#DIV/0!	#DIV/0!	#DIV/0!	#DIV/0!	.
ENSG00000091140.12	DLD	chr7	3015.93	2739.94	2924.62	2836.86	0.969724	1.03537	1.00255	0.00367121	1
ENSG00000091157.13	WDR7	chr18	460.006	430.67	517.352	575.764	1.12466	1.3369	1.23078	0.299577	0.999958
ENSG00000091164.12	TXNL1	chr18	1351.08	1146.92	1032.36	921.921	0.7641	0.803822	0.783961	-0.351146	0.000398555
ENSG00000091181.19	IL5RA	chr3	0	0	0	0	#DIV/0!	#DIV/0!	#DIV/0!	#DIV/0!	.
ENSG00000091262.14	ABCC6	chr16	12.6425	47.685	113.677	102.181	8.9916	2.14282	5.56721	2.47695	6.18693e-09
ENSG00000091317.7	CMTM6	chr3	2423.41	2064.2	1695.18	1907.95	0.699502	0.924304	0.811903	-0.300621	0.00796622
ENSG00000091409.14	ITGA6	chr2	565.107	422.342	446.964	501.171	0.790938	1.18665	0.988792	-0.0162606	0.758923
ENSG00000091428.17	RAPGEF4	chr2	44.1727	36.9549	129.045	151.517	2.92136	4.10004	3.5107	1.81176	4.29301e-12
ENSG00000091436.16	AC013461.1	chr2	1349.55	1041.34	1041.74	1010.5	0.771917	0.970387	0.871152	-0.199004	0.539398
ENSG00000091482.5	SMPX	chrX	0	0	0	0	#DIV/0!	#DIV/0!	#DIV/0!	#DIV/0!	.
ENSG00000091483.6	FH	chr1	1853.73	1449.16	1826.56	1749.44	0.985341	1.20721	1.09627	0.132608	0.00355368
ENSG00000091490.10	SEL1L3	chr4	440.204	824.887	255.743	294.875	0.580965	0.357473	0.469219	-1.09167	0.290775
ENSG00000091513.14	TF	chr3	0	2.63964	3.5194	2.33103	#DIV/0!	0.883086	#DIV/0!	#DIV/0!	1
ENSG00000091527.15	CDV3	chr3	10630.4	8105.01	7105.67	7094.48	0.668429	0.875321	0.771875	-0.373561	0.00829291
ENSG00000091536.16	MYO15A	chr17	6.09279	9.23873	8.21194	10.4896	1.34781	1.1354	1.2416	0.312205	1
ENSG00000091542.8	ALKBH5	chr17	3779.05	3108.17	6397.1	6229.67	1.69278	2.00429	1.84853	0.88638	0
ENSG00000091583.10	APOH	chr17	0	0	0	0	#DIV/0!	#DIV/0!	#DIV/0!	#DIV/0!	.
ENSG00000091592.15	NLRP1	chr17	0	11.8784	180.663	166.668	#DIV/0!	14.0313	#DIV/0!	#DIV/0!	0
ENSG00000091622.15	PITPNM3	chr17	214.771	203.252	143.122	118.882	0.666395	0.584901	0.625648	-0.676576	0.999998
ENSG00000091640.7	SPAG7	chr17	1189.62	1045.3	673.379	613.06	0.566046	0.586494	0.57627	-0.795183	0
ENSG00000091651.8	ORC6	chr16	1072.33	860.522	1528.59	1566.45	1.42549	1.82035	1.62292	0.69859	0
ENSG00000091656.15	ZFHX4	chr8	0	0	3019.65	3672.53	#DIV/0!	#DIV/0!	#DIV/0!	#DIV/0!	0
ENSG00000091664.7	SLC17A6	chr11	0	0	0	0	#DIV/0!	#DIV/0!	#DIV/0!	#DIV/0!	.
ENSG00000091704.9	CPA1	chr7	0	0	0	0	#DIV/0!	#DIV/0!	#DIV/0!	#DIV/0!	.
ENSG00000091732.15	ZC3HC1	chr7	490.47	431.581	842.31	851.99	1.71735	1.97412	1.84573	0.884195	0
ENSG00000091831.21	ESR1	chr6	15308.1	11280.5	16547.2	19325.3	1.08094	1.71316	1.39705	0.482387	0
ENSG00000091844.7	RGS17	chr6	228.48	182.135	323.785	476.695	1.41713	2.61726	2.0172	1.01235	0.00172605
ENSG00000091879.13	ANGPT2	chr8	0	0	0	0	#DIV/0!	#DIV/0!	#DIV/0!	#DIV/0!	.
ENSG00000091947.9	TMEM101	chr17	686.962	625.594	631.146	527.978	0.918749	0.843962	0.881356	-0.182204	0.709725
ENSG00000091972.18	CD200	chr3	0	0	0	2.33103	#DIV/0!	#DIV/0!	#DIV/0!	#DIV/0!	1
ENSG00000091986.15	CCDC80	chr3	33.5104	32.9955	232.28	199.303	6.9316	6.04031	6.48596	2.69732	0
ENSG00000092009.10	CMA1	chr14	0	1.31982	0	0	#DIV/0!	0	#DIV/0!	#DIV/0!	1
ENSG00000092010.14	PSME1	chr14	3818.66	3640.06	713.265	622.384	0.186784	0.170982	0.178883	-2.48291	0
ENSG00000092020.10	PPP2R3C	chr14	662.591	508.13	478.639	431.24	0.722374	0.84868	0.785527	-0.348267	0.054768
ENSG00000092036.16	HAUS4	chr14	1944.29	1376.28	460.854	512.826	0.23703	0.372617	0.304824	-1.71395	0
ENSG00000092051.16	JPH4	chr14	0	0	1.17313	1.16551	#DIV/0!	#DIV/0!	#DIV/0!	#DIV/0!	1
ENSG00000092054.12	MYH7	chr14	0	0	0	0	#DIV/0!	#DIV/0!	#DIV/0!	#DIV/0!	.
ENSG00000092067.5	CEBPE	chr14	0	0	0	0	#DIV/0!	#DIV/0!	#DIV/0!	#DIV/0!	.
ENSG00000092068.18	SLC7A8	chr14	169.075	341.833	151.334	165.503	0.895072	0.484163	0.689617	-0.536132	0.543456
ENSG00000092094.10	OSGEP	chr14	720.473	620.315	963.143	983.693	1.33682	1.5858	1.46131	0.547261	0
ENSG00000092096.14	SLC22A17	chr14	243.712	266.603	253.397	255.247	1.03974	0.957405	0.998573	-0.00206048	0.897554
ENSG00000092098.16	RNF31	chr14	2057.89	1694.12	993.011	893.005	0.482539	0.52712	0.50483	-0.986131	0
ENSG00000092108.20	SCFD1	chr14	1182	1028.14	1264.64	1203.98	1.06991	1.17102	1.12047	0.164102	0.999954
ENSG00000092140.14	G2E3	chr14	950.476	849.963	944.373	986.024	0.993579	1.16008	1.07683	0.106789	1
ENSG00000092148.12	HECTD1	chr14	6242.07	5691.06	3540.52	4254.12	0.567203	0.74751	0.657357	-0.605252	4.5084e-08
ENSG00000092199.17	HNRNPC	chr14	21324.4	17272.2	25452.7	24790.1	1.19359	1.43526	1.31443	0.394435	0
ENSG00000092200.12	RPGRIP1	chr14	21.3248	22.4369	1.17313	6.99308	0.0550127	0.311677	0.183345	-2.44737	0.999997
ENSG00000092201.9	SUPT16H	chr14	10131.8	7996.44	11888.2	12334.4	1.17336	1.54249	1.35792	0.441402	0
ENSG00000092203.13	TOX4	chr14	3431.77	2844.21	1433.57	1480.2	0.417735	0.520427	0.469081	-1.09209	0
ENSG00000092208.16	GEMIN2	chr14	491.993	421.022	647.57	648.025	1.31622	1.53917	1.42769	0.513688	3.04066e-06
ENSG00000092295.11	TGM1	chr14	38.08	95.0269	29.3283	20.9792	0.770178	0.220772	0.495475	-1.01312	0.128419
ENSG00000092330.15	TINF2	chr14	1434.85	1199.72	446.964	426.578	0.311505	0.355566	0.333536	-1.58409	0
ENSG00000092345.13	DAZL	chr3	0	0	0	0	#DIV/0!	#DIV/0!	#DIV/0!	#DIV/0!	.
ENSG00000092377.13	TBL1Y	chrY	0	0	0	0	#DIV/0!	#DIV/0!	#DIV/0!	#DIV/0!	.
ENSG00000092421.16	SEMA6A	chr5	627.558	497.572	884.543	984.859	1.4095	1.97933	1.69442	0.760788	0
ENSG00000092439.13	TRPM7	chr15	3145.4	2953.75	1591.94	1814.7	0.506117	0.614372	0.560245	-0.835871	0
ENSG00000092445.11	TYRO3	chr15	638.22	632.153	1229.44	1167.84	1.92636	1.84741	1.88689	0.916007	0
ENSG00000092470.11	WDR76	chr15	694.578	512.09	735.555	763.411	1.05899	1.49078	1.27489	0.350368	1.24771e-06
ENSG00000092529.22	CAPN3	chr15	1.5232	1.31982	12.3062	22.2613	8.07917	16.8669	12.4731	3.64074	3.27845e-05
ENSG00000092531.9	SNAP23	chr15	551.398	527.927	945.546	904.438	1.71482	1.71319	1.714	0.777369	0
ENSG00000092607.13	TBX15	chr1	0	1.31982	8.21194	5.82757	#DIV/0!	4.41543	#DIV/0!	#DIV/0!	1
ENSG00000092621.11	PHGDH	chr1	776.831	1033.42	6252.8	5755.31	8.04912	5.56919	6.80916	2.76748	0
ENSG00000092758.15	COL9A3	chr20	33.5104	55.4324	41.0597	41.9585	1.22528	0.756931	0.991107	-0.0128871	0.552654
ENSG00000092820.17	EZR	chr6	6348.69	5787.4	4772.31	4625.92	0.7517	0.799309	0.775504	-0.366793	0
ENSG00000092841.18	MYL6	chr12	22167.1	17302.8	4889.62	4459.25	0.22058	0.257718	0.239149	-2.06402	0
ENSG00000092847.11	AGO1	chr1	2310.69	1888.66	3664.87	4081.63	1.58605	2.16112	1.87359	0.905802	0
ENSG00000092850.11	TEKT2	chr1	0	0	16.4239	17.4827	#DIV/0!	#DIV/0!	#DIV/0!	#DIV/0!	0.996868
ENSG00000092853.13	CLSPN	chr1	1203.33	857.882	2590.28	2550.14	2.1526	2.9726	2.5626	1.35761	0
ENSG00000092871.16	RFFL	chr17	656.498	615.035	408.251	370.633	0.621861	0.602621	0.612241	-0.707829	2.44052e-05
ENSG00000092929.11	UNC13D	chr17	990.079	1076.97	11.7313	6.99308	0.0118489	0.00649328	0.00917109	-6.76869	0
ENSG00000092931.11	MFSD11	chr17	677.823	608.436	486.851	582.757	0.718256	0.957794	0.838025	-0.254935	0.405274
ENSG00000092964.16	DPYSL2	chr8	1472.93	1087.53	789.519	828.68	0.536018	0.761983	0.649001	-0.623708	1.67844e-06
ENSG00000092969.11	TGFB2	chr1	126.227	149.139	30.5015	27.5994	0.241639	0.185057	0.213348	-2.22872	5.9952e-15
ENSG00000092978.10	GPATCH2	chr1	1325.18	1241.95	545.507	546.626	0.411647	0.440135	0.425891	-1.23144	0
ENSG00000093000.18	NUP50	chr22	2287.33	1794.78	3064.23	3281.36	1.33965	1.82828	1.58397	0.663542	0
ENSG00000093009.9	CDC45	chr22	1777.57	1367.33	1828.92	1863.66	1.02888	1.36299	1.19594	0.25814	1.97135e-07
ENSG00000093010.11	COMT	chr22	2473.67	2214.66	1762.05	1692.33	0.71232	0.764148	0.738234	-0.43785	4.75229e-09
ENSG00000093072.15	CECR1	chr22	4.56959	3.95946	1.17313	0	0.256726	0	0.128363	-2.9617	1
ENSG00000093100.13	XXbac-B461K10.4	chr22	44.0509	27.9142	119.578	39.9538	2.71453	1.43131	2.07292	1.05166	0.232269
ENSG00000093134.13	VNN3	chr6	0	5.27927	0	0	#DIV/0!	0	#DIV/0!	#DIV/0!	1
[truncated: 58,727 more rows]
