# Supplementary material for: Phosphorylation independent eIF4E translational reprogramming of selective mRNAs determines tamoxifen resistance in breast cancer
Source: Oncogene. 2020 Feb 17;39(15):3206–17. doi: 10.1038/s41388-020-1210-y (PMC7142019; doi:10.1038/s41388-020-1210-y)
Supplement: Supplementary file 2 — Supplementary table 2 [file 41388_2020_1210_MOESM2_ESM.xlsx]

## Sheet: Sheet1
Supplementary table 2. The effect of eIF4E overexpression on mRNA in polysome fractions
gene_id	gene_name	chr	MCF7 Normalised Read Counts	MCF7_4E_OE Normalised Read Counts	ZR75 Normalised Read Counts	ZR75_4E_OE Normalised Read Counts	MCF74EOE vs MCF7 Real Fold Change	ZR754EOE vs ZR75 Real Fold Change	ave	Log2	FDR
ENSG00000000003.14	TSPAN6	chrX	699.073	744.48	627	756	1.06495	1.20574	1.13535	0.183134	0.99379
ENSG00000000005.5	TNMD	chrX	0	0	0	0	#DIV/0!	#DIV/0!	#DIV/0!	#DIV/0!	.
ENSG00000000419.12	DPM1	chr20	1525.06	768.906	1525.06	768.906	0.504179	0.504179	0.504179	-0.987991	0.55453
ENSG00000000457.13	SCYL3	chr1	240.53	372.24	240.53	372.24	1.54758	1.54758	1.54758	0.630016	0.946248
ENSG00000000460.16	C1orf112	chr1	644.826	664.366	644.826	664.366	1.0303	1.0303	1.0303	0.0430687	0.993732
ENSG00000000938.12	FGR	chr1	0	1.95402	0	1.95402	#DIV/0!	#DIV/0!	#DIV/0!	#DIV/0!	0.928107
ENSG00000000971.15	CFH	chr1	1.34083	5.86205	1.34083	5.86205	4.37196	4.37196	4.37196	2.12828	0.907858
ENSG00000001036.13	FUCA2	chr6	2260.98	1639.42	2260.98	1639.42	0.725092	0.725092	0.725092	-0.463765	0.98793
ENSG00000001084.10	GCLC	chr6	1194.46	1559.31	1194.46	1559.31	1.30545	1.30545	1.30545	0.384542	0.990214
ENSG00000001167.14	NFYA	chr6	857.72	1325.8	857.72	1325.8	1.54573	1.54573	1.54573	0.628284	0.961907
ENSG00000001460.17	STPG1	chr1	117.706	142.643	117.706	142.643	1.21186	1.21186	1.21186	0.27722	0.983845
ENSG00000001461.16	NIPAL3	chr1	477.99	710.285	477.99	710.285	1.48598	1.48598	1.48598	0.571419	0.96684
ENSG00000001497.16	LAS1L	chrX	1632.53	1066.89	1632.53	1066.89	0.65352	0.65352	0.65352	-0.613698	0.96752
ENSG00000001561.6	ENPP4	chr6	439.095	175.862	439.095	175.862	0.400509	0.400509	0.400509	-1.32009	0.0357212
ENSG00000001617.11	SEMA3F	chr3	1298.86	1550.51	1298.86	1550.51	1.19375	1.19375	1.19375	0.255496	0.993766
ENSG00000001626.14	CFTR	chr7	0	18.5632	0	18.5632	#DIV/0!	#DIV/0!	#DIV/0!	#DIV/0!	0.000726056
ENSG00000001629.9	ANKIB1	chr7	1931.41	2335.05	1931.41	2335.05	1.20899	1.20899	1.20899	0.273802	0.994504
ENSG00000001630.15	CYP51A1	chr7	2524.02	2361.28	2524.02	2361.28	0.935524	0.935524	0.935524	-0.0961532	0.996374
ENSG00000001631.14	KRIT1	chr7	738.54	982.03	738.54	982.03	1.32969	1.32969	1.32969	0.411091	0.986772
ENSG00000002016.16	RAD52	chr12	188.524	182.72	188.524	182.72	0.969212	0.969212	0.969212	-0.0451164	0.989497
ENSG00000002079.12	MYH16	chr7	3.0706	3.90803	3.0706	3.90803	1.27273	1.27273	1.27273	0.347923	0.975204
ENSG00000002330.13	BAD	chr11	512.79	468.964	512.79	468.964	0.914535	0.914535	0.914535	-0.12889	0.992367
ENSG00000002549.12	LAP3	chr4	1086.99	670.228	1086.99	670.228	0.61659	0.61659	0.61659	-0.697617	0.93511
ENSG00000002586.18	CD99	chrX	740.014	614.538	740.014	614.538	0.830441	0.830441	0.830441	-0.26805	0.991159
ENSG00000002587.9	HS3ST1	chr4	9.21179	0.977008	9.21179	0.977008	0.106061	0.106061	0.106061	-3.23704	0.54542
ENSG00000002726.19	AOC1	chr7	0	102.586	0	102.586	#DIV/0!	#DIV/0!	#DIV/0!	#DIV/0!	0
ENSG00000002745.12	WNT16	chr7	0	0	0	0	#DIV/0!	#DIV/0!	#DIV/0!	#DIV/0!	.
ENSG00000002746.14	HECW1	chr7	16.3765	7.81607	16.3765	7.81607	0.477273	0.477273	0.477273	-1.06711	0.930882
ENSG00000002822.15	MAD1L1	chr7	541.449	327.298	541.449	327.298	0.604485	0.604485	0.604485	-0.726221	0.907906
ENSG00000002834.17	LASP1	chr17	4999.96	2252.98	4999.96	2252.98	0.4506	0.4506	0.4506	-1.15008	0.226703
ENSG00000002919.14	SNX11	chr17	545.543	263.792	545.543	263.792	0.483541	0.483541	0.483541	-1.04829	0.386098
ENSG00000002933.7	TMEM176A	chr7	0	0	0	0	#DIV/0!	#DIV/0!	#DIV/0!	#DIV/0!	.
ENSG00000003056.7	M6PR	chr12	2331.61	1858.27	2331.61	1858.27	0.796991	0.796991	0.796991	-0.327365	0.99342
ENSG00000003096.13	KLHL13	chrX	198.565	322.413	198.565	322.413	1.62371	1.62371	1.62371	0.699295	0.918693
ENSG00000003137.8	CYP26B1	chr2	39.9178	8.79308	39.9178	8.79308	0.22028	0.22028	0.22028	-2.18259	0.0319684
ENSG00000003147.17	ICA1	chr7	387.919	688.791	387.919	688.791	1.77561	1.77561	1.77561	0.828311	0.826758
ENSG00000003249.13	DBNDD1	chr16	2058.32	1185.11	2058.32	1185.11	0.575765	0.575765	0.575765	-0.796448	0.89108
ENSG00000003393.14	ALS2	chr2	760.485	693.676	760.485	693.676	0.91215	0.91215	0.91215	-0.132657	0.993507
ENSG00000003400.14	CASP10	chr2	40.9413	39.0803	40.9413	39.0803	0.954545	0.954545	0.954545	-0.0671142	0.982945
ENSG00000003402.19	CFLAR	chr2	721.591	960.399	721.591	960.399	1.33095	1.33095	1.33095	0.412454	0.986578
ENSG00000003436.14	TFPI	chr2	465.707	397.642	465.707	397.642	0.853846	0.853846	0.853846	-0.227952	0.99041
ENSG00000003509.15	NDUFAF7	chr2	359.26	337.068	359.26	337.068	0.938228	0.938228	0.938228	-0.0919889	0.99155
ENSG00000003756.16	RBM5	chr3	1769.06	1575.29	1769.06	1575.29	0.890465	0.890465	0.890465	-0.167369	0.995243
ENSG00000003987.13	MTMR7	chr8	72.6708	42.9884	72.6708	42.9884	0.591549	0.591549	0.591549	-0.75743	0.919245
ENSG00000003989.16	SLC7A2	chr8	9520.9	2855.8	9520.9	2855.8	0.29995	0.29995	0.29995	-1.73721	6.28321e-05
ENSG00000004059.10	ARF5	chr7	2714.19	1640.03	2714.19	1640.03	0.604241	0.604241	0.604241	-0.726805	0.941286
ENSG00000004139.13	SARM1	chr17	181.841	133.381	181.841	133.381	0.733505	0.733505	0.733505	-0.447121	0.974454
ENSG00000004142.11	POLDIP2	chr17	2874.08	2592	2874.08	2592	0.901855	0.901855	0.901855	-0.149032	0.996303
ENSG00000004399.12	PLXND1	chr3	4026.58	2150.4	4026.58	2150.4	0.53405	0.53405	0.53405	-0.904952	0.796629
ENSG00000004455.16	AK2	chr1	2475.89	3115.89	2475.89	3115.89	1.25849	1.25849	1.25849	0.331692	0.994116
ENSG00000004468.12	CD38	chr4	0	0.977008	0	0.977008	#DIV/0!	#DIV/0!	#DIV/0!	#DIV/0!	0.961163
ENSG00000004478.7	FKBP4	chr12	9137.08	7314.86	9137.08	7314.86	0.800569	0.800569	0.800569	-0.320902	0.996522
ENSG00000004487.15	KDM1A	chr1	2577.26	3081.48	2577.26	3081.48	1.19565	1.19565	1.19565	0.25779	0.995372
ENSG00000004534.14	RBM6	chr3	1284.13	1571.65	1284.13	1571.65	1.2239	1.2239	1.2239	0.291488	0.993087
ENSG00000004660.14	CAMKK1	chr17	310.13	458.217	310.13	458.217	1.4775	1.4775	1.4775	0.563156	0.964272
ENSG00000004700.15	RECQL	chr12	938.579	939.882	938.579	939.882	1.00139	1.00139	1.00139	0.00200096	0.9947
ENSG00000004766.15	VPS50	chr7	439.095	622.354	439.095	622.354	1.41736	1.41736	1.41736	0.503202	0.97599
ENSG00000004776.11	HSPB6	chr19	6.1412	0.977008	6.1412	0.977008	0.159091	0.159091	0.159091	-2.65208	0.850643
ENSG00000004777.18	ARHGAP33	chr19	163.765	265.746	163.765	265.746	1.62273	1.62273	1.62273	0.698421	0.918705
ENSG00000004779.9	NDUFAB1	chr16	1662.22	2064.42	1662.22	2064.42	1.24197	1.24197	1.24197	0.312627	0.993411
ENSG00000004799.7	PDK4	chr7	50.1531	9.77008	50.1531	9.77008	0.194805	0.194805	0.194805	-2.3599	0.0038434
ENSG00000004809.13	SLC22A16	chr6	0	0	0	0	#DIV/0!	#DIV/0!	#DIV/0!	#DIV/0!	.
ENSG00000004838.13	ZMYND10	chr3	9.21179	22.4712	9.21179	22.4712	2.43939	2.43939	2.43939	1.28652	0.849371
ENSG00000004846.16	ABCB5	chr7	0	0.977008	0	0.977008	#DIV/0!	#DIV/0!	#DIV/0!	#DIV/0!	0.961163
ENSG00000004848.6	ARX	chrX	30.706	6.83906	30.706	6.83906	0.222727	0.222727	0.222727	-2.16665	0.104699
ENSG00000004864.13	SLC25A13	chr7	1260.99	2356.54	1260.99	2356.54	1.8688	1.8688	1.8688	0.902113	0.773781
ENSG00000004866.18	ST7	chr7	376.66	414.252	376.66	414.252	1.0998	1.0998	1.0998	0.137244	0.991555
ENSG00000004897.11	CDC27	chr17	2625.36	2937.82	2625.36	2937.82	1.11901	1.11901	1.11901	0.162228	0.996247
ENSG00000004939.13	SLC4A1	chr17	2.04707	1.95402	2.04707	1.95402	0.954545	0.954545	0.954545	-0.0671142	0.975584
ENSG00000004948.13	CALCR	chr7	53.2237	33.2183	53.2237	33.2183	0.624126	0.624126	0.624126	-0.680091	0.946225
ENSG00000004961.14	HCCS	chrX	641.755	619.423	641.755	619.423	0.965202	0.965202	0.965202	-0.0510968	0.993607
ENSG00000004975.11	DVL2	chr17	824.967	1169.48	824.967	1169.48	1.41761	1.41761	1.41761	0.503457	0.980738
ENSG00000005001.9	PRSS22	chr16	249.742	186.609	249.742	186.609	0.747206	0.747206	0.747206	-0.420423	0.978398
ENSG00000005007.12	UPF1	chr19	4898.63	4192.34	4898.63	4192.34	0.85582	0.85582	0.85582	-0.224621	0.996579
ENSG00000005020.12	SKAP2	chr7	732.849	441.608	732.849	441.608	0.60259	0.60259	0.60259	-0.730751	0.910185
ENSG00000005022.5	SLC25A5	chrX	12525	10426.6	12525	10426.6	0.832468	0.832468	0.832468	-0.264534	0.997507
ENSG00000005059.15	CCDC109B	chr4	429.884	474.826	429.884	474.826	1.10455	1.10455	1.10455	0.143453	0.991939
ENSG00000005073.5	HOXA11	chr7	129.989	197.356	129.989	197.356	1.51825	1.51825	1.51825	0.602413	0.950725
ENSG00000005075.15	POLR2J	chr7	1177.67	1294.11	1177.67	1294.11	1.09887	1.09887	1.09887	0.136025	0.994823
ENSG00000005100.12	DHX33	chr17	1811.65	1704.88	1811.65	1704.88	0.941063	0.941063	0.941063	-0.0876365	0.995828
ENSG00000005102.12	MEOX1	chr17	1.02353	1.95402	1.02353	1.95402	1.90909	1.90909	1.90909	0.932886	0.971677
ENSG00000005108.15	THSD7A	chr7	1.02353	2.93103	1.02353	2.93103	2.86364	2.86364	2.86364	1.51785	0.961825
ENSG00000005156.11	LIG3	chr17	881.262	1191.95	881.262	1191.95	1.35255	1.35255	1.35255	0.435682	0.98632
ENSG00000005175.9	RPAP3	chr12	1122.82	1349.25	1122.82	1349.25	1.20167	1.20167	1.20167	0.265036	0.993192
ENSG00000005187.11	ACSM3	chr16	11.2589	52.7585	11.2589	52.7585	4.68595	4.68595	4.68595	2.22834	0.00692595
ENSG00000005189.19	AC004381.6	chr16	296.824	466.033	296.824	466.033	1.57006	1.57006	1.57006	0.650822	0.941597
ENSG00000005194.14	CIAPIN1	chr16	993.85	785.515	993.85	785.515	0.790375	0.790375	0.790375	-0.33939	0.990112
ENSG00000005206.16	SPPL2B	chr19	641.755	699.538	641.755	699.538	1.09004	1.09004	1.09004	0.12438	0.993346
ENSG00000005238.19	FAM214B	chr9	139.2	200.287	139.2	200.287	1.43884	1.43884	1.43884	0.524903	0.965532
ENSG00000005243.9	COPZ2	chr17	42.9884	0.977008	42.9884	0.977008	0.0227273	0.0227273	0.0227273	-5.45943	1.73285e-07
ENSG00000005249.12	PRKAR2B	chr7	338.789	1076.66	338.789	1076.66	3.17797	3.17797	3.17797	1.66811	0.000233413
ENSG00000005302.17	MSL3	chrX	378.165	539.309	378.165	539.309	1.42612	1.42612	1.42612	0.512097	0.973758
ENSG00000005339.13	CREBBP	chr16	4862.8	5243.6	4862.8	5243.6	1.07831	1.07831	1.07831	0.10877	0.997357
ENSG00000005379.15	BZRAP1	chr17	0	2.93103	0	2.93103	#DIV/0!	#DIV/0!	#DIV/0!	#DIV/0!	0.871787
ENSG00000005381.7	MPO	chr17	0	0	0	0	#DIV/0!	#DIV/0!	#DIV/0!	#DIV/0!	.
ENSG00000005421.8	PON1	chr7	0	0	0	0	#DIV/0!	#DIV/0!	#DIV/0!	#DIV/0!	.
ENSG00000005436.13	GCFC2	chr2	463.66	553.964	463.66	553.964	1.19476	1.19476	1.19476	0.256723	0.990361
ENSG00000005448.16	WDR54	chr2	425.79	470.918	425.79	470.918	1.10599	1.10599	1.10599	0.145335	0.991887
ENSG00000005469.11	CROT	chr7	503.578	365.401	503.578	365.401	0.72561	0.72561	0.72561	-0.462734	0.978808
ENSG00000005471.15	ABCB4	chr7	16.3765	29.3103	16.3765	29.3103	1.78977	1.78977	1.78977	0.839776	0.936732
ENSG00000005483.19	KMT2E	chr7	1809.61	1970.63	1809.61	1970.63	1.08898	1.08898	1.08898	0.122979	0.995794
ENSG00000005486.16	RHBDD2	chr7	903.779	978.962	903.779	978.962	1.08319	1.08319	1.08319	0.115283	0.994322
ENSG00000005513.9	SOX8	chr16	22.5177	37.1263	22.5177	37.1263	1.64876	1.64876	1.64876	0.721382	0.947553
ENSG00000005700.14	IBTK	chr6	1867.95	2579.3	1867.95	2579.3	1.38082	1.38082	1.38082	0.465527	0.98851
ENSG00000005801.16	ZNF195	chr11	596.72	533.447	596.72	533.447	0.893965	0.893965	0.893965	-0.161709	0.99245
ENSG00000005810.17	MYCBP2	chr13	3073.67	2329.19	3073.67	2329.19	0.757788	0.757788	0.757788	-0.400134	0.99218
ENSG00000005812.10	FBXL3	chr13	1092.11	837.296	1092.11	837.296	0.766678	0.766678	0.766678	-0.383307	0.988718
ENSG00000005844.17	ITGAL	chr16	12.2824	4.88504	12.2824	4.88504	0.397727	0.397727	0.397727	-1.33015	0.916021
ENSG00000005882.11	PDK2	chr17	410.437	382.01	410.437	382.01	0.930741	0.930741	0.930741	-0.103548	0.991897
ENSG00000005884.17	ITGA3	chr17	1761.5	821.664	1761.5	821.664	0.466457	0.466457	0.466457	-1.10018	0.27801
ENSG00000005889.15	ZFX	chrX	1201.63	1131.38	1201.63	1131.38	0.941536	0.941536	0.941536	-0.0869114	0.994991
ENSG00000005893.15	LAMP2	chrX	3985.64	3467.4	3985.64	3467.4	0.869975	0.869975	0.869975	-0.200955	0.996455
ENSG00000005961.17	ITGA2B	chr17	50.1531	62.5285	50.1531	62.5285	1.24675	1.24675	1.24675	0.318176	0.979117
ENSG00000005981.12	ASB4	chr7	0	0	0	0	#DIV/0!	#DIV/0!	#DIV/0!	#DIV/0!	.
ENSG00000006007.11	GDE1	chr16	2028.64	2887.06	2028.64	2887.06	1.42315	1.42315	1.42315	0.509087	0.986217
ENSG00000006015.17	C19orf60	chr19	469.801	521.722	469.801	521.722	1.11052	1.11052	1.11052	0.151231	0.99215
ENSG00000006016.10	CRLF1	chr19	207.777	191.494	207.777	191.494	0.92163	0.92163	0.92163	-0.11774	0.989233
ENSG00000006025.11	OSBPL7	chr17	256.907	151.436	256.907	151.436	0.58946	0.58946	0.58946	-0.762533	0.881178
ENSG00000006042.11	TMEM98	chr17	168.883	192.471	168.883	192.471	1.13967	1.13967	1.13967	0.188615	0.987714
ENSG00000006047.12	YBX2	chr17	534.284	1200.74	534.284	1200.74	2.24739	2.24739	2.24739	1.16825	0.152041
ENSG00000006059.3	KRT33A	chr17	0	0	0	0	#DIV/0!	#DIV/0!	#DIV/0!	#DIV/0!	.
ENSG00000006062.13	MAP3K14	chr17	306.036	205.172	306.036	205.172	0.670417	0.670417	0.670417	-0.57687	0.958172
ENSG00000006071.11	ABCC8	chr11	28.6589	19.5402	28.6589	19.5402	0.681818	0.681818	0.681818	-0.552541	0.967122
ENSG00000006116.3	CACNG3	chr16	0	0	0	0	#DIV/0!	#DIV/0!	#DIV/0!	#DIV/0!	.
ENSG00000006118.14	TMEM132A	chr11	2917.07	2174.82	2917.07	2174.82	0.74555	0.74555	0.74555	-0.423623	0.991096
ENSG00000006125.16	AP2B1	chr17	3504.58	3815.22	3504.58	3815.22	1.08864	1.08864	1.08864	0.122526	0.996884
ENSG00000006128.11	TAC1	chr7	5.11766	5.86205	5.11766	5.86205	1.14545	1.14545	1.14545	0.19592	0.976606
ENSG00000006194.9	ZNF263	chr16	1001.01	1070.8	1001.01	1070.8	1.06972	1.06972	1.06972	0.0972272	0.994665
ENSG00000006210.6	CX3CL1	chr16	6.1412	6.83906	6.1412	6.83906	1.11364	1.11364	1.11364	0.155278	0.977096
ENSG00000006282.20	SPATA20	chr17	1162.73	1105	1162.73	1105	0.950344	0.950344	0.950344	-0.0734781	0.994985
ENSG00000006283.17	CACNA1G	chr17	16.3765	12.7011	16.3765	12.7011	0.775568	0.775568	0.775568	-0.366674	0.975648
ENSG00000006327.13	TNFRSF12A	chr16	1934.48	1399.08	1934.48	1399.08	0.723232	0.723232	0.723232	-0.467469	0.986873
ENSG00000006377.10	DLX6	chr7	29.6824	47.8734	29.6824	47.8734	1.61285	1.61285	1.61285	0.689615	0.946907
ENSG00000006432.15	MAP3K9	chr14	1072.66	733.733	1072.66	733.733	0.68403	0.68403	0.68403	-0.547868	0.974553
ENSG00000006451.7	RALA	chr7	987.709	1156.78	987.709	1156.78	1.17117	1.17117	1.17117	0.227954	0.993425
ENSG00000006453.13	BAIAP2L1	chr7	790.167	1245.69	790.167	1245.69	1.57648	1.57648	1.57648	0.65671	0.953239
ENSG00000006459.10	KDM7A	chr7	436.025	476.78	436.025	476.78	1.09347	1.09347	1.09347	0.128914	0.992126
ENSG00000006468.13	ETV1	chr7	5.11766	9.77008	5.11766	9.77008	1.90909	1.90909	1.90909	0.932886	0.95861
ENSG00000006530.15	AGK	chr7	938.579	778.676	938.579	778.676	0.829632	0.829632	0.829632	-0.269456	0.991956
ENSG00000006534.15	ALDH3B1	chr11	265.095	105.517	265.095	105.517	0.398034	0.398034	0.398034	-1.32903	0.0517801
ENSG00000006555.10	TTC22	chr1	16.3765	0	16.3765	0	0	0	0	#NUM!	0.00185859
ENSG00000006576.16	PHTF2	chr7	1250.76	1135.28	1250.76	1135.28	0.907677	0.907677	0.907677	-0.139748	0.994717
ENSG00000006606.8	CCL26	chr7	13.3059	0.977008	13.3059	0.977008	0.0734266	0.0734266	0.0734266	-3.76755	0.126724
ENSG00000006607.13	FARP2	chr2	1630.49	1140.17	1630.49	1140.17	0.699281	0.699281	0.699281	-0.516056	0.981816
ENSG00000006611.15	USH1C	chr11	17.4001	10.7471	17.4001	10.7471	0.617647	0.617647	0.617647	-0.695145	0.962692
ENSG00000006625.17	GGCT	chr7	2115.63	2191.43	2115.63	2191.43	1.03583	1.03583	1.03583	0.050784	0.996294
ENSG00000006634.7	DBF4	chr7	1236.38	1401	1236.38	1401	1.13315	1.13315	1.13315	0.18034	0.99458
ENSG00000006638.11	TBXA2R	chr19	27.6354	31.2643	27.6354	31.2643	1.13131	1.13131	1.13131	0.177998	0.980675
ENSG00000006652.13	IFRD1	chr7	1653.01	1823.1	1653.01	1823.1	1.1029	1.1029	1.1029	0.141301	0.995518
ENSG00000006659.12	LGALS14	chr19	0	0	0	0	#DIV/0!	#DIV/0!	#DIV/0!	#DIV/0!	.
ENSG00000006695.10	COX10	chr17	442.166	425.976	442.166	425.976	0.963384	0.963384	0.963384	-0.0538174	0.992494
ENSG00000006704.10	GTF2IRD1	chr7	691.908	904.71	691.908	904.71	1.30756	1.30756	1.30756	0.386875	0.987663
ENSG00000006712.14	PAF1	chr19	1569.08	1868.04	1569.08	1868.04	1.19054	1.19054	1.19054	0.251611	0.994319
ENSG00000006715.15	VPS41	chr7	1015.34	1287.7	1015.34	1287.7	1.26824	1.26824	1.26824	0.342824	0.991004
ENSG00000006740.16	ARHGAP44	chr17	548.613	145.574	548.613	145.574	0.265349	0.265349	0.265349	-1.91403	8.8857e-06
ENSG00000006744.18	ELAC2	chr17	2669.37	2679.93	2669.37	2679.93	1.00396	1.00396	1.00396	0.00569656	0.996688
ENSG00000006747.14	SCIN	chr7	1092.11	186.609	1092.11	186.609	0.17087	0.17087	0.17087	-2.54903	2.6854e-11
ENSG00000006756.15	ARSD	chrX	1084.94	629.193	1084.94	629.193	0.579931	0.579931	0.579931	-0.786046	0.879201
ENSG00000006757.11	PNPLA4	chrX	39.9178	208.103	39.9178	208.103	5.21329	5.21329	5.21329	2.38219	5.28627e-07
ENSG00000006788.12	MYH13	chr17	0	0	0	0	#DIV/0!	#DIV/0!	#DIV/0!	#DIV/0!	.
ENSG00000006831.9	ADIPOR2	chr12	3289.63	2656.49	3289.63	2656.49	0.807532	0.807532	0.807532	-0.308408	0.99472
ENSG00000006837.11	CDKL3	chr5	3.64378	13.2189	3.64378	13.2189	3.62781	3.62781	3.62781	1.8591	0.790235
ENSG00000007001.12	UPP2	chr2	0	0	0	0	#DIV/0!	#DIV/0!	#DIV/0!	#DIV/0!	.
ENSG00000007038.10	PRSS21	chr16	0	0	0	0	#DIV/0!	#DIV/0!	#DIV/0!	#DIV/0!	.
ENSG00000007047.14	MARK4	chr19	689.861	580.343	689.861	580.343	0.841246	0.841246	0.841246	-0.2494	0.991359
ENSG00000007062.11	PROM1	chr4	10.2353	7.81607	10.2353	7.81607	0.763636	0.763636	0.763636	-0.389042	0.975118
ENSG00000007080.10	CCDC124	chr19	1579.31	1774.25	1579.31	1774.25	1.12343	1.12343	1.12343	0.167912	0.99524
ENSG00000007129.17	CEACAM21	chr19	0	0	0	0	#DIV/0!	#DIV/0!	#DIV/0!	#DIV/0!	.
ENSG00000007168.12	PAFAH1B1	chr17	2848.49	2762	2848.49	2762	0.969637	0.969637	0.969637	-0.0444832	0.996725
ENSG00000007171.16	NOS2	chr17	4.09413	18.5632	4.09413	18.5632	4.53409	4.53409	4.53409	2.18081	0.437344
ENSG00000007174.17	DNAH9	chr17	0	0	0	0	#DIV/0!	#DIV/0!	#DIV/0!	#DIV/0!	.
ENSG00000007202.14	KIAA0100	chr17	8519.89	9354.86	8519.89	9354.86	1.098	1.098	1.098	0.134881	0.997893
ENSG00000007216.14	SLC13A2	chr17	0	3.90803	0	3.90803	#DIV/0!	#DIV/0!	#DIV/0!	#DIV/0!	0.783324
ENSG00000007237.18	GAS7	chr17	18.4236	26.3792	18.4236	26.3792	1.43182	1.43182	1.43182	0.517848	0.969547
ENSG00000007255.10	TRAPPC6A	chr19	214.942	236.436	214.942	236.436	1.1	1.1	1.1	0.137504	0.989471
ENSG00000007264.13	MATK	chr19	387.919	908.618	387.919	908.618	2.34229	2.34229	2.34229	1.22792	0.0825854
ENSG00000007306.14	CEACAM7	chr19	3.0706	0.977008	3.0706	0.977008	0.318182	0.318182	0.318182	-1.65208	0.958444
ENSG00000007312.12	CD79B	chr17	0	0	0	0	#DIV/0!	#DIV/0!	#DIV/0!	#DIV/0!	.
ENSG00000007314.11	SCN4A	chr17	4.09413	9.77008	4.09413	9.77008	2.38636	2.38636	2.38636	1.25481	0.938617
ENSG00000007341.18	ST7L	chr1	198.565	221.781	198.565	221.781	1.11692	1.11692	1.11692	0.159521	0.988866
ENSG00000007350.16	TKTL1	chrX	0	2.93103	0	2.93103	#DIV/0!	#DIV/0!	#DIV/0!	#DIV/0!	0.871787
ENSG00000007372.20	PAX6	chr11	172.977	179.77	172.977	179.77	1.03927	1.03927	1.03927	0.0555683	0.989241
ENSG00000007376.7	RPUSD1	chr16	1487.19	2033.15	1487.19	2033.15	1.36711	1.36711	1.36711	0.451128	0.98817
ENSG00000007384.15	RHBDF1	chr16	788.12	966.261	788.12	966.261	1.22603	1.22603	1.22603	0.293998	0.991428
ENSG00000007392.16	LUC7L	chr16	1150.45	1617.93	1150.45	1617.93	1.40634	1.40634	1.40634	0.491946	0.984026
ENSG00000007402.11	CACNA2D2	chr3	46.059	70.3446	46.059	70.3446	1.52727	1.52727	1.52727	0.610958	0.953895
ENSG00000007516.13	BAIAP3	chr16	174.001	108.448	174.001	108.448	0.623262	0.623262	0.623262	-0.682089	0.926631
ENSG00000007520.3	TSR3	chr16	1255.87	1485.05	1255.87	1485.05	1.18248	1.18248	1.18248	0.241822	0.993884
ENSG00000007541.15	PIGQ	chr16	800.269	1660.65	800.269	1660.65	2.07511	2.07511	2.07511	1.05319	0.403035
ENSG00000007545.15	CRAMP1	chr16	1402.49	1749.01	1402.49	1749.01	1.24708	1.24708	1.24708	0.318554	0.992769
ENSG00000007866.18	TEAD3	chr6	538.378	763.044	538.378	763.044	1.4173	1.4173	1.4173	0.503146	0.977562
ENSG00000007908.15	SELE	chr1	1.02353	1.95402	1.02353	1.95402	1.90909	1.90909	1.90909	0.932886	0.971677
ENSG00000007923.15	DNAJC11	chr1	1517.9	1841.66	1517.9	1841.66	1.2133	1.2133	1.2133	0.278932	0.9938
ENSG00000007933.12	FMO3	chr1	0	0	0	0	#DIV/0!	#DIV/0!	#DIV/0!	#DIV/0!	.
ENSG00000007944.14	MYLIP	chr6	471.849	510.975	471.849	510.975	1.08292	1.08292	1.08292	0.11493	0.992494
ENSG00000007952.17	NOX1	chrX	1.02353	0	1.02353	0	0	0	0	#NUM!	0.959424
ENSG00000007968.6	E2F2	chr1	438.072	701.492	438.072	701.492	1.60132	1.60132	1.60132	0.679259	0.93614
ENSG00000008018.8	PSMB1	chr6	3496.39	3356.02	3496.39	3356.02	0.959855	0.959855	0.959855	-0.0591121	0.996986
ENSG00000008056.12	SYN1	chrX	2.04707	2.93103	2.04707	2.93103	1.43182	1.43182	1.43182	0.517848	0.974007
ENSG00000008083.13	JARID2	chr6	1253.83	800.17	1253.83	800.17	0.638182	0.638182	0.638182	-0.647961	0.955504
ENSG00000008086.10	CDKL5	chrX	300.919	225.689	300.919	225.689	0.75	0.75	0.75	-0.415037	0.979846
ENSG00000008118.9	CAMK1G	chr1	7.16473	0	7.16473	0	0	0	0	#NUM!	0.298015
ENSG00000008128.22	CDK11A	chr1	501.255	425.927	501.255	425.927	0.849721	0.849721	0.849721	-0.234938	0.990527
ENSG00000008130.15	NADK	chr1	1334.69	1206.61	1334.69	1206.61	0.904037	0.904037	0.904037	-0.145547	0.994817
ENSG00000008196.12	TFAP2B	chr6	0	2.93103	0	2.93103	#DIV/0!	#DIV/0!	#DIV/0!	#DIV/0!	0.871787
ENSG00000008197.4	TFAP2D	chr6	0	0	0	0	#DIV/0!	#DIV/0!	#DIV/0!	#DIV/0!	.
ENSG00000008226.19	DLEC1	chr3	8.18826	4.88504	8.18826	4.88504	0.596591	0.596591	0.596591	-0.745186	0.967632
ENSG00000008256.15	CYTH3	chr7	533.261	313.62	533.261	313.62	0.588117	0.588117	0.588117	-0.765824	0.880377
ENSG00000008277.14	ADAM22	chr7	341.86	346.838	341.86	346.838	1.01456	1.01456	1.01456	0.0208567	0.991832
ENSG00000008282.8	SYPL1	chr7	2561.9	2752.23	2561.9	2752.23	1.07429	1.07429	1.07429	0.103387	0.99648
ENSG00000008283.15	CYB561	chr17	6140.17	4287.11	6140.17	4287.11	0.698207	0.698207	0.698207	-0.518273	0.989499
ENSG00000008294.20	SPAG9	chr17	3534.26	2888.04	3534.26	2888.04	0.817155	0.817155	0.817155	-0.291318	0.995174
ENSG00000008300.14	CELSR3	chr3	718.52	720.055	718.52	720.055	1.00214	1.00214	1.00214	0.00307939	0.994041
ENSG00000008311.14	AASS	chr7	141.248	169.022	141.248	169.022	1.19664	1.19664	1.19664	0.25899	0.985237
ENSG00000008323.15	PLEKHG6	chr12	405.319	100.632	405.319	100.632	0.248278	0.248278	0.248278	-2.00997	4.12247e-06
ENSG00000008324.10	SS18L2	chr3	241.554	267.7	241.554	267.7	1.10824	1.10824	1.10824	0.148275	0.989798
ENSG00000008382.15	MPND	chr19	329.578	230.574	329.578	230.574	0.699605	0.699605	0.699605	-0.515388	0.969589
ENSG00000008394.12	MGST1	chr12	1842.36	1184.13	1842.36	1184.13	0.642727	0.642727	0.642727	-0.637721	0.963698
ENSG00000008405.11	CRY1	chr12	791.191	732.756	791.191	732.756	0.926144	0.926144	0.926144	-0.110692	0.993811
ENSG00000008438.4	PGLYRP1	chr19	0	0	0	0	#DIV/0!	#DIV/0!	#DIV/0!	#DIV/0!	.
ENSG00000008441.16	NFIX	chr19	424.766	852.928	424.766	852.928	2.008	2.008	2.008	1.00576	0.497305
ENSG00000008513.14	ST3GAL1	chr8	2797.31	737.641	2797.31	737.641	0.263696	0.263696	0.263696	-1.92305	1.93289e-06
ENSG00000008516.16	MMP25	chr16	7.16473	108.448	7.16473	108.448	15.1364	15.1364	15.1364	3.91995	9.4356e-11
ENSG00000008517.16	IL32	chr16	52.2718	29.3103	52.2718	29.3103	0.560728	0.560728	0.560728	-0.834628	0.909678
ENSG00000008710.17	PKD1	chr16	2196.6	2749.51	2196.6	2749.51	1.25171	1.25171	1.25171	0.323898	0.993955
ENSG00000008735.13	MAPK8IP2	chr22	377.684	649.711	377.684	649.711	1.72025	1.72025	1.72025	0.782619	0.871695
ENSG00000008838.17	MED24	chr17	1592.62	1676.55	1592.62	1676.55	1.0527	1.0527	1.0527	0.0740933	0.995737
ENSG00000008853.16	RHOBTB2	chr8	680.649	329.252	474	214	0.483732	0.451477	0.467604	-1.09664	0.382121
ENSG00000008869.11	HEATR5B	chr2	843.391	912.526	1003	934	1.08197	0.931206	1.00659	0.00947547	0.994157
ENSG00000008952.16	SEC62	chr3	2634.57	3236.83	2792	2840	1.2286	1.01719	1.12289	0.167222	0.994881
ENSG00000008988.9	RPS20	chr8	6521.82	6512.74	5032.99	7647.99	0.998608	1.51957	1.25909	0.332381	0.997797
ENSG00000009307.15	CSDE1	chr1	56292.2	52522	18179	14447	0.933024	0.794708	0.863866	-0.21112	0.999126
ENSG00000009335.17	UBE3C	chr7	4390.95	3107.86	3957	2519	0.707788	0.636593	0.672191	-0.573058	0.989099
ENSG00000009413.15	REV3L	chr6	2160.68	2178.73	1414	1515	1.00835	1.07143	1.03989	0.0564331	0.996356
ENSG00000009694.13	TENM1	chrX	2.04707	288.217	45	25	140.795	0.555556	70.6755	6.14314	0
ENSG00000009709.11	PAX7	chr1	4.09413	3.90803	0	39	0.954545	#DIV/0!	#DIV/0!	#DIV/0!	0.9765
ENSG00000009724.16	MASP2	chr1	4.09413	3.90803	4	6	0.954545	1.5	1.22727	0.295456	0.9765
ENSG00000009765.14	IYD	chr6	2.04707	5.86205	0	5	2.86364	#DIV/0!	#DIV/0!	#DIV/0!	0.944596
ENSG00000009780.15	FAM76A	chr1	135.106	149.482	233	156	1.1064	0.669528	0.887966	-0.171423	0.987456
ENSG00000009790.14	TRAF3IP3	chr1	0	0	0	0	#DIV/0!	#DIV/0!	#DIV/0!	#DIV/0!	.
ENSG00000009830.11	POMT2	chr14	800.403	724.94	764	579	0.90572	0.757853	0.831787	-0.265715	0.993547
ENSG00000009844.15	VTA1	chr6	1547.58	1667.75	1226	1475	1.07765	1.2031	1.14038	0.189509	0.995561
ENSG00000009950.15	MLXIPL	chr7	65.5061	76.2067	54	123	1.16335	2.27778	1.72057	0.782882	0.983076
ENSG00000009954.10	BAZ1B	chr7	4809.58	4436.6	5328	4341	0.92245	0.814752	0.868601	-0.203235	0.997224
ENSG00000010017.12	RANBP9	chr6	985.662	1393.21	1615	626	1.41348	0.387616	0.900548	-0.151124	0.982387
ENSG00000010030.13	ETV7	chr6	0	2.93103	15	1	#DIV/0!	0.0666667	#DIV/0!	#DIV/0!	0.871787
ENSG00000010072.15	SPRTN	chr1	502.555	504.136	774	739	1.00315	0.95478	0.978964	-0.0306723	0.993049
ENSG00000010165.19	METTL13	chr1	1426.8	1650.17	1084	1266	1.15655	1.1679	1.16222	0.216886	0.994617
ENSG00000010219.13	DYRK4	chr12	117.706	167.743	182.17	212	1.42509	1.16375	1.29442	0.372307	0.966872
ENSG00000010244.16	ZNF207	chr17	3658.11	3717.52	4912	4842	1.01624	0.985749	1.001	0.00143493	0.997131
ENSG00000010256.10	UQCRC1	chr3	2061.39	2491.37	2713	2504	1.20859	0.922964	1.06577	0.0919021	0.994668
ENSG00000010270.13	STARD3NL	chr7	455.472	661.435	849	608	1.4522	0.716137	1.08417	0.116586	0.971759
ENSG00000010278.11	CD9	chr12	3517.88	1524.13	976	933	0.433253	0.955943	0.694598	-0.52575	0.114789
ENSG00000010282.14	HHATL	chr3	0	0	0	0	#DIV/0!	#DIV/0!	#DIV/0!	#DIV/0!	.
ENSG00000010292.12	NCAPD2	chr12	5023.5	3458.61	7734	5408	0.688486	0.69925	0.693868	-0.527266	0.987103
ENSG00000010295.19	IFFO1	chr12	220.06	276.493	215	515	1.25645	2.39535	1.8259	0.868607	0.984679
ENSG00000010310.8	GIPR	chr19	16.3765	23.4482	14	14	1.43182	1	1.21591	0.282035	0.97001
ENSG00000010318.19	PHF7	chr3	44.0119	64.4826	241	63	1.46512	0.261411	0.863264	-0.212127	0.962589
ENSG00000010319.6	SEMA3G	chr3	45.0354	72.2986	33	78	1.60537	2.36364	1.9845	0.988779	0.939914
ENSG00000010322.15	NISCH	chr3	1062.43	1190	1615	1494	1.12007	0.925077	1.02258	0.0322073	0.994365
ENSG00000010327.10	STAB1	chr3	20.4707	21.4942	23	48	1.05	2.08696	1.56848	0.649366	0.980546
ENSG00000010361.13	FUZ	chr19	204.707	184.655	95	279	0.902045	2.93684	1.91944	0.940688	0.988728
ENSG00000010379.15	SLC6A13	chr12	0	0.977008	1	3	#DIV/0!	3	#DIV/0!	#DIV/0!	0.961163
ENSG00000010404.17	IDS	chrX	2423.81	625.92	3007.12	878.03	0.258239	0.291984	0.275111	-1.86191	1.14713e-06
ENSG00000010438.16	PRSS3	chr9	0	0	18	0	#DIV/0!	0	#DIV/0!	#DIV/0!	.
ENSG00000010539.11	ZNF200	chr16	394.06	467.987	320	411	1.1876	1.28438	1.23599	0.305666	0.989931
ENSG00000010610.9	CD4	chr12	2.04707	0.977008	0	0	0.477273	#DIV/0!	#DIV/0!	#DIV/0!	0.970422
ENSG00000010626.14	LRRC23	chr12	48.9453	40.624	34.44	109.81	0.829987	3.18844	2.00922	1.00663	0.980108
ENSG00000010671.15	BTK	chrX	0	2.93103	3	1	#DIV/0!	0.333333	#DIV/0!	#DIV/0!	0.871787
ENSG00000010704.18	HFE	chr6	67.5532	0	255	0	0	0	0	#NUM!	4.64961e-13
ENSG00000010803.16	SCMH1	chr1	568.061	413.275	908	618	0.727518	0.680617	0.704068	-0.506214	0.979967
ENSG00000010810.17	FYN	chr6	639.708	719.078	949	1408	1.12407	1.48367	1.30387	0.3828	0.992925
ENSG00000010818.8	HIVEP2	chr6	760.485	615.515	1003	751	0.809372	0.748754	0.779063	-0.360188	0.990205
ENSG00000010932.15	FMO1	chr1	0	0	0	0	#DIV/0!	#DIV/0!	#DIV/0!	#DIV/0!	.
ENSG00000011007.12	TCEB3	chr1	1744.1	1731.26	1573	1668	0.992638	1.06039	1.02652	0.037756	0.995972
ENSG00000011009.10	LYPLA2	chr1	754.333	893.963	681	770	1.1851	1.13069	1.1579	0.211506	0.992327
ENSG00000011021.21	CLCN6	chr1	209.824	307.758	323.76	412.69	1.46674	1.27468	1.37071	0.454923	0.963189
ENSG00000011028.13	MRC2	chr17	396.107	214.942	1610	300	0.542636	0.186335	0.364486	-1.45607	0.745888
ENSG00000011052.21	NME1-NME2	chr17	128.996	139.116	136.5	113.86	1.07846	0.834139	0.956297	-0.0644689	0.987684
ENSG00000011083.8	SLC6A7	chr5	0	0	0	0	#DIV/0!	#DIV/0!	#DIV/0!	#DIV/0!	.
ENSG00000011105.11	TSPAN9	chr12	292.73	326.321	620	569	1.11475	0.917742	1.01625	0.0232488	0.990424
ENSG00000011114.14	BTBD7	chr14	1850.55	1464.54	1731	1188	0.791407	0.686308	0.738858	-0.436632	0.992446
ENSG00000011132.11	APBA3	chr19	206.754	240.344	420	226	1.16247	0.538095	0.850281	-0.233989	0.98799
ENSG00000011143.16	MKS1	chr17	471.849	365.401	226	350	0.774403	1.54867	1.16154	0.216036	0.985335
ENSG00000011198.7	ABHD5	chr3	365.401	371.263	514	176	1.01604	0.342412	0.679228	-0.558033	0.992053
ENSG00000011201.10	ANOS1	chrX	152.506	467.987	220	407	3.06864	1.85	2.45932	1.29826	0.000985131
ENSG00000011243.17	AKAP8L	chr19	1109.51	1108.9	1185	1198	0.999455	1.01097	1.00521	0.00750076	0.995077
ENSG00000011258.15	MBTD1	chr17	858.744	794.308	411	944	0.924965	2.29684	1.6109	0.687868	0.994013
ENSG00000011260.13	UTP18	chr17	2006.12	1323.85	1718	1429	0.659903	0.831781	0.745842	-0.423058	0.972522
ENSG00000011275.18	RNF216	chr7	1741.12	1077.64	1253.19	1323.4	0.618935	1.05603	0.83748	-0.255874	0.946318
ENSG00000011295.15	TTC19	chr17	1059.97	1248.06	1239.2	910.28	1.17745	0.734571	0.956009	-0.0649035	0.99351
ENSG00000011304.17	PTBP1	chr19	12259.9	10465.7	13946	10086	0.853656	0.723218	0.788437	-0.342933	0.99773
ENSG00000011332.19	DPF1	chr19	199.589	157.298	352	221	0.788112	0.627841	0.707976	-0.498227	0.982403
ENSG00000011347.9	SYT7	chr11	841.344	868.56	34	993	1.03235	29.2059	15.1191	3.9183	0.994414
ENSG00000011376.9	LARS2	chr3	687.814	979.939	1276	1087	1.42472	0.851881	1.1383	0.186879	0.978637
ENSG00000011405.13	PIK3C2A	chr11	2002.03	2195.34	1889	2188	1.09656	1.15828	1.12742	0.173026	0.995932
ENSG00000011422.11	PLAUR	chr19	81.8826	84.9997	1985	74	1.03807	0.0372796	0.537674	-0.895197	0.986105
ENSG00000011426.10	ANLN	chr7	4439.06	3709.7	9771	3579	0.835695	0.366288	0.600991	-0.734584	0.996065
ENSG00000011451.17	WIZ	chr19	2706.22	2270.57	1914	1993	0.839018	1.04127	0.940146	-0.0890426	0.995164
ENSG00000011454.16	RABGAP1	chr9	1928.34	1631.6	1183	931	0.84612	0.786982	0.816551	-0.292384	0.994564
ENSG00000011465.16	DCN	chr12	1.02353	0.977008	1	3	0.954545	3	1.97727	0.983512	0.975172
ENSG00000011478.11	QPCTL	chr19	215.965	310.689	225	220	1.4386	0.977778	1.20819	0.272848	0.967915
ENSG00000011485.14	PPP5C	chr19	2005.1	2343.84	2563	2436	1.16894	0.950449	1.05969	0.0836486	0.995216
ENSG00000011523.13	CEP68	chr2	439.095	541.263	431	494	1.23268	1.14617	1.18942	0.250263	0.98891
ENSG00000011566.14	MAP4K3	chr2	1180.13	765.975	854	809	0.649058	0.947307	0.798182	-0.32521	0.961198
ENSG00000011590.13	ZBTB32	chr19	0	0.977008	1	0	#DIV/0!	0	#DIV/0!	#DIV/0!	0.961163
ENSG00000011600.11	TYROBP	chr19	0	0	0	0	#DIV/0!	#DIV/0!	#DIV/0!	#DIV/0!	.
ENSG00000011638.10	TMEM159	chr16	345.954	741.549	121	468	2.14349	3.86777	3.00563	1.58767	0.274704
ENSG00000011677.12	GABRA3	chrX	0	0	0	0	#DIV/0!	#DIV/0!	#DIV/0!	#DIV/0!	.
ENSG00000012048.20	BRCA1	chr17	1951.88	1974.53	1736	1750	1.01161	1.00806	1.00984	0.0141213	0.996184
ENSG00000012061.15	ERCC1	chr19	419.648	536.378	1351	489	1.27816	0.361954	0.820057	-0.286204	0.986731
ENSG00000012124.14	CD22	chr19	30.706	7.81607	5	0	0.254545	0	0.127273	-2.974	0.199126
ENSG00000012171.17	SEMA3B	chr3	424.766	423.045	322	23	0.995947	0.0714286	0.533688	-0.905932	0.992524
ENSG00000012174.11	MBTPS2	chrX	1055.86	1200.21	1050.98	1105.27	1.13671	1.05166	1.09419	0.129857	0.994144
ENSG00000012211.12	PRICKLE3	chrX	420.672	609.653	141	314	1.44924	2.22695	1.83809	0.87821	0.971495
ENSG00000012223.12	LTF	chr3	0	0	0	0	#DIV/0!	#DIV/0!	#DIV/0!	#DIV/0!	.
ENSG00000012232.8	EXTL3	chr8	1192.42	1051.26	1680	1529	0.881623	0.910119	0.895871	-0.158637	0.994171
ENSG00000012504.13	NR1H4	chr12	0	0	0	0	#DIV/0!	#DIV/0!	#DIV/0!	#DIV/0!	.
ENSG00000012660.13	ELOVL5	chr6	1619.23	3599.3	4139	2173	2.22285	0.525006	1.37393	0.458305	0.215194
ENSG00000012779.10	ALOX5	chr10	11.2589	6.83906	120	13	0.607438	0.108333	0.357886	-1.48243	0.965965
ENSG00000012817.15	KDM5D	chrY	0	0	0	0	#DIV/0!	#DIV/0!	#DIV/0!	#DIV/0!	.
ENSG00000012822.15	CALCOCO1	chr12	216.989	334.137	374	389	1.53988	1.04011	1.28999	0.367364	0.947556
ENSG00000012963.13	UBR7	chr14	2153.47	2603.36	2224.22	1314	1.20891	0.590769	0.89984	-0.152259	0.994765
ENSG00000012983.11	MAP4K5	chr14	1045.03	1320.92	2283	1409	1.264	0.61717	0.940586	-0.0883684	0.991257
ENSG00000013016.14	EHD3	chr2	264.071	379.079	186	267	1.43552	1.43548	1.4355	0.521554	0.969753
ENSG00000013275.7	PSMC4	chr19	2723.62	2283.27	2238	1766	0.838321	0.789097	0.813709	-0.297415	0.995161
ENSG00000013288.8	MAN2B2	chr4	672.461	945.744	1503	586	1.40639	0.389887	0.89814	-0.154988	0.980353
ENSG00000013293.5	SLC7A14	chr3	0	0	0	0	#DIV/0!	#DIV/0!	#DIV/0!	#DIV/0!	.
ENSG00000013297.10	CLDN11	chr3	4.09413	3.90803	0	0	0.954545	#DIV/0!	#DIV/0!	#DIV/0!	0.9765
ENSG00000013306.15	SLC25A39	chr17	5200.57	4006.71	2124	3625	0.770437	1.70669	1.23856	0.308665	0.994417
ENSG00000013364.18	MVP	chr16	272.26	96.7238	1976	275	0.355263	0.13917	0.247217	-2.01615	0.00872075
ENSG00000013374.15	NUB1	chr7	876.144	924.25	1100	810	1.05491	0.736364	0.895635	-0.159017	0.994428
ENSG00000013375.15	PGM3	chr6	1102.34	930.112	1694	1124	0.843758	0.663518	0.753638	-0.408056	0.992986
ENSG00000013392.7	RWDD2A	chr6	134.083	123.103	97	124	0.918112	1.27835	1.09823	0.135182	0.987348
ENSG00000013441.15	CLK1	chr2	744.108	668.274	1404	784	0.898087	0.558405	0.728246	-0.457503	0.993204
ENSG00000013503.9	POLR3B	chr12	586.484	659.481	634	621	1.12446	0.979495	1.05198	0.0731071	0.992654
ENSG00000013523.9	ANGEL1	chr14	1187.75	1260.7	377.01	877.42	1.06142	2.32731	1.69437	0.760747	0.995099
ENSG00000013561.17	RNF14	chr5	922.203	1134.31	1227	770	1.23	0.627547	0.928772	-0.106604	0.991865
ENSG00000013563.13	DNASE1L1	chrX	685.767	286.263	251	228	0.417436	0.908367	0.662901	-0.593135	0.056249
ENSG00000013573.16	DDX11	chr12	1571.15	1783.37	1670.94	2125.94	1.13507	1.2723	1.20369	0.26746	0.995105
ENSG00000013583.8	HEBP1	chr12	460.59	385.918	626	245	0.837879	0.391374	0.614626	-0.702219	0.989688
ENSG00000013588.5	GPRC5A	chr12	3952.88	556.895	2005	514	0.140883	0.256359	0.198621	-2.33191	9.99201e-15
ENSG00000013619.13	MAMLD1	chrX	190.377	89.8848	1224	106	0.472141	0.0866013	0.279371	-1.83975	0.433253
ENSG00000013725.14	CD6	chr11	0	0.977008	2	2	#DIV/0!	1	#DIV/0!	#DIV/0!	0.961163
ENSG00000013810.18	TACC3	chr4	2648.9	3360.91	5967	2753	1.26879	0.461371	0.865082	-0.209091	0.994053
ENSG00000014123.9	UFL1	chr6	1097.23	1181.2	837	812	1.07653	0.970131	1.02333	0.0332759	0.994833
ENSG00000014138.8	POLA2	chr11	1218	922.296	835	1050	0.757219	1.25749	1.00735	0.0105681	0.988361
ENSG00000014164.6	ZC3H3	chr8	644.826	578.389	468	471	0.89697	1.00641	0.95169	-0.0714364	0.992754
ENSG00000014216.15	CAPN1	chr11	4568.03	2226.6	3148	1983	0.487432	0.629924	0.558678	-0.839911	0.512283
ENSG00000014257.15	ACPP	chr3	27.6354	26.3792	0	14	0.954545	#DIV/0!	#DIV/0!	#DIV/0!	0.981445
ENSG00000014641.17	MDH1	chr2	2295.78	2508.96	2791	3202	1.09285	1.14726	1.12006	0.163572	0.996199
ENSG00000014824.13	SLC30A9	chr4	1137.14	1500.68	1609	1562	1.3197	0.970789	1.14524	0.195653	0.989372
ENSG00000014914.19	MTMR11	chr1	184.236	180.747	327	53	0.981061	0.16208	0.57157	-0.806998	0.989488
ENSG00000014919.12	COX15	chr10	983.615	870.515	743	1194	0.885016	1.607	1.24601	0.317312	0.993731
ENSG00000015133.18	CCDC88C	chr14	853.626	1942.29	1041	644	2.27534	0.618636	1.44699	0.533055	0.134633
ENSG00000015153.14	YAF2	chr12	322.413	357.585	274	317	1.10909	1.15693	1.13301	0.180164	0.990871
ENSG00000015171.18	ZMYND11	chr10	3369.47	2540.22	2199	925	0.753894	0.420646	0.58727	-0.767905	0.992235
ENSG00000015285.10	WAS	chrX	17.4001	38.1033	2	1	2.18984	0.5	1.34492	0.42752	0.815348
ENSG00000015413.9	DPEP1	chr16	2.04707	0.977008	0	4	0.477273	#DIV/0!	#DIV/0!	#DIV/0!	0.970422
ENSG00000015475.18	BID	chr22	944.721	731.779	579	965	0.774599	1.66667	1.22063	0.287629	0.988731
ENSG00000015479.17	MATR3	chr5	6939.12	7272.3	9024.58	7587.75	1.04802	0.840787	0.944401	-0.0825285	0.997828
ENSG00000015520.14	NPC1L1	chr7	7.16473	7.81607	11	9	1.09091	0.818182	0.954545	-0.0671142	0.977513
ENSG00000015532.9	XYLT2	chr17	1121.79	1225.17	688	1124	1.09215	1.63372	1.36294	0.446719	0.994768
ENSG00000015568.12	RGPD5	chr2	479.341	609.419	628.94	1186.83	1.27137	1.88703	1.5792	0.659194	0.987693
ENSG00000015592.16	STMN4	chr8	1.02353	0	0	0	0	#DIV/0!	#DIV/0!	#DIV/0!	0.959424
ENSG00000015676.17	NUDCD3	chr7	1434.99	1379.54	1456	1545	0.961354	1.06113	1.01124	0.0161256	0.995498
ENSG00000016082.14	ISL1	chr5	23.5413	30.2873	34	68	1.28656	2	1.64328	0.716579	0.976058
ENSG00000016391.10	CHDH	chr3	493.343	645.803	132	499	1.30903	3.7803	2.54467	1.34748	0.985874
ENSG00000016402.13	IL20RA	chr6	2.04707	99.6549	6	31	48.6818	5.16667	26.9242	4.75083	7.10543e-14
ENSG00000016490.15	CLCA1	chr1	0	0	0	0	#DIV/0!	#DIV/0!	#DIV/0!	#DIV/0!	.
ENSG00000016602.9	CLCA4	chr1	0	0	0	0	#DIV/0!	#DIV/0!	#DIV/0!	#DIV/0!	.
ENSG00000016864.16	GLT8D1	chr3	452.401	532.47	926	556	1.17698	0.600432	0.888708	-0.170218	0.99074
ENSG00000017260.19	ATP2C1	chr3	2100.29	2022.41	2513	2145	0.962919	0.853561	0.90824	-0.138854	0.996214
ENSG00000017427.15	IGF1	chr12	0	0	0	0	#DIV/0!	#DIV/0!	#DIV/0!	#DIV/0!	.
ENSG00000017483.14	SLC38A5	chrX	1.02353	1.95402	1	2	1.90909	2	1.95455	0.966833	0.971677
ENSG00000017797.11	RALBP1	chr18	2154.54	2808.9	2596	1459	1.30371	0.562018	0.932866	-0.100258	0.992462
ENSG00000018189.12	RUFY3	chr4	508.696	710.285	746	755	1.39629	1.01206	1.20418	0.268046	0.979351
ENSG00000018236.14	CNTN1	chr12	59.3649	83.0457	83	694	1.3989	8.36145	4.88017	2.28693	0.969008
ENSG00000018280.16	SLC11A1	chr2	3.0706	0.977008	0	6	0.318182	#DIV/0!	#DIV/0!	#DIV/0!	0.958444
ENSG00000018408.14	WWTR1	chr3	485.154	692.699	2032	524	1.42779	0.257874	0.842832	-0.246683	0.975524
ENSG00000018510.12	AGPS	chr2	570.108	781.607	3087	1476	1.37098	0.478134	0.924558	-0.113165	0.982405
ENSG00000018607.6	ZNF806	chr2	0	0	0	0	#DIV/0!	#DIV/0!	#DIV/0!	#DIV/0!	.
ENSG00000018610.13	CXorf56	chrX	699.073	586.205	494	669	0.838547	1.35425	1.0964	0.132773	0.991298
ENSG00000018625.14	ATP1A2	chr1	0	0.977008	0	0	#DIV/0!	#DIV/0!	#DIV/0!	#DIV/0!	0.961163
ENSG00000018699.11	TTC27	chr2	646.873	611.607	837	601	0.945483	0.718041	0.831762	-0.265757	0.993472
ENSG00000018869.16	ZNF582	chr19	27.6354	31.2643	16	92	1.13131	5.75	3.44066	1.78268	0.980675
ENSG00000019102.11	VSIG2	chr11	0	0	3	0	#DIV/0!	0	#DIV/0!	#DIV/0!	.
ENSG00000019144.16	PHLDB1	chr11	501.531	854.882	1647	538	1.70455	0.326655	1.0156	0.0223323	0.888491
ENSG00000019169.10	MARCO	chr2	0	0	0	7	#DIV/0!	#DIV/0!	#DIV/0!	#DIV/0!	.
ENSG00000019186.9	CYP24A1	chr20	34.8001	48.8504	2	0	1.40374	0	0.701872	-0.510721	0.969297
ENSG00000019485.12	PRDM11	chr11	132.036	161.206	140	135	1.22093	0.964286	1.09261	0.127776	0.983973
ENSG00000019505.7	SYT13	chr11	9.21179	8.79308	2	1	0.954545	0.5	0.727273	-0.459432	0.978134
ENSG00000019549.8	SNAI2	chr8	191.401	222.758	629	514	1.16383	0.81717	0.9905	-0.0137704	0.987624
ENSG00000019582.14	CD74	chr5	3.0706	19.5402	2395	13	6.36364	0.00542797	3.18453	1.67108	0.159067
ENSG00000019991.15	HGF	chr7	0	0.977008	1	6	#DIV/0!	6	#DIV/0!	#DIV/0!	0.961163
ENSG00000019995.6	ZRANB1	chr10	1001.69	776.145	858.82	779.68	0.774835	0.90785	0.841343	-0.249234	0.989013
ENSG00000020129.15	NCDN	chr1	1449.32	1322.87	1270	1560	0.91275	1.22835	1.07055	0.0983501	0.995114
ENSG00000020181.17	ADGRA2	chr8	142.271	143.62	120	301	1.00948	2.50833	1.75891	0.81468	0.988525
ENSG00000020219.9	CCT8L1P	chr7	0	0	0	0	#DIV/0!	#DIV/0!	#DIV/0!	#DIV/0!	.
ENSG00000020256.19	ZFP64	chr20	792.214	728.848	653	751	0.920014	1.15008	1.03505	0.049694	0.993735
ENSG00000020426.10	MNAT1	chr14	513.813	576.435	763	494	1.12188	0.647444	0.88466	-0.176805	0.992275
ENSG00000020577.13	SAMD4A	chr14	405.319	367.355	2145	658	0.906336	0.30676	0.606548	-0.721306	0.991427
ENSG00000020633.18	RUNX3	chr1	10.2353	21.4942	37	36	2.1	0.972973	1.53649	0.619635	0.912959
ENSG00000020922.12	MRE11A	chr11	822.92	1090.34	1741	1175	1.32497	0.674899	0.999933	-9.698e-05	0.987588
ENSG00000021300.13	PLEKHB1	chr11	277.377	53.7355	31	61	0.193727	1.96774	1.08073	0.112012	9.40852e-08
ENSG00000021355.12	SERPINB1	chr6	363.354	405.458	865	77	1.11588	0.0890173	0.602447	-0.731093	0.991194
ENSG00000021461.16	CYP3A43	chr7	0	0	0	0	#DIV/0!	#DIV/0!	#DIV/0!	#DIV/0!	.
ENSG00000021488.12	SLC7A9	chr19	0	0	2	1	#DIV/0!	0.5	#DIV/0!	#DIV/0!	.
ENSG00000021574.11	SPAST	chr2	743.085	651.665	636	705	0.876972	1.10849	0.992731	-0.0105247	0.992738
ENSG00000021645.18	NRXN3	chr14	1.02353	189.54	5	15	185.182	3	94.0909	6.55598	0
ENSG00000021762.19	OSBPL5	chr11	278.401	231.551	1174	337	0.831718	0.287053	0.559385	-0.838086	0.987241
ENSG00000021776.10	AQR	chr15	1989.75	1859.25	1689	1379	0.934414	0.816459	0.875437	-0.191926	0.995954
ENSG00000021826.14	CPS1	chr2	292.73	793.331	414	755	2.71011	1.82367	2.26689	1.18071	0.00678751
ENSG00000021852.12	C8B	chr1	0	0	0	0	#DIV/0!	#DIV/0!	#DIV/0!	#DIV/0!	.
ENSG00000022267.16	FHL1	chrX	1021.49	709.308	1052	1371	0.694389	1.30323	0.99881	-0.00171731	0.977045
ENSG00000022277.12	RTFDC1	chr20	2666.05	1796.72	2029	1253	0.673926	0.617546	0.645736	-0.630984	0.97969
ENSG00000022355.15	GABRA1	chr5	0	0	0	0	#DIV/0!	#DIV/0!	#DIV/0!	#DIV/0!	.
ENSG00000022556.15	NLRP2	chr19	0	0	90.99	1	#DIV/0!	0.0109902	#DIV/0!	#DIV/0!	.
ENSG00000022567.9	SLC45A4	chr8	284.542	291.149	182	235	1.02322	1.29121	1.15721	0.210655	0.991186
ENSG00000022840.15	RNF10	chr12	3209.8	2750.28	3104	2242	0.856838	0.722294	0.789566	-0.340868	0.995875
ENSG00000022976.15	ZNF839	chr14	365.401	587.182	344	359	1.60695	1.0436	1.32528	0.406295	0.931404
ENSG00000023041.11	ZDHHC6	chr10	766.626	732.756	661	795	0.95582	1.20272	1.07927	0.110058	0.994019
ENSG00000023171.14	GRAMD1B	chr11	37.8707	53.7355	49	107	1.41892	2.18367	1.8013	0.849035	0.967825
ENSG00000023191.16	RNH1	chr11	2264.05	2035.11	3186	1496	0.898878	0.469554	0.684216	-0.547476	0.995848
ENSG00000023228.13	NDUFS1	chr2	2698.03	3287.74	3225.68	2319	1.21857	0.718918	0.968744	-0.0458125	0.99511
ENSG00000023287.12	RB1CC1	chr8	1669.38	1955.97	1880	2164	1.17167	1.15106	1.16137	0.215826	0.99477
ENSG00000023318.7	ERP44	chr9	1524.04	1021.95	1178	1156	0.670554	0.981324	0.825939	-0.275893	0.973535
ENSG00000023330.14	ALAS1	chr3	611.049	593.044	905	663	0.970534	0.732597	0.851566	-0.23181	0.993503
ENSG00000023445.13	BIRC3	chr11	194.471	21.4942	4299	28	0.110526	0.00651314	0.0585197	-4.09493	3.0737e-11
ENSG00000023516.8	AKAP11	chr13	2642.76	1554.42	2514	1220	0.58818	0.485282	0.536731	-0.897728	0.920687
ENSG00000023572.8	GLRX2	chr1	286.589	351.723	260	212	1.22727	0.815385	1.02133	0.0304472	0.98724
ENSG00000023608.4	SNAPC1	chr14	238.094	258.36	1358.35	283.97	1.08512	0.209055	0.647086	-0.62797	0.990077
ENSG00000023697.12	DERA	chr12	312.177	331.206	528	399	1.06095	0.755682	0.908318	-0.138731	0.991319
ENSG00000023734.10	STRAP	chr12	2750.23	2328.21	2528	3142	0.846551	1.24288	1.04472	0.0631098	0.995369
ENSG00000023839.10	ABCC2	chr10	78.812	26.3792	57	85	0.334711	1.49123	0.912969	-0.131362	0.0736746
ENSG00000023892.10	DEF6	chr6	44.0119	57.6435	272	112	1.30973	0.411765	0.860745	-0.216342	0.975621
ENSG00000023902.13	PLEKHO1	chr1	170.93	267.7	270	363	1.56614	1.34444	1.45529	0.541309	0.938799
ENSG00000023909.9	GCLM	chr1	1090.06	1100.11	3403	1040	1.00922	0.305613	0.657416	-0.605122	0.995044
ENSG00000024048.10	UBR2	chr6	1141.24	1627.7	1601	892	1.42625	0.557152	0.991703	-0.0120204	0.982246
ENSG00000024422.11	EHD2	chr19	355.166	38.1033	2642	208	0.107283	0.0787282	0.0930057	-3.42654	4.39648e-14
ENSG00000024526.16	DEPDC1	chr1	1379.7	1447.93	3501.94	1957.97	1.04945	0.55911	0.80428	-0.314231	0.995466
ENSG00000024862.16	CCDC28A	chr6	136.13	224.712	163	244	1.65072	1.49693	1.57383	0.654275	0.907266
ENSG00000025039.14	RRAGD	chr6	259.977	340.976	264	677	1.31156	2.56439	1.93798	0.954552	0.982257
ENSG00000025156.12	HSF2	chr6	459.566	574.481	714	824	1.25005	1.15406	1.20206	0.265504	0.988431
ENSG00000025293.15	PHF20	chr20	935.509	1170.46	1838	1106	1.25114	0.601741	0.926442	-0.110227	0.991275
ENSG00000025423.11	HSD17B6	chr12	47.0825	126.034	35	50	2.67688	1.42857	2.05272	1.03754	0.0800283
ENSG00000025434.18	NR1H3	chr11	117.706	161.206	244	126	1.36957	0.516393	0.942979	-0.0847019	0.973339
ENSG00000025708.13	TYMP	chr22	25.1891	67.4624	311.2	146.45	2.67824	0.470598	1.57442	0.654817	0.266433
ENSG00000025770.18	NCAPH2	chr22	885.356	819.71	1124	943	0.925854	0.838968	0.882411	-0.180477	0.994103
ENSG00000025772.7	TOMM34	chr20	878.191	781.607	2040	1113	0.890019	0.545588	0.717804	-0.478339	0.993519
ENSG00000025796.13	SEC63	chr6	2680.6	3067.8	2639.98	3101.98	1.14444	1.175	1.15972	0.21378	0.996063
ENSG00000025800.13	KPNA6	chr1	2283.5	2364.36	3626	2696.64	1.03541	0.743696	0.889553	-0.168848	0.996421
ENSG00000026025.13	VIM	chr10	1980.54	3527	57998	5002	1.78083	0.0862444	0.933538	-0.0992194	0.88237
ENSG00000026036.21	RTEL1-TNFRSF6B	chr20	362.013	371.527	635.58	458.57	1.02628	0.721498	0.873889	-0.194478	0.992004
ENSG00000026103.19	FAS	chr10	204.707	263.792	150	522	1.28864	3.48	2.38432	1.25358	0.982507
ENSG00000026297.15	RNASET2	chr6	861.825	329.271	415	632	0.382063	1.52289	0.952477	-0.0702434	0.0111646
ENSG00000026508.16	CD44	chr11	1119.74	2464.02	18957	1445	2.20052	0.0762251	1.13837	0.18697	0.224974
ENSG00000026559.13	KCNG1	chr20	178.095	351.723	112	454	1.97492	4.05357	3.01425	1.5918	0.571652
ENSG00000026652.13	AGPAT4	chr6	280.448	301.896	710	722	1.07648	1.0169	1.04669	0.0658327	0.99079
ENSG00000026751.16	SLAMF7	chr1	0	0	30	1	#DIV/0!	0.0333333	#DIV/0!	#DIV/0!	.
ENSG00000026950.16	BTN3A1	chr6	36.2126	90.1583	343.79	113.84	2.4897	0.331132	1.41041	0.496119	0.277249
ENSG00000027001.9	MIPEP	chr13	313.201	528.562	263	697	1.68761	2.65019	2.1689	1.11696	0.890077
ENSG00000027075.13	PRKCH	chr14	419.648	458.217	52	241	1.09191	4.63462	2.86326	1.51766	0.992018
ENSG00000027644.4	INSRR	chr1	0	1.95402	2	0	#DIV/0!	0	#DIV/0!	#DIV/0!	0.928107
ENSG00000027697.12	IFNGR1	chr6	607.978	493.389	995	632	0.811524	0.635176	0.72335	-0.467234	0.989423
ENSG00000027847.13	B4GALT7	chr5	425.79	425.976	316	387	1.00044	1.22468	1.11256	0.153884	0.99254
ENSG00000027869.11	SH2D2A	chr1	0	8.79308	65	72	#DIV/0!	1.10769	#DIV/0!	#DIV/0!	0.149083
ENSG00000028116.16	VRK2	chr2	523.025	418.16	489	319	0.799502	0.652352	0.725927	-0.462104	0.987985
ENSG00000028137.16	TNFRSF1B	chr1	0	0	59	5	#DIV/0!	0.0847458	#DIV/0!	#DIV/0!	.
ENSG00000028203.17	VEZT	chr12	1400.19	1629.65	1742	1369	1.16388	0.785878	0.974877	-0.036708	0.994466
ENSG00000028277.20	POU2F2	chr19	11.2589	17.5862	1077	33	1.56198	0.0306407	0.796312	-0.328594	0.965479
ENSG00000028310.17	BRD9	chr5	1101.52	870.475	1405.1	1339.23	0.790252	0.953121	0.871687	-0.198119	0.990514
ENSG00000028528.14	SNX1	chr15	1734.89	1637.47	1368	1092	0.943846	0.798246	0.871046	-0.19918	0.995765
ENSG00000028839.9	TBPL1	chr6	382.801	419.137	395	440	1.09492	1.11392	1.10442	0.143291	0.991673
ENSG00000029153.14	ARNTL2	chr12	572.155	299.942	2060	471	0.524232	0.228641	0.376436	-1.40952	0.65321
ENSG00000029363.15	BCLAF1	chr6	6610.09	6893.12	6466.61	7472.27	1.04282	1.15552	1.09917	0.13641	0.997788
ENSG00000029364.11	SLC39A9	chr14	1505.62	2053.67	2079	1769	1.36401	0.85089	1.10745	0.14724	0.988406
ENSG00000029534.19	ANK1	chr8	90.0709	43.9654	269	63	0.48812	0.234201	0.36116	-1.46929	0.695892
ENSG00000029559.6	IBSP	chr4	4.09413	7.81607	0	0	1.90909	#DIV/0!	#DIV/0!	#DIV/0!	0.962085
ENSG00000029639.10	TFB1M	chr6	176.048	202.241	167	227	1.14878	1.35928	1.25403	0.326575	0.987668
ENSG00000029725.16	RABEP1	chr17	2349.01	2316.49	2585	2253	0.986156	0.871567	0.928861	-0.106465	0.996469
ENSG00000029993.14	HMGB3	chrX	4091.05	1661.89	1738	1630	0.406226	0.93786	0.672043	-0.573375	0.0390702
ENSG00000030066.13	NUP160	chr11	3755.34	3086.37	3022	2824	0.821861	0.93448	0.878171	-0.187426	0.995429
ENSG00000030110.12	BAK1	chr6	961.097	776.722	871	637	0.808161	0.731343	0.769752	-0.377534	0.991036
ENSG00000030304.13	MUSK	chr9	0	2.93103	4	0	#DIV/0!	0	#DIV/0!	#DIV/0!	0.871787
ENSG00000030419.16	IKZF2	chr2	318.319	76.2067	117	91	0.239404	0.777778	0.508591	-0.975423	4.02154e-06
ENSG00000030582.16	GRN	chr17	2963.13	3146.94	2496	2756	1.06203	1.10417	1.0831	0.115167	0.996752
ENSG00000031003.10	FAM13B	chr5	922.203	848.043	1583	832	0.919584	0.525584	0.722584	-0.468762	0.99413
ENSG00000031081.10	ARHGAP31	chr3	49.1296	29.3103	1404	87	0.596591	0.0619658	0.329278	-1.60262	0.935744
ENSG00000031691.6	CENPQ	chr6	205.73	338.045	489	221	1.64315	0.451943	1.04755	0.0670127	0.910199
ENSG00000031698.12	SARS	chr1	2989.74	2449.36	2795	1835	0.819256	0.65653	0.737893	-0.438517	0.994861
ENSG00000031823.14	RANBP3	chr19	1069.59	1071.78	1953	1446	1.00204	0.740399	0.871222	-0.198888	0.994999
ENSG00000032219.18	ARID4A	chr14	657.108	802.124	691	546	1.22069	0.790159	1.00542	0.00780359	0.990923
ENSG00000032389.12	TSSC1	chr2	624.355	558.849	531	379	0.895082	0.713748	0.804415	-0.313988	0.992616
ENSG00000032444.15	PNPLA6	chr19	759.471	834.688	1889	579	1.09904	0.306511	0.702774	-0.508866	0.993724
ENSG00000032742.17	IFT88	chr13	179.118	176.839	292	148	0.987273	0.506849	0.747061	-0.420702	0.989407
ENSG00000033011.11	ALG1	chr16	609.084	846.089	544.29	592	1.38912	1.08766	1.23839	0.308462	0.98128
ENSG00000033030.13	ZCCHC8	chr12	812.685	743.503	1020	789	0.914873	0.773529	0.844201	-0.244341	0.993731
ENSG00000033050.7	ABCF2	chr7	2659.14	2100.57	1618	2100	0.789943	1.2979	1.04392	0.0620125	0.993487
ENSG00000033100.14	CHPF2	chr7	1136.12	966.261	999	672	0.850491	0.672673	0.761582	-0.392929	0.993284
ENSG00000033122.18	LRRC7	chr1	8.18826	4.88504	7	12	0.596591	1.71429	1.15544	0.20844	0.967632
ENSG00000033170.16	FUT8	chr14	1461.6	1156.78	1348	428	0.791444	0.317507	0.554476	-0.850804	0.991643
ENSG00000033178.12	UBA6	chr4	1524.04	2354.59	3426	1424	1.54497	0.415645	0.980306	-0.0286965	0.969364
ENSG00000033327.12	GAB2	chr11	363.354	638.964	402	167	1.75851	0.415423	1.08697	0.120311	0.840817
ENSG00000033627.14	ATP6V0A1	chr17	1241.55	1119.65	1164	2011	0.901821	1.72766	1.31474	0.39478	0.994616
ENSG00000033800.13	PIAS1	chr15	872.05	555.918	956	660	0.637484	0.690377	0.66393	-0.590896	0.949656
ENSG00000033867.16	SLC4A7	chr3	1441.13	1646.26	1988	1044	1.14234	0.525151	0.833743	-0.262325	0.994827
ENSG00000034053.14	APBA2	chr15	336.742	328.275	456	735	0.974855	1.61184	1.29335	0.371111	0.991679
ENSG00000034152.18	MAP2K3	chr17	819.85	965.284	1066	809	1.17739	0.758912	0.968152	-0.0466947	0.992754
ENSG00000034239.10	EFCAB1	chr8	0	0	0	0	#DIV/0!	#DIV/0!	#DIV/0!	#DIV/0!	.
ENSG00000034510.5	TMSB10	chr2	3626.38	4357.46	13670	4385	1.2016	0.320776	0.761188	-0.393675	0.995956
ENSG00000034533.11	ASTE1	chr3	200.612	188.563	118	142	0.939935	1.20339	1.07166	0.0998506	0.989408
ENSG00000034677.11	RNF19A	chr8	1041.96	944.767	972	449	0.906724	0.461934	0.684329	-0.547237	0.994261
ENSG00000034693.14	PEX3	chr6	408.308	588.159	459	490	1.44048	1.06754	1.25401	0.326548	0.972474
ENSG00000034713.7	GABARAPL2	chr16	1422.71	1052.24	483	836	0.739601	1.73085	1.23522	0.304774	0.987272
ENSG00000034971.14	MYOC	chr1	0	0	0	0	#DIV/0!	#DIV/0!	#DIV/0!	#DIV/0!	.
ENSG00000035115.21	SH3YL1	chr2	811.661	619.423	216	943	0.763155	4.36574	2.56445	1.35865	0.986962
ENSG00000035141.7	FAM136A	chr2	2717.48	2193.38	2057	2209	0.807139	1.07389	0.940517	-0.0884747	0.994237
ENSG00000035403.16	VCL	chr10	1925.26	1703.9	8838	3841	0.885022	0.434601	0.659812	-0.599874	0.995338
ENSG00000035499.12	DEPDC1B	chr5	677.579	701.492	1060	780	1.03529	0.735849	0.885571	-0.17532	0.993851
ENSG00000035664.11	DAPK2	chr15	53.2237	54.7125	51	44	1.02797	0.862745	0.945359	-0.0810665	0.984304
ENSG00000035681.7	NSMAF	chr8	994.874	854.882	968	542	0.859287	0.559917	0.709602	-0.494917	0.993149
ENSG00000035687.9	ADSS	chr1	1148.4	1085.46	2236	1335	0.945187	0.597048	0.771118	-0.374977	0.994919
ENSG00000035720.7	STAP1	chr4	0	0	0	0	#DIV/0!	#DIV/0!	#DIV/0!	#DIV/0!	.
ENSG00000035862.12	TIMP2	chr17	1143.29	662.412	5091	919	0.579393	0.180515	0.379954	-1.3961	0.879581
ENSG00000035928.14	RFC1	chr4	1763.55	1963.79	2131	2161	1.11354	1.01408	1.06381	0.0892418	0.995559
ENSG00000036054.12	TBC1D23	chr3	750.249	587.182	1128	827	0.782649	0.733156	0.757903	-0.399916	0.98834
ENSG00000036257.12	CUL3	chr2	2204.69	2103.5	2078	1767	0.954102	0.850337	0.90222	-0.148449	0.996256
ENSG00000036448.9	MYOM2	chr8	122.824	136.781	139	319	1.11364	2.29496	1.7043	0.769179	0.986917
ENSG00000036473.6	OTC	chrX	0	0	0	0	#DIV/0!	#DIV/0!	#DIV/0!	#DIV/0!	.
ENSG00000036530.8	CYP46A1	chr14	41.9648	18.5632	2	12	0.44235	6	3.22118	1.68759	0.757919
ENSG00000036549.12	ZZZ3	chr1	1232.33	1058.1	2059	1114	0.858615	0.541039	0.699827	-0.514929	0.993737
ENSG00000036565.14	SLC18A1	chr8	0	0	0	0	#DIV/0!	#DIV/0!	#DIV/0!	#DIV/0!	.
ENSG00000036672.15	USP2	chr11	89.0473	68.3906	38	107	0.768025	2.81579	1.79191	0.841496	0.97704
ENSG00000036828.13	CASR	chr3	0	0	0	0	#DIV/0!	#DIV/0!	#DIV/0!	#DIV/0!	.
ENSG00000037042.8	TUBG2	chr17	252.669	174.757	272.45	187.05	0.691645	0.686548	0.689097	-0.537222	0.965438
ENSG00000037241.7	RPL26L1	chr5	785.715	678.884	569.93	631.87	0.864034	1.10868	0.986357	-0.0198184	0.992566
ENSG00000037280.15	FLT4	chr5	223.13	309.712	191	521	1.38803	2.72775	2.05789	1.04117	0.974622
ENSG00000037474.14	NSUN2	chr5	3142.25	2633.04	3424	3465	0.837948	1.01197	0.924961	-0.112535	0.995453
ENSG00000037637.10	FBXO42	chr1	452.401	550.056	504	503	1.21586	0.998016	1.10694	0.146573	0.989622
ENSG00000037749.11	MFAP3	chr5	606.955	642.872	782	725	1.05918	0.92711	0.993143	-0.00992721	0.993437
ENSG00000037757.13	MRI1	chr19	854.773	955.514	694	1000	1.11786	1.44092	1.27939	0.355456	0.993831
ENSG00000037897.16	METTL1	chr12	450.354	483.619	260	345	1.07386	1.32692	1.20039	0.263507	0.992433
ENSG00000037965.5	HOXC8	chr12	60.3884	37.1263	23	223	0.614792	9.69565	5.15522	2.36603	0.939355
ENSG00000038002.8	AGA	chr4	215.965	333.16	387	131	1.54265	0.338501	0.940578	-0.088381	0.946781
ENSG00000038210.12	PI4K2B	chr4	742.143	1019.68	1807.07	686	1.37397	0.37962	0.876796	-0.189686	0.983824
ENSG00000038219.12	BOD1L1	chr4	1593.64	1770.34	3589	2086	1.11088	0.58122	0.846049	-0.241187	0.995376
ENSG00000038274.16	MAT2B	chr5	860.791	874.423	1494	774	1.01584	0.518072	0.766954	-0.382788	0.994497
ENSG00000038295.7	TLL1	chr4	14.3295	13.6781	21	44	0.954545	2.09524	1.52489	0.608707	0.979303
ENSG00000038358.14	EDC4	chr16	2506.88	1606.94	1535.33	2019.52	0.641014	1.31537	0.97819	-0.0318135	0.966886
ENSG00000038382.17	TRIO	chr5	3270.19	2121.09	7938	2501	0.648613	0.315067	0.48184	-1.05337	0.973432
ENSG00000038427.15	VCAN	chr5	1042.98	1328.73	1108	2109	1.27398	1.90343	1.5887	0.667849	0.990902
ENSG00000038532.14	CLEC16A	chr16	1208.79	1349.25	920	887	1.1162	0.96413	1.04016	0.0568098	0.994718
ENSG00000038945.14	MSR1	chr8	0	0	0	0	#DIV/0!	#DIV/0!	#DIV/0!	#DIV/0!	.
ENSG00000039068.18	CDH1	chr16	13890.4	10373.9	11	6270	0.74684	570	285.373	8.15671	0.995625
ENSG00000039123.15	SKIV2L2	chr5	2175.01	2276.43	1684	2681	1.04663	1.59204	1.31934	0.399813	0.996315
ENSG00000039139.9	DNAH5	chr5	56.2943	25.4022	61	38	0.45124	0.622951	0.537095	-0.89675	0.695069
ENSG00000039319.16	ZFYVE16	chr5	1468.77	1265.23	1899	1480	0.861419	0.779358	0.820388	-0.285621	0.994266
ENSG00000039523.17	FAM65A	chr16	1608.99	664.366	2174	594	0.412908	0.273229	0.343068	-1.54343	0.0435839
ENSG00000039537.13	C6	chr5	0	0	0	0	#DIV/0!	#DIV/0!	#DIV/0!	#DIV/0!	.
ENSG00000039560.13	RAI14	chr5	882.285	948.675	2635	1556	1.07525	0.590512	0.83288	-0.263819	0.994322
ENSG00000039600.10	SOX30	chr5	1.02353	0.977008	0	0	0.954545	#DIV/0!	#DIV/0!	#DIV/0!	0.975172
ENSG00000039650.9	PNKP	chr19	580.343	701.492	802	669	1.20875	0.834165	1.02146	0.0306319	0.990812
ENSG00000039987.6	BEST2	chr19	1.02353	0	0	0	0	#DIV/0!	#DIV/0!	#DIV/0!	0.959424
ENSG00000040199.18	PHLPP2	chr16	1234.38	800.17	831	607	0.648236	0.730445	0.689341	-0.536711	0.961338
ENSG00000040275.16	SPDL1	chr5	841.344	976.031	2349	987	1.16009	0.420179	0.790133	-0.339833	0.993161
ENSG00000040341.17	STAU2	chr8	774.18	808.934	739.52	590.98	1.04489	0.79914	0.922016	-0.117137	0.994164
ENSG00000040487.12	PQLC2	chr1	195.495	252.068	254	264	1.28939	1.03937	1.16438	0.21956	0.982228
ENSG00000040531.14	CTNS	chr17	301.942	330.229	304	434	1.09368	1.42763	1.26066	0.334176	0.990853
ENSG00000040608.13	RTN4R	chr22	119.753	104.54	34	129	0.87296	3.79412	2.33354	1.22252	0.985523
ENSG00000040633.12	PHF23	chr17	903.779	1013.16	1036	731	1.12102	0.705598	0.913311	-0.130822	0.99394
ENSG00000040731.10	CDH10	chr5	1.02353	42.9884	6	5	42	0.833333	21.4167	4.42066	3.02707e-07
ENSG00000040933.15	INPP4A	chr2	919.132	819.71	1436	815	0.89183	0.567549	0.72969	-0.454645	0.993681
ENSG00000041353.9	RAB27B	chr18	773.791	769.883	356	559	0.994949	1.57022	1.28259	0.359057	0.994221
ENSG00000041357.15	PSMA4	chr15	3846.44	2507.98	2551	2622	0.652027	1.02783	0.83993	-0.25166	0.976373
ENSG00000041515.15	MYO16	chr13	28.6589	4.88504	1	3	0.170455	3	1.58523	0.66469	0.0370971
ENSG00000041802.10	LSG1	chr3	1624.35	1594.48	1212	1543	0.981612	1.2731	1.12736	0.172945	0.995817
ENSG00000041880.14	PARP3	chr3	44.0119	108.448	387	59	2.46406	0.152455	1.30826	0.387646	0.23129
ENSG00000041982.15	TNC	chr9	4021.46	4869.41	6709	8956	1.21086	1.33492	1.27289	0.348108	0.996021
ENSG00000041988.15	THAP3	chr1	163.765	193.448	224	211	1.18125	0.941964	1.06161	0.08625	0.986421
ENSG00000042062.11	FAM65C	chr20	11.2589	20.5172	474	0	1.82231	0	0.911157	-0.134228	0.9457
ENSG00000042088.13	TDP1	chr14	827.014	728.848	1158	549	0.881301	0.474093	0.677697	-0.561288	0.993162
ENSG00000042286.14	AIFM2	chr10	528.143	94.7698	848	295	0.17944	0.347877	0.263659	-1.92326	9.10726e-10
ENSG00000042304.10	C2orf83	chr2	0	0	0	0	#DIV/0!	#DIV/0!	#DIV/0!	#DIV/0!	.
ENSG00000042317.16	SPATA7	chr14	378.707	72.2986	97	110	0.190909	1.13402	0.662465	-0.594084	1.56757e-08
ENSG00000042429.10	MED17	chr11	512.79	610.63	1404	657	1.1908	0.467949	0.829374	-0.269904	0.990849
ENSG00000042445.13	RETSAT	chr2	463.66	795.285	854	616	1.71523	0.721311	1.21827	0.284836	0.879583
ENSG00000042493.15	CAPG	chr2	187.306	159.252	3697	45	0.850224	0.012172	0.431198	-1.21358	0.986473
ENSG00000042753.11	AP2S1	chr19	1694.97	2078.1	2628	1856	1.22604	0.70624	0.966139	-0.0496973	0.99383
ENSG00000042781.12	USH2A	chr1	0	8.79308	1	0	#DIV/0!	0	#DIV/0!	#DIV/0!	0.149083
ENSG00000042813.7	ZPBP	chr7	0	0	0	0	#DIV/0!	#DIV/0!	#DIV/0!	#DIV/0!	.
ENSG00000042832.11	TG	chr8	0	0	1	0	#DIV/0!	0	#DIV/0!	#DIV/0!	.
ENSG00000042980.12	ADAM28	chr8	0	0	19	1	#DIV/0!	0.0526316	#DIV/0!	#DIV/0!	.
ENSG00000043039.6	BARX2	chr11	111.565	143.62	37	128	1.28732	3.45946	2.37339	1.24695	0.979732
ENSG00000043093.13	DCUN1D1	chr3	1437.04	1272.06	1078	1142	0.885198	1.05937	0.972284	-0.0405508	0.994694
ENSG00000043143.20	JADE2	chr5	1573.17	1481.14	2608	428	0.941504	0.16411	0.552807	-0.855152	0.995559
ENSG00000043355.10	ZIC2	chr13	538.378	630.17	1799	992	1.1705	0.551417	0.860958	-0.215986	0.99152
ENSG00000043462.11	LCP2	chr5	0	0	0	0	#DIV/0!	#DIV/0!	#DIV/0!	#DIV/0!	.
ENSG00000043514.15	TRIT1	chr1	413.507	389.826	498	411	0.942732	0.825301	0.884016	-0.177855	0.992079
ENSG00000043591.5	ADRB1	chr10	8.18826	15.6321	3	23	1.90909	7.66667	4.78788	2.25939	0.947517
ENSG00000044012.3	GUCA2B	chr1	0	0	0	0	#DIV/0!	#DIV/0!	#DIV/0!	#DIV/0!	.
ENSG00000044090.8	CUL7	chr6	891.497	1559.31	955	244	1.74909	0.255497	1.00229	0.00330296	0.87483
ENSG00000044115.20	CTNNA1	chr5	7338.73	6507.85	10651	5297	0.886782	0.497324	0.692053	-0.531045	0.997475
ENSG00000044446.11	PHKA2	chrX	606.955	914.48	495	848	1.50667	1.71313	1.6099	0.686971	0.965614
ENSG00000044459.14	CNTLN	chr9	107.471	168.045	91	234	1.56364	2.57143	2.06753	1.04791	0.939631
ENSG00000044524.10	EPHA3	chr3	256.907	276.493	280	513	1.07624	1.83214	1.45419	0.540217	0.990469
ENSG00000044574.7	HSPA5	chr9	11380.7	8732.5	15425	10267	0.767311	0.665608	0.716459	-0.481043	0.995984
ENSG00000046604.12	DSG2	chr18	2383.81	2117.18	5670	2249	0.888149	0.396649	0.642399	-0.638458	0.995807
ENSG00000046647.13	GEMIN8	chrX	115.659	112.356	94	100	0.97144	1.06383	1.01763	0.0252201	0.987503
ENSG00000046651.14	OFD1	chrX	845.438	765.975	705	759	0.906009	1.0766	0.991302	-0.0126027	0.993702
ENSG00000046653.14	GPM6B	chrX	157.624	264.769	187	475	1.67975	2.54011	2.10993	1.07719	0.891774
ENSG00000046774.9	MAGEC2	chrX	0	0.977008	12	1	#DIV/0!	0.0833333	#DIV/0!	#DIV/0!	0.961163
ENSG00000046889.18	PREX2	chr8	21.4942	41.0344	32	68	1.90909	2.125	2.01705	1.01224	0.894897
ENSG00000047056.14	WDR37	chr10	616.167	436.723	396	316	0.708774	0.79798	0.753377	-0.408557	0.976626
ENSG00000047188.15	YTHDC2	chr5	1149.43	1301.38	2049	2036	1.13219	0.993655	1.06293	0.0880398	0.994415
ENSG00000047230.14	CTPS2	chrX	991.803	1058.1	298	630	1.06684	2.11409	1.59047	0.669453	0.99466
ENSG00000047249.16	ATP6V1H	chr8	721.591	882.239	729	730	1.22263	1.00137	1.112	0.153158	0.99121
ENSG00000047315.14	POLR2B	chr4	3162.72	3660.85	4278	3521	1.1575	0.823048	0.990275	-0.0140986	0.996223
ENSG00000047346.12	FAM214A	chr15	1215.96	618.446	180	394	0.508609	2.18889	1.34875	0.431622	0.573673
ENSG00000047365.11	ARAP2	chr4	278.401	181.724	379	241	0.652741	0.635884	0.644312	-0.634168	0.948208
ENSG00000047410.13	TPR	chr1	7320.31	7755.49	8364	7414	1.05945	0.886418	0.972934	-0.0395866	0.997859
ENSG00000047457.13	CP	chr3	25.5883	32.2413	2	212	1.26	106	53.63	5.74497	0.977132
ENSG00000047578.12	KIAA0556	chr16	834.179	989.71	492	574	1.18645	1.16667	1.17656	0.234571	0.992618
ENSG00000047579.19	DTNBP1	chr6	335.719	296.034	318	206	0.88179	0.647799	0.764795	-0.386856	0.990121
ENSG00000047597.5	XK	chrX	73.6943	155.344	32	105	2.10795	3.28125	2.6946	1.43007	0.501863
ENSG00000047617.14	ANO2	chr12	0	3.90803	0	5	#DIV/0!	#DIV/0!	#DIV/0!	#DIV/0!	0.783324
ENSG00000047621.11	C12orf4	chr12	352.095	421.091	757	670	1.19596	0.885073	1.04051	0.0572973	0.989233
ENSG00000047634.14	SCML1	chrX	734.896	934.997	872	1362	1.27228	1.56193	1.41711	0.502947	0.989557
ENSG00000047644.17	WWC3	chrX	1762.52	1244.71	3247	603	0.706208	0.18571	0.445959	-1.16502	0.983685
ENSG00000047648.21	ARHGAP6	chrX	0	0	8	0	#DIV/0!	0	#DIV/0!	#DIV/0!	.
ENSG00000047662.4	FAM184B	chr4	4.09413	4.88504	12	7	1.19318	0.583333	0.888258	-0.17095	0.976002
ENSG00000047849.21	MAP4	chr3	4795.25	4087.8	9196	4190	0.852469	0.455633	0.654051	-0.612525	0.996494
ENSG00000047932.13	GOPC	chr6	1381.77	1667.75	1932	2004	1.20697	1.03727	1.12212	0.166225	0.993673
ENSG00000047936.10	ROS1	chr6	0	0.977008	1	3	#DIV/0!	3	#DIV/0!	#DIV/0!	0.961163
ENSG00000048028.11	USP28	chr11	498.46	564.711	1165	570	1.13291	0.48927	0.81109	-0.302066	0.991998
ENSG00000048052.21	HDAC9	chr7	27.6354	31.2643	342	183	1.13131	0.535088	0.8332	-0.263265	0.980675
ENSG00000048140.17	TSPAN17	chr5	1457.51	1565.17	1330	941	1.07386	0.707519	0.890691	-0.167003	0.995463
ENSG00000048162.19	NOP16	chr5	945.744	1058.1	724	780	1.1188	1.07735	1.09807	0.134976	0.994086
ENSG00000048342.15	CC2D2A	chr4	210.848	186.609	609	249	0.88504	0.408867	0.646953	-0.628266	0.988361
ENSG00000048392.11	RRM2B	chr8	2616.15	1352.18	986	719	0.516859	0.729209	0.623034	-0.682618	0.677176
ENSG00000048405.9	ZNF800	chr7	846.461	593.044	682	512	0.700616	0.750733	0.725674	-0.462606	0.977104
ENSG00000048462.10	TNFRSF17	chr16	1.02353	0	0	0	0	#DIV/0!	#DIV/0!	#DIV/0!	0.959424
ENSG00000048471.13	SNX29	chr16	461.613	443.562	308	247	0.960895	0.801948	0.881422	-0.182096	0.992609
ENSG00000048540.14	LMO3	chr12	2.04707	6.83906	0	44	3.34091	#DIV/0!	#DIV/0!	#DIV/0!	0.922805
ENSG00000048544.5	MRPS10	chr6	1074.7	1337.52	1829	770	1.24456	0.420995	0.832776	-0.263999	0.991969
ENSG00000048545.13	GUCA1A	chr6	0	0	0	0	#DIV/0!	#DIV/0!	#DIV/0!	#DIV/0!	.
ENSG00000048649.13	RSF1	chr11	2110.85	1604.66	2170.13	1444.39	0.760195	0.665578	0.712886	-0.488256	0.990978
ENSG00000048707.13	VPS13D	chr1	2018.41	2149.42	1435	1802	1.06491	1.25575	1.16033	0.214534	0.996122
ENSG00000048740.17	CELF2	chr10	98.2591	140.689	714	249	1.43182	0.348739	0.890279	-0.167671	0.965519
ENSG00000048828.16	FAM120A	chr9	10933.3	6883.65	7548.87	4259.88	0.629606	0.564307	0.596957	-0.744302	0.978607
ENSG00000048991.16	R3HDM1	chr2	2151.47	1361.95	1928	1104	0.633033	0.572614	0.602824	-0.730192	0.9603
ENSG00000049089.13	COL9A2	chr1	150.459	108.448	550	104	0.720779	0.189091	0.454935	-1.13627	0.971147
ENSG00000049130.13	KITLG	chr12	2059.35	6292.91	416	614	3.05578	1.47596	2.26587	1.18007	0.000556263
ENSG00000049167.13	ERCC8	chr5	212.352	259.034	253.17	217.05	1.21983	0.857329	1.03858	0.0546134	0.986177
ENSG00000049192.14	ADAMTS6	chr5	19.4471	32.2413	107	36	1.65789	0.336449	0.997172	-0.0040862	0.949653
ENSG00000049239.12	H6PD	chr1	613.096	731.779	1530	390	1.19358	0.254902	0.724241	-0.465458	0.991423
ENSG00000049245.12	VAMP3	chr1	1190.37	1363.9	1670	1146	1.14578	0.686228	0.916005	-0.126572	0.994325
ENSG00000049246.14	PER3	chr1	301.942	893.963	748	256	2.96071	0.342246	1.65148	0.723757	0.00113728
ENSG00000049247.13	UTS2	chr1	0	0	0	0	#DIV/0!	#DIV/0!	#DIV/0!	#DIV/0!	.
ENSG00000049249.8	TNFRSF9	chr1	2.04707	0.977008	102	12	0.477273	0.117647	0.29746	-1.74923	0.970422
ENSG00000049283.17	EPN3	chr17	1642.77	1342.41	0	1482	0.817162	#DIV/0!	#DIV/0!	#DIV/0!	0.993227
ENSG00000049323.15	LTBP1	chr2	1032.74	1730.28	822	1085	1.67542	1.31995	1.49769	0.582735	0.922965
ENSG00000049449.8	RCN1	chr11	1093.42	3077.15	6977.53	3526.87	2.81424	0.505461	1.65985	0.731054	0.00286433
ENSG00000049540.16	ELN	chr7	0	0.977008	1	1	#DIV/0!	1	#DIV/0!	#DIV/0!	0.961163
ENSG00000049541.10	RFC2	chr7	1177.06	1368.79	1029	1223	1.16289	1.18853	1.17571	0.233531	0.994044
ENSG00000049618.21	ARID1B	chr6	2009.19	2473.79	1779	2765	1.23123	1.55424	1.39274	0.477924	0.99417
ENSG00000049656.13	CLPTM1L	chr5	3585.43	2605.68	3618	3884	0.726741	1.07352	0.900131	-0.151793	0.990261
ENSG00000049759.16	NEDD4L	chr18	670.414	472.872	3283	933	0.705344	0.284191	0.494767	-1.01518	0.976442
ENSG00000049768.14	FOXP3	chrX	21.4942	26.3792	1	18	1.22727	18	9.61364	3.26508	0.977865
ENSG00000049769.12	PPP1R3F	chrX	180.142	444.539	117	166	2.46772	1.4188	1.94326	0.958479	0.046481
ENSG00000049860.13	HEXB	chr5	1691.9	1531.95	2209	1653	0.905461	0.748302	0.826882	-0.274247	0.995354
ENSG00000049883.14	PTCD2	chr5	372.566	481.665	440	592	1.29283	1.34545	1.31914	0.399601	0.98535
ENSG00000050030.13	KIAA2022	chrX	38.8942	18.5632	11	144	0.477273	13.0909	6.78409	2.76216	0.843869
ENSG00000050130.17	JKAMP	chr14	730.802	1075.69	1483	895	1.47193	0.603506	1.03772	0.0534113	0.973251
ENSG00000050165.17	DKK3	chr11	7.16473	5.86205	14	8	0.818182	0.571429	0.694805	-0.52532	0.976175
ENSG00000050327.14	ARHGEF5	chr7	690.557	528.112	279.54	259.26	0.764763	0.927452	0.846107	-0.241087	0.986305
ENSG00000050344.8	NFE2L3	chr7	492.319	185.632	2273	351	0.377055	0.154421	0.265738	-1.91192	0.0118752
ENSG00000050393.11	MCUR1	chr6	852.603	1044.42	1572	720	1.22498	0.458015	0.841498	-0.248968	0.991735
ENSG00000050405.13	LIMA1	chr12	1035.82	1047.35	2315	1197	1.01114	0.517063	0.764101	-0.388165	0.994931
ENSG00000050426.15	LETMD1	chr12	963.144	918.388	583	870	0.953531	1.49228	1.22291	0.290314	0.994573
ENSG00000050438.16	SLC4A8	chr12	168.883	471.895	59	168	2.79421	2.84746	2.82084	1.49612	0.00550912
ENSG00000050555.17	LAMC3	chr9	184.236	264.769	203	417	1.43712	2.05419	1.74565	0.803768	0.967161
ENSG00000050628.20	PTGER3	chr1	12.2824	67.4136	30	146	5.48864	4.86667	5.17765	2.3723	0.000387953
ENSG00000050730.15	TNIP3	chr4	0	0	124	5	#DIV/0!	0.0403226	#DIV/0!	#DIV/0!	.
ENSG00000050748.17	MAPK9	chr5	2097.22	2259.82	1683	2001	1.07753	1.18895	1.13324	0.180454	0.996129
ENSG00000050767.15	COL23A1	chr5	15.353	34.1953	5	35	2.22727	7	4.61364	2.2059	0.823977
ENSG00000050820.16	BCAR1	chr16	2908.88	2220	3149.21	812	0.76318	0.257842	0.510511	-0.969986	0.992339
ENSG00000051009.10	FAM160A2	chr11	359.26	519.768	600	485	1.44678	0.808333	1.12755	0.173197	0.97052
ENSG00000051108.14	HERPUD1	chr16	575.225	954.537	554	590	1.65941	1.06498	1.3622	0.445937	0.916785
ENSG00000051128.18	HOMER3	chr19	1229.92	338.045	517	249.54	0.274852	0.482669	0.37876	-1.40064	7.54184e-06
ENSG00000051180.16	RAD51	chr15	457.519	511.952	485	342	1.11897	0.705155	0.912065	-0.132792	0.991938
ENSG00000051341.13	POLQ	chr3	1525.06	1160.69	1051	1379	0.761074	1.31208	1.03658	0.0518298	0.98972
ENSG00000051382.8	PIK3CB	chr3	1428.85	1154.82	1047	778	0.808218	0.743075	0.775647	-0.366528	0.992419
ENSG00000051523.10	CYBA	chr16	3228.22	414.252	949	1692	0.128322	1.78293	0.955626	-0.0654825	0
ENSG00000051596.9	THOC3	chr5	2105.3	1869.33	1361.96	1609.34	0.887914	1.18164	1.03477	0.0493168	0.995563
ENSG00000051620.10	HEBP2	chr6	1216.98	993.618	867	1451	0.816462	1.67359	1.24502	0.316174	0.992263
ENSG00000051825.14	MPHOSPH9	chr12	1375.63	1355.31	2063.87	1309.61	0.985227	0.634541	0.809884	-0.304213	0.995503
ENSG00000052126.14	PLEKHA5	chr12	530.19	437.7	1247	596	0.825553	0.477947	0.65175	-0.61761	0.989644
ENSG00000052344.15	PRSS8	chr16	968.262	835.342	0	323	0.862723	#DIV/0!	#DIV/0!	#DIV/0!	0.993163
ENSG00000052723.11	SIKE1	chr1	3495.36	3592.46	1433	1470	1.02778	1.02582	1.0268	0.0381541	0.997062
ENSG00000052749.13	RRP12	chr10	1411.45	1088.39	1443	1338	0.771112	0.927235	0.849174	-0.235869	0.990188
ENSG00000052795.12	FNIP2	chr4	348.001	360.516	577	486	1.03596	0.842288	0.939125	-0.0906107	0.991841
ENSG00000052802.12	MSMO1	chr4	791.191	727.871	640	636	0.919969	0.99375	0.95686	-0.0636207	0.99373
ENSG00000052841.14	TTC17	chr11	1190.37	1029.77	1652	1196	0.865082	0.723971	0.794527	-0.331832	0.993805
ENSG00000052850.5	ALX4	chr11	90.0709	109.425	119	264	1.21488	2.21849	1.71668	0.779623	0.982584
ENSG00000053108.16	FSTL4	chr5	41.9648	88.9078	1	11	2.11863	11	6.55931	2.71354	0.640092
ENSG00000053254.15	FOXN3	chr14	786.073	996.549	1420	973	1.26776	0.685211	0.976483	-0.0343325	0.990016
ENSG00000053328.8	METTL24	chr6	1.02353	0	0	0	0	#DIV/0!	#DIV/0!	#DIV/0!	0.959424
ENSG00000053371.12	AKR7A2	chr1	786.063	840.227	732.95	563.78	1.06891	0.769193	0.919049	-0.121786	0.994073
ENSG00000053372.4	MRTO4	chr1	1646.86	1652.12	1457	1665	1.00319	1.14276	1.07298	0.101617	0.995878
ENSG00000053438.8	NNAT	chr20	1.02353	0	0	0	0	#DIV/0!	#DIV/0!	#DIV/0!	0.959424
ENSG00000053501.12	USE1	chr19	143.295	165.114	156	200	1.15227	1.28205	1.21716	0.283521	0.986695
ENSG00000053524.11	MCF2L2	chr3	8.18826	9.77008	11	16	1.19318	1.45455	1.32386	0.404755	0.976922
ENSG00000053702.14	NRIP2	chr12	0	0	1	0	#DIV/0!	0	#DIV/0!	#DIV/0!	.
ENSG00000053747.15	LAMA3	chr18	322.413	169.999	457	383	0.527273	0.838074	0.682674	-0.550732	0.683742
ENSG00000053770.11	AP5M1	chr14	657.108	1249.59	1201	1126	1.90166	0.937552	1.4196	0.505489	0.691539
ENSG00000053900.10	ANAPC4	chr4	633.567	750.342	934	614	1.18431	0.657388	0.920851	-0.11896	0.991764
ENSG00000053918.15	KCNQ1	chr11	5.11766	9.77008	2	9	1.90909	4.5	3.20455	1.68012	0.95861
ENSG00000054116.11	TRAPPC3	chr1	1039.91	963.33	1043	1118	0.92636	1.07191	0.999134	-0.0012499	0.99451
ENSG00000054118.13	THRAP3	chr1	4921.14	3754.64	6375	4319	0.762961	0.67749	0.720226	-0.473479	0.99392
ENSG00000054148.17	PHPT1	chr9	872.05	887.124	770.99	924	1.01729	1.19846	1.10787	0.147792	0.994527
ENSG00000054179.11	ENTPD2	chr9	153.53	636.032	0	188	4.14273	#DIV/0!	#DIV/0!	#DIV/0!	1.06039e-06
ENSG00000054219.10	LY75	chr2	0	0	4.23	0	#DIV/0!	0	#DIV/0!	#DIV/0!	.
ENSG00000054267.20	ARID4B	chr1	1189.06	992.65	1461.6	1370.21	0.834821	0.937473	0.886147	-0.174383	0.992913
ENSG00000054277.12	OPN3	chr1	423.743	184.655	113	275	0.435771	2.43363	1.4347	0.520749	0.127447
ENSG00000054282.15	SDCCAG8	chr1	186.283	209.08	241	273	1.12238	1.13278	1.12758	0.173228	0.988499
ENSG00000054356.13	PTPRN	chr2	2.04707	1.95402	1	0	0.954545	0	0.477273	-1.06711	0.975584
ENSG00000054392.12	HHAT	chr1	69.6002	92.8158	61	104	1.33356	1.70492	1.51924	0.603347	0.974885
ENSG00000054523.17	KIF1B	chr1	2282.78	1962.67	2706.11	2817.85	0.859771	1.04129	0.950532	-0.0731935	0.995252
ENSG00000054598.6	FOXC1	chr6	950.862	735.687	785	1369	0.773706	1.74395	1.25883	0.332081	0.988687
ENSG00000054611.13	TBC1D22A	chr22	322.413	288.217	386	278	0.893939	0.720207	0.807073	-0.309228	0.990307
ENSG00000054654.15	SYNE2	chr14	4876.11	4057.52	6244	3275	0.832122	0.524504	0.678313	-0.559978	0.996158
ENSG00000054690.13	PLEKHH1	chr14	668.367	836.319	221.03	606	1.25129	2.74171	1.9965	0.997472	0.989973
ENSG00000054793.13	ATP9A	chr20	4941.62	2333.1	460	1462	0.472132	3.17826	1.8252	0.868052	0.392176
ENSG00000054796.12	SPO11	chr20	0	0	0	0	#DIV/0!	#DIV/0!	#DIV/0!	#DIV/0!	.
ENSG00000054803.3	CBLN4	chr20	2.04707	0	0	0	0	#DIV/0!	#DIV/0!	#DIV/0!	0.921846
ENSG00000054938.15	CHRDL2	chr11	0	0	0	0	#DIV/0!	#DIV/0!	#DIV/0!	#DIV/0!	.
ENSG00000054965.10	FAM168A	chr11	2491.28	1764.48	2358	1253	0.708262	0.531383	0.619822	-0.690074	0.986171
ENSG00000054967.12	RELT	chr11	457.519	324.367	529	563	0.708969	1.06427	0.886621	-0.173611	0.97447
ENSG00000054983.16	GALC	chr14	2830.07	227.643	369	0	0.0804373	0	0.0402186	-4.63599	0
ENSG00000055044.10	NOP58	chr2	2518.91	2540.22	2573	2766	1.00846	1.07501	1.04173	0.0589876	0.996601
ENSG00000055070.16	SZRD1	chr1	2982.57	2756.14	3032	2701	0.924081	0.890831	0.907456	-0.1401	0.99656
ENSG00000055118.14	KCNH2	chr7	166.836	106.494	9	34	0.638316	3.77778	2.20805	1.14277	0.938474
ENSG00000055130.15	CUL1	chr7	2715.43	2098.61	1946	1931	0.772847	0.992292	0.88257	-0.180218	0.992687
ENSG00000055147.17	FAM114A2	chr5	249.742	290.172	396	336	1.16189	0.848485	1.00519	0.00746112	0.988795
ENSG00000055163.18	CYFIP2	chr5	1197.53	1383.44	722	2608	1.15524	3.61219	2.38372	1.25321	0.994205
ENSG00000055208.17	TAB2	chr6	2328.54	1984.3	2175	1875	0.852168	0.862069	0.857118	-0.222434	0.995137
ENSG00000055211.12	GINM1	chr6	1088.02	999.48	1093	902	0.918627	0.825252	0.871939	-0.197701	0.994529
ENSG00000055332.16	EIF2AK2	chr2	2416.56	2887.06	3345	1907	1.1947	0.570105	0.882401	-0.180493	0.995251
ENSG00000055483.19	USP36	chr17	1705.21	1621.83	1446	1890	0.951108	1.30705	1.12908	0.175149	0.995779
ENSG00000055609.17	KMT2C	chr7	4418.82	3631.77	2702	2188	0.821889	0.809771	0.81583	-0.29366	0.995753
ENSG00000055732.12	MCOLN3	chr1	211.871	174.885	216	329	0.825428	1.52315	1.17429	0.231786	0.98564
ENSG00000055813.5	CCDC85A	chr2	9.45744	19.5402	3.12	20	2.06612	6.41026	4.23819	2.08345	0.923825
ENSG00000055917.15	PUM2	chr2	3746.13	3021.89	4006	3018	0.806669	0.75337	0.78002	-0.358418	0.994991
ENSG00000055950.16	MRPL43	chr10	906.85	747.411	748	936	0.824184	1.25134	1.03776	0.0534737	0.991606
ENSG00000055955.15	ITIH4	chr3	3.86895	1.45574	20.78	5	0.376263	0.240616	0.308439	-1.69694	0.959257
ENSG00000055957.10	ITIH1	chr3	0	0	0	1	#DIV/0!	#DIV/0!	#DIV/0!	#DIV/0!	.
ENSG00000056050.6	C4orf27	chr4	288.636	305.804	452	364	1.05948	0.80531	0.932394	-0.100989	0.991052
ENSG00000056097.15	ZFR	chr5	2920.14	2748.32	4767	3193	0.941162	0.669813	0.805488	-0.312065	0.996639
ENSG00000056277.15	ZNF280C	chrX	307.06	322.413	275	318	1.05	1.15636	1.10318	0.141671	0.991339
ENSG00000056291.17	NPFFR2	chr4	2.04707	0.977008	1	1	0.477273	1	0.738636	-0.437064	0.970422
ENSG00000056487.15	PHF21B	chr22	20.4707	63.5055	7	98	3.10227	14	8.55114	3.09612	0.103664
ENSG00000056558.10	TRAF1	chr9	41.9648	27.3562	926	29	0.651885	0.0313175	0.341601	-1.54962	0.958501
ENSG00000056586.15	RC3H2	chr9	2597.73	2099.59	3832	2566	0.808242	0.669624	0.738933	-0.436484	0.99416
ENSG00000056736.9	IL17RB	chr3	112.589	238.39	37	275	2.11736	7.43243	4.77489	2.25547	0.402016
ENSG00000056972.18	TRAF3IP2	chr6	640.731	960.399	275	269	1.49891	0.978182	1.23855	0.308648	0.96762
ENSG00000056998.18	GYG2	chrX	310.13	101.609	99	201	0.327633	2.0303	1.17897	0.237524	0.00175723
ENSG00000057019.15	DCBLD2	chr3	1221.07	380.056	4031	1151	0.311247	0.285537	0.298392	-1.74472	0.000139873
ENSG00000057149.14	SERPINB3	chr18	0	0	0	2	#DIV/0!	#DIV/0!	#DIV/0!	#DIV/0!	.
ENSG00000057252.12	SOAT1	chr1	986.685	982.87	2464	1345	0.996134	0.54586	0.770997	-0.375203	0.99481
ENSG00000057294.13	PKP2	chr12	515.86	509.989	526	350	0.988617	0.665399	0.827008	-0.274026	0.993096
ENSG00000057468.6	MSH4	chr1	0	2.93103	2	1	#DIV/0!	0.5	#DIV/0!	#DIV/0!	0.871787
ENSG00000057593.13	F7	chr13	6.1412	121.149	0	0	19.7273	#DIV/0!	#DIV/0!	#DIV/0!	1.23501e-12
ENSG00000057608.16	GDI2	chr10	6270.1	5502.47	5875.92	2735.86	0.877573	0.465605	0.671589	-0.574349	0.997198
ENSG00000057657.14	PRDM1	chr6	5.11766	0.977008	25	5	0.190909	0.2	0.195455	-2.35509	0.903452
ENSG00000057663.12	ATG5	chr6	627.426	784.538	838	575	1.25041	0.686158	0.968283	-0.0464998	0.989748
ENSG00000057704.10	TMCC3	chr12	89.0473	132.873	407	207	1.49216	0.5086	1.00038	0.000549936	0.956055
ENSG00000057757.9	PITHD1	chr1	736.943	667.297	669	765	0.905492	1.1435	1.0245	0.0349131	0.99331
ENSG00000057935.13	MTA3	chr2	962.121	1043.44	703	927	1.08453	1.31863	1.20158	0.264933	0.994465
ENSG00000058056.8	USP13	chr3	1549.63	1361.95	1915	1114	0.878888	0.581723	0.730306	-0.453428	0.994757
ENSG00000058063.15	ATP11B	chr3	1600.81	1318.96	2836	1810	0.823936	0.638223	0.73108	-0.4519	0.993404
ENSG00000058085.14	LAMC2	chr1	403.272	17.5862	3041	51	0.0436087	0.0167708	0.0301897	-5.0498	0
ENSG00000058091.16	CDK14	chr7	132.036	116.264	553	262	0.88055	0.473779	0.677165	-0.562422	0.986222
ENSG00000058262.9	SEC61A1	chr3	8487.13	6203.03	6461	7178	0.730874	1.11097	0.920924	-0.118846	0.993628
ENSG00000058272.16	PPP1R12A	chr12	2284.52	2049.76	2429	1086	0.897239	0.447098	0.672168	-0.573106	0.995845
ENSG00000058335.15	RASGRF1	chr15	2.04707	344.884	125	206	168.477	1.648	85.0626	6.41045	0
ENSG00000058404.19	CAMK2B	chr7	98.2591	97.7008	10	78	0.994318	7.8	4.39716	2.13657	0.986937
ENSG00000058453.16	CROCC	chr1	371.911	533.447	471.3	555.57	1.43434	1.1788	1.30657	0.385786	0.972548
ENSG00000058600.15	POLR3E	chr16	1462.63	2338.96	1088	1444	1.59915	1.32721	1.46318	0.549104	0.957043
ENSG00000058668.14	ATP2B4	chr1	1362.32	1288.67	3056	2137	0.945939	0.69928	0.82261	-0.28172	0.995297
ENSG00000058673.15	ZC3H11A	chr1	5611.65	5544.85	6862.91	4595.56	0.988097	0.669623	0.82886	-0.2708	0.99763
ENSG00000058729.10	RIOK2	chr5	615.143	681.952	737	705	1.10861	0.956581	1.03259	0.0462728	0.993015
ENSG00000058799.13	YIPF1	chr1	274.307	400.573	337	332	1.46031	0.985163	1.22274	0.290115	0.966224
ENSG00000058804.11	NDC1	chr1	2616.15	2833.32	4453	3824	1.08301	0.858747	0.97088	-0.042635	0.996471
ENSG00000058866.14	DGKG	chr3	3.0706	0	10	3	0	0.3	0.15	-2.73697	0.856049
ENSG00000059122.16	FLYWCH1	chr16	1054.24	1069.82	552	758	1.01478	1.37319	1.19399	0.255786	0.994969
ENSG00000059145.18	UNKL	chr16	1211.86	1206.61	1011	906	0.995662	0.896142	0.945902	-0.0802372	0.995262
ENSG00000059377.15	TBXAS1	chr7	9.21179	14.6551	41	23	1.59091	0.560976	1.07594	0.105601	0.965762
ENSG00000059378.12	PARP12	chr7	179.118	220.804	685	147	1.23273	0.214599	0.723663	-0.46661	0.984841
ENSG00000059573.8	ALDH18A1	chr10	2641.74	2517.75	2693	2548	0.953066	0.946157	0.949611	-0.0745908	0.996546
ENSG00000059588.9	TARBP1	chr1	1081.87	929.135	932	1366	0.85882	1.46567	1.16224	0.216911	0.993379
ENSG00000059691.11	GATB	chr4	284.542	594.998	449	420	2.09107	0.935412	1.51324	0.597643	0.357788
ENSG00000059728.10	MXD1	chr2	680.649	292.126	259.91	212.01	0.429187	0.815705	0.622446	-0.683979	0.0870334
ENSG00000059758.7	CDK17	chr12	609.002	872.469	973	591	1.43262	0.6074	1.02001	0.0285834	0.976778
ENSG00000059769.19	DNAJC25	chr9	302.976	378.434	377.88	414.36	1.24906	1.09654	1.1728	0.229955	0.986566
ENSG00000059804.15	SLC2A3	chr12	52.2002	74.2526	525.89	136	1.42246	0.258609	0.840535	-0.250621	0.966731
ENSG00000059915.16	PSD	chr10	31.7295	38.1033	6	4	1.20088	0.666667	0.933773	-0.0988559	0.979503
ENSG00000060069.16	CTDP1	chr18	552.708	706.377	672	644	1.27803	0.958333	1.11818	0.161155	0.988046
ENSG00000060138.12	YBX3	chr12	4956.97	4611.48	4640	8590	0.930302	1.85129	1.3908	0.475913	0.997307
ENSG00000060140.8	STYK1	chr12	49.1296	103.563	119	110	2.10795	0.92437	1.51616	0.600424	0.607841
ENSG00000060237.16	WNK1	chr12	6186.23	5436.07	6187	5604	0.878738	0.90577	0.892254	-0.164474	0.997192
ENSG00000060303.5	RPS17P5	chr6	0	0	0	0	#DIV/0!	#DIV/0!	#DIV/0!	#DIV/0!	.
ENSG00000060339.13	CCAR1	chr10	2793.22	2392.69	3563	2991	0.856607	0.839461	0.848034	-0.237805	0.995604
ENSG00000060491.16	OGFR	chr20	1897.63	1000.46	2461	1358	0.527214	0.551808	0.539511	-0.890276	0.715039
ENSG00000060558.3	GNA15	chr19	6.1412	0.977008	832	0	0.159091	0	0.0795455	-3.65208	0.850643
ENSG00000060566.13	CREB3L3	chr19	1.02353	0	2	0	0	0	0	#NUM!	0.959424
ENSG00000060642.10	PIGV	chr1	196.518	287.24	307	104	1.46165	0.338762	0.900205	-0.151675	0.963651
ENSG00000060656.19	PTPRU	chr1	1394.05	1472.35	2346	3595	1.05617	1.5324	1.29428	0.372151	0.995461
ENSG00000060688.12	SNRNP40	chr1	1003.06	1187.07	1655	1437	1.18344	0.868278	1.02586	0.0368335	0.993238
ENSG00000060709.13	RIMBP2	chr12	0	0	0	0	#DIV/0!	#DIV/0!	#DIV/0!	#DIV/0!	.
ENSG00000060718.19	COL11A1	chr1	0	0.977008	1	0	#DIV/0!	0	#DIV/0!	#DIV/0!	0.961163
ENSG00000060749.14	QSER1	chr11	2815.74	2822.58	4681	2569	1.00243	0.548814	0.775622	-0.366575	0.996767
ENSG00000060762.18	MPC1	chr6	263.048	292.126	361	720	1.11054	1.99446	1.5525	0.634594	0.990089
ENSG00000060971.17	ACAA1	chr3	927.321	861.721	520	547	0.929259	1.05192	0.990591	-0.0136382	0.99426
ENSG00000060982.14	BCAT1	chr12	574.202	727.871	4797	1339	1.26762	0.279133	0.773378	-0.370755	0.988682
ENSG00000061273.17	HDAC7	chr12	1005.11	696.607	912	495	0.693066	0.542763	0.617915	-0.694521	0.976562
ENSG00000061337.15	LZTS1	chr8	3.0706	7.81607	0	31	2.54545	#DIV/0!	#DIV/0!	#DIV/0!	0.942037
ENSG00000061455.10	PRDM6	chr5	222.107	185.632	131	310	0.835777	2.36641	1.60109	0.679059	0.986469
ENSG00000061492.11	WNT8A	chr5	0	0	2	1	#DIV/0!	0.5	#DIV/0!	#DIV/0!	.
ENSG00000061656.9	SPAG4	chr20	58.3414	89.8848	82	26	1.54067	0.317073	0.928872	-0.106449	0.949306
ENSG00000061676.14	NCKAP1	chr2	6215.91	4907.51	6560	3547	0.789508	0.540701	0.665105	-0.588347	0.995532
ENSG00000061794.12	MRPS35	chr12	1229.26	1893.44	1027	1586	1.54031	1.5443	1.54231	0.625089	0.96761
ENSG00000061918.12	GUCY1B3	chr4	32.753	90.8618	64	214	2.77415	3.34375	3.05895	1.61304	0.11084
ENSG00000061936.9	SFSWAP	chr12	1424.76	1263.27	1258	1319	0.886658	1.04849	0.967574	-0.0475567	0.994699
ENSG00000061938.16	TNK2	chr3	1060.38	1983.33	1087	950	1.87039	0.873965	1.37218	0.456469	0.761539
ENSG00000061987.14	MON2	chr12	2193.43	1805.51	1396	1393	0.823145	0.997851	0.910498	-0.135272	0.99423
ENSG00000062038.13	CDH3	chr16	1770.71	948.675	36	1457	0.535759	40.4722	20.504	4.35783	0.754134
ENSG00000062096.14	ARSF	chrX	0	0	0	0	#DIV/0!	#DIV/0!	#DIV/0!	#DIV/0!	.
ENSG00000062194.15	GPBP1	chr5	1842.36	1969.65	2412	2325	1.06909	0.96393	1.01651	0.0236253	0.99594
ENSG00000062282.14	DGAT2	chr11	144.318	205.172	233	290	1.42166	1.24464	1.33315	0.414838	0.96811
ENSG00000062370.16	ZNF112	chr19	136.13	115.287	232	205	0.84689	0.883621	0.865255	-0.208802	0.984912
ENSG00000062485.18	CS	chr12	7087.53	6790.21	4136.41	6727.43	0.95805	1.62639	1.29222	0.369853	0.997814
ENSG00000062524.15	LTK	chr15	24.5648	42.0114	116	48	1.71023	0.413793	1.06201	0.0867976	0.935234
ENSG00000062582.13	MRPS24	chr7	1123.13	1101.4	1194.39	1202.43	0.980651	1.00673	0.993691	-0.00913043	0.995063
ENSG00000062598.17	ELMO2	chr20	754.344	604.768	1063	621	0.801715	0.584196	0.692955	-0.529166	0.989716
ENSG00000062650.17	WAPL	chr10	2182.17	2010.68	3166	3328	0.921414	1.05117	0.986291	-0.0199143	0.996014
ENSG00000062716.10	VMP1	chr17	10056.2	3424.41	2027	1777	0.340527	0.876665	0.608596	-0.716443	0.00132276
ENSG00000062725.9	APPBP2	chr17	11326.4	6623.14	1013	912	0.584752	0.900296	0.742524	-0.42949	0.952279
ENSG00000062822.12	POLD1	chr19	1601.83	1904.19	2100	2045	1.18876	0.97381	1.08128	0.112746	0.994401
ENSG00000063015.19	SEZ6	chr17	0	0	0	0	#DIV/0!	#DIV/0!	#DIV/0!	#DIV/0!	.
ENSG00000063046.17	EIF4B	chr12	14428.6	13495.5	6256.45	9500.45	0.935326	1.5185	1.22692	0.295036	0.998368
ENSG00000063127.15	SLC6A16	chr19	2.04707	11.7241	7	15	5.72727	2.14286	3.93506	1.97639	0.612319
ENSG00000063169.10	GLTSCR1	chr19	599.79	605.745	602	552	1.00993	0.916944	0.963436	-0.0537391	0.99356
ENSG00000063176.15	SPHK2	chr19	318.319	474.826	472	347	1.49167	0.735169	1.11342	0.154997	0.961846
ENSG00000063177.12	RPL18	chr19	9665.22	8859.51	8236	10139	0.916639	1.23106	1.07385	0.102791	0.997957
ENSG00000063180.8	CA11	chr19	49.1296	122.126	36	126	2.4858	3.5	2.9929	1.58154	0.180444
ENSG00000063241.7	ISOC2	chr19	785.05	1017.07	443	642	1.29554	1.44921	1.37238	0.456677	0.98884
ENSG00000063244.12	U2AF2	chr19	6147.34	5679.35	5684	5353	0.923872	0.941766	0.932819	-0.100331	0.997526
ENSG00000063245.14	EPN1	chr19	3309.08	2419.07	5047	2295	0.731041	0.454726	0.592883	-0.75418	0.990337
ENSG00000063322.13	MED29	chr19	1342.87	1123.56	1040	973	0.836682	0.935577	0.88613	-0.17441	0.993336
ENSG00000063438.16	AHRR	chr5	327.53	399.596	483.87	547.96	1.22003	1.13245	1.17624	0.234183	0.988113
ENSG00000063515.2	GSC2	chr22	0	0	0	1	#DIV/0!	#DIV/0!	#DIV/0!	#DIV/0!	.
ENSG00000063587.13	ZNF275	chrX	1084.94	329.252	457	648	0.303473	1.41794	0.860708	-0.216404	8.387e-05
ENSG00000063601.16	MTMR1	chrX	1684.73	884.193	1279	1164	0.524826	0.910086	0.717456	-0.479038	0.694542
ENSG00000063660.8	GPC1	chr2	1637.65	617.469	674	503	0.377045	0.746291	0.561668	-0.83221	0.00787622
ENSG00000063761.15	ADCK1	chr14	201.636	206.149	55	141	1.02238	2.56364	1.79301	0.842383	0.989908
ENSG00000063854.12	HAGH	chr16	672.461	985.801	398	448	1.46596	1.12563	1.29579	0.373837	0.97332
ENSG00000063978.15	RNF4	chr4	1207.77	1520.23	2091	1057	1.25871	0.5055	0.882103	-0.180981	0.991944
ENSG00000064012.21	CASP8	chr2	297.848	430.861	781	110	1.44658	0.140845	0.793712	-0.333312	0.969036
ENSG00000064042.17	LIMCH1	chr4	85.9767	85.9767	1078	232	1	0.215213	0.607607	-0.71879	0.986378
ENSG00000064102.14	ASUN	chr12	1007.16	1014.13	803	1085	1.00693	1.35118	1.17906	0.237632	0.994867
ENSG00000064115.10	TM7SF3	chr12	2038.88	1379.54	1056	1574	0.676616	1.49053	1.08357	0.115796	0.978135
ENSG00000064195.7	DLX3	chr17	211.871	86.9537	21	129	0.410408	6.14286	3.27663	1.71221	0.101231
ENSG00000064199.6	SPA17	chr11	101.33	128.965	529	144	1.27273	0.272212	0.772469	-0.37245	0.980219
ENSG00000064201.15	TSPAN32	chr11	0	0	0	0	#DIV/0!	#DIV/0!	#DIV/0!	#DIV/0!	.
ENSG00000064205.10	WISP2	chr20	507.672	14.6551	1	2	0.0288673	2	1.01443	0.0206745	0
ENSG00000064218.4	DMRT3	chr9	1.02353	0	2	24	0	12	6	2.58496	0.959424
ENSG00000064225.12	ST3GAL6	chr3	62.4355	55.6895	106	197	0.891952	1.85849	1.37522	0.459664	0.983444
ENSG00000064270.12	ATP2C2	chr16	534.284	709.308	0	163	1.32759	#DIV/0!	#DIV/0!	#DIV/0!	0.98517
ENSG00000064300.8	NGFR	chr17	21.4942	20.5172	34	26	0.954545	0.764706	0.859626	-0.21822	0.980568
ENSG00000064309.14	CDON	chr11	314.225	353.677	1078	519	1.12556	0.481447	0.803501	-0.315628	0.9905
ENSG00000064313.11	TAF2	chr8	1474.91	1442.06	1676	1278	0.97773	0.76253	0.87013	-0.200697	0.99562
ENSG00000064393.15	HIPK2	chr7	2396.09	2198.27	6068	2107	0.91744	0.347231	0.632336	-0.661237	0.996144
ENSG00000064419.13	TNPO3	chr7	2810.62	2410.28	2340	2029	0.857561	0.867094	0.862328	-0.213692	0.995634
ENSG00000064489.22	BORCS8-MEF2B	chr19	66.3147	80.9647	102.85	82.27	1.22092	0.799903	1.01041	0.0149403	0.981142
ENSG00000064490.13	RFXANK	chr19	571.131	664.366	490	474	1.16325	0.967347	1.0653	0.0912545	0.991879
ENSG00000064545.14	TMEM161A	chr19	713.402	961.376	747	1211	1.34759	1.62115	1.48437	0.569853	0.985474
ENSG00000064547.13	LPAR2	chr19	472.872	370.286	69	215	0.783058	3.11594	1.9495	0.963104	0.986177
ENSG00000064601.16	CTSA	chr20	1947.78	1530	2045	1829	0.785506	0.894377	0.839941	-0.25164	0.992303
ENSG00000064607.16	SUGP2	chr19	2967.22	3542.63	4473	4281	1.19392	0.957076	1.0755	0.105006	0.99568
ENSG00000064651.13	SLC12A2	chr5	5207.73	3531.89	1622	1530	0.6782	0.94328	0.81074	-0.302689	0.985536
ENSG00000064652.10	SNX24	chr5	427.837	363.447	635	154	0.8495	0.24252	0.54601	-0.873001	0.989909
ENSG00000064655.18	EYA2	chr20	252.813	64.4826	23	148	0.255061	6.43478	3.34492	1.74197	3.06063e-05
ENSG00000064666.14	CNN2	chr19	745.132	617.469	2583	661	0.828671	0.255904	0.542288	-0.88287	0.991105
ENSG00000064687.12	ABCA7	chr19	196.518	297.011	251	298	1.51136	1.18725	1.34931	0.432219	0.953888
ENSG00000064692.18	SNCAIP	chr5	20.4707	23.4482	18	35	1.14545	1.94444	1.54495	0.62756	0.979532
ENSG00000064703.11	DDX20	chr1	783.002	1026.84	1046	1075	1.31141	1.02772	1.16957	0.225974	0.98806
ENSG00000064726.9	BTBD1	chr15	1806.54	1595.45	2064	1479	0.883157	0.71657	0.799864	-0.322174	0.995174
ENSG00000064763.10	FAR2	chr12	187.306	629.193	179	603	3.35917	3.36872	3.36394	1.75015	0.000111284
ENSG00000064787.12	BCAS1	chr20	401.225	1616.95	1	503	4.03003	503	253.515	7.98593	6.83288e-07
ENSG00000064835.10	POU1F1	chr3	0	1.95402	0	0	#DIV/0!	#DIV/0!	#DIV/0!	#DIV/0!	0.928107
ENSG00000064886.13	CHI3L2	chr1	4.09413	0	2	0	0	0	0	#NUM!	0.751811
ENSG00000064932.15	SBNO2	chr19	2058.32	1827.01	4041	881	0.887618	0.218015	0.552817	-0.855127	0.995514
ENSG00000064933.16	PMS1	chr2	454.448	678.044	880	529	1.49201	0.601136	1.04658	0.0656765	0.965247
ENSG00000064961.18	HMG20B	chr19	1948.81	3868.95	2504	1675	1.98529	0.66893	1.32711	0.40829	0.632531
ENSG00000064989.12	CALCRL	chr2	4.09413	2.93103	4	5	0.715909	1.25	0.982955	-0.0248034	0.974146
ENSG00000064995.16	TAF11	chr6	1040.93	1319.94	528	570	1.26803	1.07955	1.17379	0.231174	0.991104
ENSG00000064999.13	ANKS1A	chr6	1029.67	1369.77	941	1008	1.33029	1.0712	1.20075	0.263931	0.988394
ENSG00000065000.15	AP3D1	chr19	4646.84	4058.49	5170	4979	0.873388	0.963056	0.918222	-0.123085	0.996737
ENSG00000065029.14	ZNF76	chr6	495.39	613.561	798	414	1.23854	0.518797	0.87867	-0.186607	0.989204
ENSG00000065054.13	SLC9A3R2	chr16	685.767	2826.49	1840	838	4.12164	0.455435	2.28854	1.19443	3.06642e-07
ENSG00000065057.7	NTHL1	chr16	382.801	669.251	149	293	1.7483	1.96644	1.85737	0.893262	0.850472
ENSG00000065060.16	UHRF1BP1	chr6	1401.22	1823.1	1384	999	1.30108	0.721821	1.01145	0.0164273	0.991023
ENSG00000065135.8	GNAI3	chr1	2639.69	2834.3	3140	1803	1.07372	0.574204	0.823964	-0.279346	0.99653
ENSG00000065150.18	IPO5	chr13	6229.22	6761.88	13501	7938	1.08551	0.587956	0.836733	-0.257161	0.997616
ENSG00000065154.11	OAT	chr10	1673.48	2325.28	2458	3037	1.38949	1.23556	1.31252	0.392344	0.987429
ENSG00000065183.15	WDR3	chr1	1614.11	2039.99	2146	2486	1.26385	1.15843	1.21114	0.276368	0.992748
ENSG00000065243.18	PKN2	chr1	1765.59	2123.04	3178	2461	1.20245	0.774386	0.988418	-0.0168061	0.994402
ENSG00000065268.10	WDR18	chr19	873.073	1031.72	1180	1010	1.18171	0.855932	1.01882	0.0269019	0.992859
ENSG00000065308.4	TRAM2	chr6	1205.72	1046.38	5591	708	0.867842	0.126632	0.497237	-1.00799	0.993905
ENSG00000065320.8	NTN1	chr17	469.801	413.275	235	614	0.879679	2.61277	1.74622	0.804237	0.991296
ENSG00000065325.12	GLP2R	chr17	1.02353	0	1	0	0	0	0	#NUM!	0.959424
ENSG00000065328.16	MCM10	chr10	1473.89	1235.92	1713	1097	0.838542	0.640397	0.739469	-0.435438	0.993659
ENSG00000065357.19	DGKA	chr12	336.742	28.3332	186	252	0.0841393	1.35484	0.719489	-0.474955	0
ENSG00000065361.14	ERBB3	chr12	3515.83	2875.34	12	1476	0.817825	123	61.9089	5.95208	0.995181
ENSG00000065371.17	ROPN1	chr3	0	0	0.69	0	#DIV/0!	0	#DIV/0!	#DIV/0!	.
ENSG00000065413.16	ANKRD44	chr2	109.518	99.6549	372	109	0.909941	0.293011	0.601476	-0.733422	0.986293
ENSG00000065427.14	KARS	chr16	6266.07	3825.96	2589	2263	0.610585	0.874083	0.742334	-0.42986	0.962358
ENSG00000065457.10	ADAT1	chr16	1385.86	982.87	497	337	0.709212	0.678068	0.69364	-0.527741	0.982622
ENSG00000065485.17	PDIA5	chr3	420.672	440.631	331	439	1.04745	1.32628	1.18686	0.247155	0.992407
ENSG00000065491.8	TBC1D22B	chr6	381.778	426.953	483	272	1.11833	0.563147	0.840738	-0.250273	0.99133
ENSG00000065518.7	NDUFB4	chr3	1413.5	1561.69	1132.61	2699	1.10484	2.38299	1.74392	0.80233	0.995176
ENSG00000065526.10	SPEN	chr1	6274.26	7493.65	6695	9368	1.19435	1.39925	1.2968	0.374958	0.996921
ENSG00000065534.18	MYLK	chr3	92.1179	91.8388	1587	124	0.99697	0.0781348	0.537552	-0.895523	0.986668
ENSG00000065548.17	ZC3H15	chr2	2154.54	1971.6	2087	1840	0.915094	0.881648	0.898371	-0.154617	0.995932
ENSG00000065559.14	MAP2K4	chr17	1045.02	875.39	1289	820	0.83768	0.636152	0.736916	-0.440428	0.992615
ENSG00000065600.12	TMEM206	chr1	224.154	278.447	473	428	1.24222	0.904863	1.07354	0.102375	0.985457
ENSG00000065609.14	SNAP91	chr6	10.2353	19.5402	76	31	1.90909	0.407895	1.15849	0.212249	0.939711
ENSG00000065613.13	SLK	chr10	1793.23	2444.48	4441	2976	1.36317	0.670119	1.01664	0.0238151	0.989277
ENSG00000065615.13	CYB5R4	chr6	462.637	554.941	673	453	1.19952	0.673105	0.936311	-0.0949397	0.990216
ENSG00000065618.16	COL17A1	chr10	3.0706	3.90803	172	70	1.27273	0.406977	0.839852	-0.251793	0.975204
ENSG00000065621.14	GSTO2	chr10	337.766	367.355	20	279	1.0876	13.95	7.5188	2.9105	0.99133
ENSG00000065665.20	SEC61A2	chr10	256.907	254.022	270	205	0.988772	0.759259	0.874016	-0.194269	0.990792
ENSG00000065675.14	PRKCQ	chr10	15.353	19.5402	29	57	1.27273	1.96552	1.61912	0.695212	0.976181
ENSG00000065717.14	TLE2	chr19	184.236	457.24	12	211	2.48182	17.5833	10.0326	3.32662	0.0417827
ENSG00000065802.11	ASB1	chr2	633.567	541.263	1161	565	0.85431	0.486649	0.67048	-0.576734	0.991546
ENSG00000065809.13	FAM107B	chr10	474.919	766.952	1590	343	1.61491	0.215723	0.915317	-0.127657	0.93238
ENSG00000065833.8	ME1	chr6	1476.96	1878.79	1055	992	1.27207	0.940284	1.10618	0.14558	0.992214
ENSG00000065882.15	TBC1D1	chr4	684.743	415.229	1638	594	0.6064	0.362637	0.484519	-1.04538	0.914297
ENSG00000065883.14	CDK13	chr7	1692.92	1478.21	1440	1749	0.873172	1.21458	1.04388	0.061953	0.994854
ENSG00000065911.11	MTHFD2	chr2	3906.82	4088.78	1806	3732	1.04657	2.06645	1.55651	0.638314	0.997177
ENSG00000065923.9	SLC9A7	chrX	1356.18	1041.49	832	1004	0.767959	1.20673	0.987345	-0.0183741	0.989778
ENSG00000065970.8	FOXJ2	chr12	697.026	641.895	581	515	0.920905	0.886403	0.903654	-0.146158	0.993392
ENSG00000065978.17	YBX1	chr1	19583.5	15759	20117.5	22810.1	0.804711	1.13384	0.969278	-0.0450183	0.997612
ENSG00000065989.15	PDE4A	chr19	123.847	210.057	739	294	1.69609	0.397835	1.04696	0.0662119	0.885572
ENSG00000066027.11	PPP2R5A	chr1	918.109	822.641	833	1021	0.896017	1.22569	1.06085	0.0852256	0.993755
ENSG00000066032.18	CTNNA2	chr2	0	0	0	2	#DIV/0!	#DIV/0!	#DIV/0!	#DIV/0!	.
ENSG00000066044.13	ELAVL1	chr19	2610.01	2737.58	3346	2707	1.04888	0.809026	0.928951	-0.106325	0.996601
ENSG00000066056.13	TIE1	chr1	0	0.977008	1	0	#DIV/0!	0	#DIV/0!	#DIV/0!	0.961163
ENSG00000066084.12	DIP2B	chr12	2883.29	2430.8	1578	1846	0.843063	1.16984	1.00645	0.00927439	0.995391
ENSG00000066117.14	SMARCD1	chr12	1678.59	1663.85	1317	1494	0.991214	1.1344	1.06281	0.0878771	0.9959
ENSG00000066135.12	KDM4A	chr1	1569.08	1213.44	1404	1276	0.77335	0.908832	0.841091	-0.249666	0.990773
ENSG00000066136.19	NFYC	chr1	763.555	754.251	1109	831	0.987814	0.749324	0.868569	-0.203288	0.994171
ENSG00000066185.12	ZMYND12	chr1	3.0706	7.81607	17	1	2.54545	0.0588235	1.30214	0.380884	0.942037
ENSG00000066230.10	SLC9A3	chr5	4.09413	17.5862	5	24	4.29545	4.8	4.54773	2.18515	0.526443
ENSG00000066248.14	NGEF	chr2	120.777	54.7125	117	53	0.453005	0.452991	0.452998	-1.14242	0.439667
ENSG00000066279.16	ASPM	chr1	4393	4780.5	9045	5964	1.08821	0.65937	0.873789	-0.194643	0.997191
ENSG00000066294.14	CD84	chr1	1.02353	0	0	0	0	#DIV/0!	#DIV/0!	#DIV/0!	0.959424
ENSG00000066322.12	ELOVL1	chr1	1420.66	1146.03	1506	1068	0.806687	0.709163	0.757925	-0.399872	0.992329
ENSG00000066336.11	SPI1	chr11	0	1.95402	0	0	#DIV/0!	#DIV/0!	#DIV/0!	#DIV/0!	0.928107
ENSG00000066379.14	ZNRD1	chr6	223.13	332.183	263	267	1.48874	1.01521	1.25197	0.324206	0.959516
ENSG00000066382.16	MPPED2	chr11	83.9297	24.4252	18	32	0.29102	1.77778	1.0344	0.0487926	0.0142671
ENSG00000066405.12	CLDN18	chr3	0	0.977008	0	1	#DIV/0!	#DIV/0!	#DIV/0!	#DIV/0!	0.961163
ENSG00000066422.4	ZBTB11	chr3	1483.1	1083.5	1243	1377	0.730567	1.1078	0.919185	-0.121573	0.986381
ENSG00000066427.21	ATXN3	chr14	394.633	568.326	681.88	466.09	1.44014	0.683537	1.06184	0.0865619	0.972239
ENSG00000066455.12	GOLGA5	chr14	1258.95	1387.35	731	617	1.102	0.844049	0.973022	-0.0394551	0.994947
ENSG00000066468.20	FGFR2	chr10	470.825	233.505	126	430	0.495949	3.4127	1.95432	0.966669	0.478374
ENSG00000066557.5	LRRC40	chr1	666.32	670.228	906	918	1.00587	1.01325	1.00956	0.0137196	0.993845
ENSG00000066583.11	ISOC1	chr5	2631.5	6377.91	937	1039	2.42368	1.10886	1.76627	0.820704	0.0659193
ENSG00000066629.16	EML1	chr14	1034.79	420.114	286	381	0.405989	1.33217	0.869078	-0.202442	0.0324361
ENSG00000066651.17	TRMT11	chr6	370.519	362.47	524	497	0.978277	0.948473	0.963375	-0.0538302	0.992019
ENSG00000066654.12	THUMPD1	chr16	1436.02	2115.22	1032	1129	1.47298	1.09399	1.28349	0.360068	0.979187
ENSG00000066697.14	MSANTD3	chr9	910.944	523.677	1864.94	305	0.574872	0.163544	0.369208	-1.43749	0.862635
ENSG00000066735.14	KIF26A	chr14	1178.09	1865.11	379	1113	1.58317	2.93668	2.25992	1.17627	0.957688
ENSG00000066739.11	ATG2B	chr14	1798.35	1266.2	1305	1310	0.704093	1.00383	0.853962	-0.227756	0.983434
ENSG00000066777.8	ARFGEF1	chr8	1284.53	1040.51	1315	1579	0.810033	1.20076	1.0054	0.00776461	0.992152
ENSG00000066813.14	ACSM2B	chr16	0	0	0	0	#DIV/0!	#DIV/0!	#DIV/0!	#DIV/0!	.
ENSG00000066827.15	ZFAT	chr8	248.718	280.401	224	171	1.12738	0.763393	0.945389	-0.0810202	0.989567
ENSG00000066855.15	MTFR1	chr8	902.756	825.572	667	806	0.914502	1.2084	1.06145	0.086035	0.994006
ENSG00000066923.17	STAG3	chr7	10.4196	8.79308	8.23	6.12	0.843901	0.743621	0.793761	-0.333224	0.97714
ENSG00000066926.10	FECH	chr18	1036.84	981.893	967	1268	0.947007	1.31127	1.12914	0.175224	0.994699
ENSG00000066933.15	MYO9A	chr15	1239.5	999.48	1626	1021	0.806358	0.627921	0.71714	-0.479674	0.991854
ENSG00000067048.16	DDX3Y	chrY	0	0	0	0	#DIV/0!	#DIV/0!	#DIV/0!	#DIV/0!	.
ENSG00000067057.16	PFKP	chr10	6415.5	4167.92	7710.99	2989	0.649664	0.387629	0.518646	-0.947178	0.980316
ENSG00000067064.10	IDI1	chr10	1408.38	1158.73	748	677	0.82274	0.90508	0.86391	-0.211046	0.992982
ENSG00000067066.16	SP100	chr2	209.824	194.425	1013.56	201.5	0.926608	0.198804	0.562706	-0.829547	0.989366
ENSG00000067082.14	KLF6	chr10	361.307	548.102	3375	488	1.517	0.144593	0.830795	-0.267436	0.957794
ENSG00000067113.16	PLPP1	chr5	275.33	96.7238	255	191	0.351301	0.74902	0.55016	-0.862076	0.00712791
ENSG00000067141.16	NEO1	chr15	1600.81	1105.97	1192	1284	0.690886	1.07718	0.884034	-0.177827	0.979815
ENSG00000067167.7	TRAM1	chr8	2422.7	2633.04	3019	2930	1.08682	0.97052	1.02867	0.0407794	0.996325
ENSG00000067177.14	PHKA1	chrX	1052.13	688.762	769.62	1055.45	0.654635	1.37139	1.01301	0.018653	0.962685
ENSG00000067182.7	TNFRSF1A	chr12	2139.18	1148.96	1852	1179	0.537103	0.636609	0.586856	-0.768921	0.771166
ENSG00000067191.15	CACNB1	chr17	90.0709	83.0457	148	126	0.922004	0.851351	0.886678	-0.173518	0.985729
ENSG00000067208.14	EVI5	chr1	342.883	357.585	1120	531	1.04288	0.474107	0.758492	-0.398794	0.99176
ENSG00000067221.13	STOML1	chr15	123.847	50.8044	213	122	0.410218	0.57277	0.491494	-1.02475	0.202402
ENSG00000067225.17	PKM	chr15	30358	19237.3	37331	15602	0.633682	0.417937	0.525809	-0.927388	0.98732
ENSG00000067248.9	DHX29	chr5	1323.43	1144.08	1992	1148	0.86448	0.576305	0.720393	-0.473145	0.994071
ENSG00000067334.13	DNTTIP2	chr1	1353.11	1486.03	2577	1743	1.09823	0.676368	0.8873	-0.172506	0.995138
ENSG00000067365.14	METTL22	chr16	288.636	463.102	163	253	1.60445	1.55215	1.5783	0.65837	0.929408
ENSG00000067369.13	TP53BP1	chr15	1157.62	1805.51	1488	1065	1.55968	0.715726	1.1377	0.186125	0.962916
ENSG00000067445.20	TRO	chrX	259.977	287.24	258	590	1.10487	2.28682	1.69584	0.762004	0.990135
ENSG00000067533.5	RRP15	chr1	1519.95	1622.81	1169	1461	1.06768	1.24979	1.15873	0.212546	0.99558
ENSG00000067560.10	RHOA	chr3	5979.48	6125.84	10500	6237	1.02448	0.594	0.809239	-0.305362	0.997705
ENSG00000067596.10	DHX8	chr17	1306.03	1624.77	2053	1703	1.24405	0.829518	1.03678	0.0521159	0.992626
ENSG00000067601.7	PMS2P4	chr7	22.5177	34.3223	18.33	26	1.52424	1.41844	1.47134	0.557128	0.961589
ENSG00000067606.15	PRKCZ	chr1	469.801	390.803	313	500	0.831848	1.59744	1.21465	0.280536	0.989476
ENSG00000067646.11	ZFY	chrY	0	0	0	0	#DIV/0!	#DIV/0!	#DIV/0!	#DIV/0!	.
ENSG00000067704.9	IARS2	chr1	4038.86	4153.26	5077	5491	1.02833	1.08154	1.05493	0.077154	0.997249
ENSG00000067715.13	SYT1	chr12	516.884	551.033	40	63	1.06607	1.575	1.32053	0.401121	0.992922
ENSG00000067798.13	NAV3	chr12	2.04707	9.77008	1092	5	4.77273	0.00457875	2.38865	1.2562	0.78552
ENSG00000067829.18	IDH3G	chrX	1687.81	850.974	614	889	0.50419	1.44788	0.976036	-0.0349933	0.560848
ENSG00000067836.12	ROGDI	chr16	447.284	660.458	138	213	1.4766	1.54348	1.51004	0.594584	0.967798
ENSG00000067840.12	PDZD4	chrX	481.06	103.563	16	135	0.21528	8.4375	4.32639	2.11316	1.02529e-07
ENSG00000067842.17	ATP2B3	chrX	0	0	0	0	#DIV/0!	#DIV/0!	#DIV/0!	#DIV/0!	.
ENSG00000067900.7	ROCK1	chr18	2472.38	2259.97	2979.48	1503.09	0.914084	0.504481	0.709282	-0.495568	0.996168
ENSG00000067955.13	CBFB	chr16	1347.99	1133.33	1521	1307	0.840754	0.859303	0.850028	-0.234417	0.993477
ENSG00000067992.12	PDK3	chrX	518.931	479.711	208	331	0.924422	1.59135	1.25788	0.330999	0.992563
ENSG00000068001.13	HYAL2	chr3	546.566	649.711	709	564	1.18871	0.795487	0.9921	-0.0114429	0.991136
ENSG00000068024.16	HDAC4	chr2	407.366	375.171	834	254	0.920968	0.304556	0.612762	-0.7066	0.991719
ENSG00000068028.17	RASSF1	chr3	319.342	287.24	633	359	0.899476	0.567141	0.733308	-0.447509	0.99041
ENSG00000068078.17	FGFR3	chr4	1270.2	1563.21	953	2030	1.23068	2.13012	1.6804	0.748802	0.992888
ENSG00000068079.7	IFI35	chr17	31.7295	118.218	299	34	3.72581	0.113712	1.91976	0.940926	0.00157254
ENSG00000068097.14	HEATR6	chr17	4384.81	3237.81	784	607	0.738414	0.774235	0.756324	-0.402923	0.992046
ENSG00000068120.14	COASY	chr17	1247.69	1482.12	1297	1844	1.1879	1.42174	1.30482	0.38385	0.993767
ENSG00000068137.14	PLEKHH3	chr17	895.591	1044.42	390	735	1.16618	1.88462	1.5254	0.609186	0.993234
ENSG00000068305.17	MEF2A	chr15	825.991	637.986	1072	883	0.772389	0.823694	0.798042	-0.325464	0.987922
ENSG00000068308.13	OTUD5	chrX	777.885	1166.55	736	1166	1.49964	1.58424	1.54194	0.624747	0.969578
ENSG00000068323.16	TFE3	chrX	1113.6	1045.4	1322	795	0.938753	0.601362	0.770057	-0.376962	0.994796
ENSG00000068354.15	TBC1D25	chrX	296.824	395.688	416	356	1.33307	0.855769	1.09442	0.130167	0.981436
ENSG00000068366.19	ACSL4	chrX	236.436	353.677	2575	690	1.49587	0.267961	0.881914	-0.181289	0.958502
ENSG00000068383.18	INPP5A	chr10	705.214	458.217	355	367	0.649756	1.0338	0.841779	-0.248486	0.954988
ENSG00000068394.10	GPKOW	chrX	535.308	547.125	335	505	1.02208	1.50746	1.26477	0.338874	0.993227
ENSG00000068400.13	GRIPAP1	chrX	971.332	1150.92	667	932	1.18488	1.3973	1.29109	0.368592	0.993115
ENSG00000068438.14	FTSJ1	chrX	819.85	763.044	941	878	0.930712	0.93305	0.931881	-0.101783	0.99396
ENSG00000068489.12	PRR11	chr17	3221.06	1555.4	3279	1280	0.482884	0.390363	0.436624	-1.19554	0.443999
ENSG00000068615.16	REEP1	chr2	147.389	181.724	250	154	1.23295	0.616	0.924477	-0.11329	0.983934
ENSG00000068650.18	ATP11A	chr13	2502.54	1477.24	1964	2306	0.590296	1.17413	0.882215	-0.180798	0.922249
ENSG00000068654.15	POLR1A	chr2	3842.34	3309.13	5384	3871	0.861227	0.718982	0.790104	-0.339885	0.996267
ENSG00000068697.6	LAPTM4A	chr2	2798.34	2657.46	2793	2191	0.949658	0.784461	0.867059	-0.205797	0.996619
ENSG00000068724.15	TTC7A	chr2	1063.45	962.353	595	444	0.904935	0.746218	0.825577	-0.276526	0.994285
ENSG00000068745.14	IP6K2	chr3	789.144	829.48	918	863	1.05111	0.940087	0.995601	-0.00636085	0.994186
ENSG00000068781.21	STON1-GTF2A1L	chr2	0	8.42181	4.48	0	#DIV/0!	0	#DIV/0!	#DIV/0!	0.179601
ENSG00000068784.12	SRBD1	chr2	623.331	642.872	720	421	1.03135	0.584722	0.808035	-0.30751	0.993637
ENSG00000068796.16	KIF2A	chr5	1423.73	1449.88	1814	1499	1.01836	0.826351	0.922358	-0.116602	0.995598
ENSG00000068831.18	RASGRP2	chr11	21.4942	1.95402	0	7	0.0909091	#DIV/0!	#DIV/0!	#DIV/0!	0.0156247
ENSG00000068878.14	PSME4	chr2	3223.1	2535.34	3685	3222	0.786613	0.874355	0.830484	-0.267975	0.993877
ENSG00000068885.14	IFT80	chr3	611.049	653.619	799.27	791	1.06967	0.989653	1.02966	0.0421677	0.993384
ENSG00000068903.19	SIRT2	chr19	401.225	489.481	554	619	1.21997	1.11733	1.16865	0.22484	0.988986
ENSG00000068912.13	ERLEC1	chr2	851.579	850.974	1096	913	0.99929	0.833029	0.916159	-0.126329	0.994466
ENSG00000068971.13	PPP2R5B	chr11	118.73	137.758	411	165	1.16027	0.40146	0.780863	-0.356858	0.985661
ENSG00000068976.13	PYGM	chr11	10.2353	2.93103	4	6	0.286364	1.5	0.893182	-0.162974	0.86491
ENSG00000068985.4	PAGE1	chrX	0	7.81607	0	0	#DIV/0!	#DIV/0!	#DIV/0!	#DIV/0!	0.239918
ENSG00000069011.15	PITX1	chr5	643.802	919.365	1546	1621	1.42802	1.04851	1.23827	0.308324	0.977754
ENSG00000069018.17	TRPC7	chr5	0	0	0	0	#DIV/0!	#DIV/0!	#DIV/0!	#DIV/0!	.
ENSG00000069020.18	MAST4	chr5	613.096	272.585	494	338	0.444605	0.684211	0.564408	-0.825191	0.147877
ENSG00000069122.18	ADGRF5	chr6	0	0	1494	0	#DIV/0!	0	#DIV/0!	#DIV/0!	.
ENSG00000069188.16	SDK2	chr17	469.801	174.885	141	316	0.372252	2.24113	1.30669	0.385921	0.00984923
ENSG00000069206.15	ADAM7	chr8	1.02353	0	0	0	0	#DIV/0!	#DIV/0!	#DIV/0!	0.959424
ENSG00000069248.11	NUP133	chr1	1653.01	1800.63	2419	2352	1.0893	0.972303	1.0308	0.0437696	0.995617
ENSG00000069275.12	NUCKS1	chr1	21183	21836.1	17719	16020	1.03083	0.904114	0.967473	-0.0477068	0.998715
ENSG00000069329.15	VPS35	chr16	3376.63	2847.98	3037	2183	0.843437	0.718801	0.781119	-0.356385	0.995715
ENSG00000069345.11	DNAJA2	chr16	2514.82	1598.39	1616	1156	0.635587	0.715347	0.675467	-0.566044	0.964056
ENSG00000069399.12	BCL3	chr19	793.238	913.503	697	275	1.15161	0.394548	0.77308	-0.371309	0.993134
ENSG00000069424.14	KCNAB2	chr1	268.166	165.114	215	206	0.615718	0.95814	0.786929	-0.345695	0.917345
ENSG00000069431.10	ABCC9	chr12	4.09413	0.977008	8	1	0.238636	0.125	0.181818	-2.45943	0.937507
ENSG00000069482.6	GAL	chr11	982.591	959.422	632	1464	0.97642	2.31646	1.64644	0.719348	0.994746
ENSG00000069493.14	CLEC2D	chr12	85.6902	75.6986	33.56	72.6	0.883399	2.16329	1.52334	0.607242	0.984478
ENSG00000069509.5	FUNDC1	chrX	357.213	269.654	435	345	0.754884	0.793103	0.773994	-0.369606	0.98151
ENSG00000069535.13	MAOB	chrX	37.8707	106.494	5	4	2.81204	0.8	1.80602	0.852814	0.0672689
ENSG00000069667.15	RORA	chr15	40.9413	42.9884	33	111	1.05	3.36364	2.20682	1.14197	0.983112
ENSG00000069696.6	DRD4	chr11	6.1412	5.86205	7	10	0.954545	1.42857	1.19156	0.25285	0.977239
ENSG00000069702.10	TGFBR3	chr1	308.083	338.045	3182	597	1.09725	0.187618	0.642435	-0.638378	0.990879
ENSG00000069712.10	KIAA1107	chr1	76.7649	101.609	139	75	1.32364	0.539568	0.931602	-0.102214	0.975881
ENSG00000069764.9	PLA2G10	chr16	39.9178	1.95402	0	0	0.048951	#DIV/0!	#DIV/0!	#DIV/0!	6.27074e-06
ENSG00000069812.11	HES2	chr1	110.542	137.758	89	210	1.24621	2.35955	1.80288	0.850304	0.982017
ENSG00000069849.10	ATP1B3	chr3	2457.5	1880.74	2624	2929	0.765306	1.11623	0.94077	-0.0880854	0.991895
ENSG00000069869.15	NEDD4	chr15	669.39	795.285	1670	412	1.18807	0.246707	0.71739	-0.47917	0.991862
ENSG00000069943.9	PIGB	chr15	205.73	228.62	186	155	1.11126	0.833333	0.972298	-0.0405301	0.989111
ENSG00000069956.11	MAPK6	chr15	3720.54	1954.98	1935	1111	0.525457	0.57416	0.549809	-0.862999	0.751282
ENSG00000069966.18	GNB5	chr15	536.331	302.873	888	230	0.564712	0.259009	0.411861	-1.27977	0.823829
ENSG00000069974.15	RAB27A	chr15	218.012	227.047	553	140.33	1.04144	0.253761	0.647601	-0.626823	0.990135
ENSG00000069998.12	CECR5	chr22	1167.85	1622.81	772	1306	1.38957	1.69171	1.54064	0.62353	0.985405
ENSG00000070010.18	UFD1L	chr22	1505.62	1156.78	989	1475	0.768309	1.49141	1.12986	0.17614	0.990241
ENSG00000070018.8	LRP6	chr12	1121.79	915.457	1880	1458	0.816067	0.775532	0.795799	-0.329523	0.991973
ENSG00000070019.4	GUCY2C	chr12	1.02353	0.977008	0	0	0.954545	#DIV/0!	#DIV/0!	#DIV/0!	0.975172
ENSG00000070031.3	SCT	chr11	0	0	0	0	#DIV/0!	#DIV/0!	#DIV/0!	#DIV/0!	.
ENSG00000070047.11	PHRF1	chr11	1566	1463.56	2114	1465	0.934581	0.692999	0.81379	-0.297271	0.995495
ENSG00000070061.14	IKBKAP	chr9	2460.57	1988.21	2388	2010	0.808028	0.841709	0.824868	-0.277764	0.994011
ENSG00000070081.15	NUCB2	chr11	879.215	1189.02	1519	747	1.35237	0.491771	0.922068	-0.117055	0.986319
ENSG00000070087.13	PFN2	chr3	3923.2	3510.39	1972	2539	0.894777	1.28753	1.09115	0.125851	0.996723
ENSG00000070159.13	PTPN3	chr9	1033.77	889.078	928	707	0.860036	0.761853	0.810945	-0.302325	0.993281
ENSG00000070182.17	SPTB	chr14	38.8942	44.9424	30	110	1.1555	3.66667	2.41108	1.26968	0.981333
ENSG00000070190.12	DAPP1	chr4	7.16473	5.86205	2	46	0.818182	23	11.9091	3.57399	0.976175
ENSG00000070193.4	FGF10	chr5	1.02353	0	0	0	0	#DIV/0!	#DIV/0!	#DIV/0!	0.959424
ENSG00000070214.15	SLC44A1	chr9	3210.82	2099.59	1921	1113	0.653911	0.579386	0.616648	-0.69748	0.975226
ENSG00000070269.13	TMEM260	chr14	375.636	514.883	399	363	1.3707	0.909774	1.14024	0.189332	0.979727
ENSG00000070366.13	SMG6	chr17	755.367	805.055	1420	578	1.06578	0.407042	0.736411	-0.441417	0.99399
ENSG00000070367.15	EXOC5	chr14	2008.17	2601.77	4033	2187	1.29559	0.542276	0.918935	-0.121965	0.992493
ENSG00000070371.15	CLTCL1	chr22	205.73	329.252	363	322	1.60041	0.887052	1.24373	0.314673	0.928095
ENSG00000070388.11	FGF22	chr19	4.09413	0.977008	7	2	0.238636	0.285714	0.262175	-1.9314	0.937507
ENSG00000070404.9	FSTL3	chr19	512.79	409.367	492	101	0.798312	0.205285	0.501799	-0.99482	0.987809
ENSG00000070413.18	DGCR2	chr22	2072.65	1693.16	1550	2003	0.816902	1.29226	1.05458	0.0766688	0.993872
ENSG00000070423.17	RNF126	chr19	1278.39	1037.58	1670	1279	0.811631	0.765868	0.78875	-0.342361	0.99221
ENSG00000070444.14	MNT	chr17	661.202	691.722	535	673	1.04616	1.25794	1.15205	0.204205	0.993744
ENSG00000070476.14	ZXDC	chr3	972.356	872.469	814	766	0.897273	0.941032	0.919152	-0.121624	0.993931
ENSG00000070495.14	JMJD6	chr17	548.613	690.745	755	967	1.25907	1.28079	1.26993	0.344754	0.98884
ENSG00000070501.11	POLB	chr8	211.871	262.815	217	458	1.24045	2.1106	1.67552	0.744612	0.985273
ENSG00000070526.14	ST6GALNAC1	chr17	1.02353	0.977008	1	49	0.954545	49	24.9773	4.64254	0.975172
ENSG00000070540.12	WIPI1	chr17	333.672	201.264	325	207	0.603179	0.636923	0.620051	-0.689541	0.901801
ENSG00000070601.9	FRMPD1	chr9	7.16473	1.95402	4	13	0.272727	3.25	1.76136	0.816693	0.90644
ENSG00000070610.14	GBA2	chr9	674.508	648.734	715	754	0.961788	1.05455	1.00817	0.0117341	0.993721
ENSG00000070614.14	NDST1	chr5	2325.47	3207.52	3994	2434	1.3793	0.609414	0.994358	-0.0081631	0.989621
ENSG00000070669.16	ASNS	chr7	1763.55	1164.59	1261	1184	0.66037	0.938937	0.799654	-0.322552	0.971311
ENSG00000070718.11	AP3M2	chr8	447.284	560.803	602	661	1.2538	1.09801	1.1759	0.233767	0.988155
ENSG00000070729.13	CNGB1	chr16	3.0706	0	4	0	0	0	0	#NUM!	0.856049
ENSG00000070731.9	ST6GALNAC2	chr17	267.142	34.1953	35	191	0.128004	5.45714	2.79257	1.4816	2.3834e-11
ENSG00000070748.17	CHAT	chr10	0	0	0	0	#DIV/0!	#DIV/0!	#DIV/0!	#DIV/0!	.
ENSG00000070756.13	PABPC1	chr8	63308.5	29547.7	25906	23295	0.466725	0.899213	0.682969	-0.550108	0.614277
ENSG00000070759.16	TESK2	chr1	123.847	173.907	118	137	1.40421	1.16102	1.28261	0.359085	0.969718
ENSG00000070761.7	CFAP20	chr16	673.484	638.964	702	484	0.948743	0.689459	0.819101	-0.287887	0.993614
ENSG00000070770.8	CSNK2A2	chr16	1596.71	1387.35	1529	1438	0.868881	0.940484	0.904683	-0.144516	0.994633
ENSG00000070778.12	PTPN21	chr14	688.837	122.126	1063	201	0.177293	0.189087	0.18319	-2.44859	2.61658e-10
ENSG00000070785.16	EIF2B3	chr1	637.661	562.757	867	735	0.882533	0.847751	0.865142	-0.208991	0.992397
ENSG00000070808.15	CAMK2A	chr5	0	0.977008	1	1	#DIV/0!	1	#DIV/0!	#DIV/0!	0.961163
ENSG00000070814.17	TCOF1	chr5	4727.7	5116.59	5017	6178	1.08226	1.23141	1.15684	0.210185	0.997308
ENSG00000070831.15	CDC42	chr1	3092.09	3124.44	4456.98	3229.95	1.01046	0.724695	0.867579	-0.204933	0.996904
ENSG00000070882.12	OSBPL3	chr7	278.401	362.47	1368	958	1.30197	0.700292	1.00113	0.00163244	0.983264
ENSG00000070886.10	EPHA8	chr1	62.4355	91.8388	84	175	1.47094	2.08333	1.77714	0.829554	0.960358
ENSG00000070915.9	SLC12A3	chr16	2.04707	4.88504	1	0	2.38636	0	1.19318	0.254814	0.959197
ENSG00000070950.9	RAD18	chr3	972.356	1261.32	1096	925	1.29718	0.843978	1.07058	0.0983893	0.989704
ENSG00000070961.15	ATP2B1	chr12	3411.43	2568.56	5195	2557	0.752925	0.492204	0.622565	-0.683704	0.992212
ENSG00000070985.13	TRPM5	chr11	1.02353	2.93103	0	0	2.86364	#DIV/0!	#DIV/0!	#DIV/0!	0.961825
ENSG00000071051.13	NCK2	chr2	560.896	511.952	815	409	0.912741	0.50184	0.707291	-0.499625	0.992619
ENSG00000071054.16	MAP4K4	chr2	2714.41	1520.23	6475	1600	0.560058	0.247104	0.403581	-1.30907	0.864686
ENSG00000071073.12	MGAT4A	chr2	829.061	727.871	186	243	0.877946	1.30645	1.0922	0.127236	0.993092
ENSG00000071082.10	RPL31	chr2	5378.54	5559.13	6035.88	5868.87	1.03358	0.97233	1.00295	0.00425407	0.997582
ENSG00000071127.16	WDR1	chr4	5794.22	5232.86	13121	3253	0.903117	0.247923	0.57552	-0.797062	0.997324
ENSG00000071189.21	SNX13	chr7	1074.71	726.894	971	1109	0.676364	1.14212	0.909243	-0.137263	0.972083
ENSG00000071203.9	MS4A12	chr11	0	0	0	0	#DIV/0!	#DIV/0!	#DIV/0!	#DIV/0!	.
ENSG00000071205.11	ARHGAP10	chr4	506.649	501.205	533	246	0.989256	0.461538	0.725397	-0.463157	0.993045
ENSG00000071242.11	RPS6KA2	chr6	247.695	67.4136	1497	229	0.272164	0.152973	0.212568	-2.234	0.000107949
ENSG00000071243.15	ING3	chr7	317.295	227.643	291	279	0.717449	0.958763	0.838106	-0.254796	0.974045
ENSG00000071246.10	VASH1	chr14	304.818	293.103	209	397	0.961565	1.89952	1.43054	0.516563	0.991235
ENSG00000071282.11	LMCD1	chr3	95.1885	66.4366	81	58	0.697947	0.716049	0.706998	-0.500221	0.965183
ENSG00000071462.11	WBSCR22	chr7	1844.41	1557.35	1006	1619	0.844365	1.60934	1.22685	0.294964	0.994411
ENSG00000071537.13	SEL1L	chr14	2812.67	1958.9	2861	1792	0.696457	0.626354	0.661406	-0.596393	0.984973
ENSG00000071539.13	TRIP13	chr5	1566	1542.7	1572	1978	0.985116	1.25827	1.12169	0.165678	0.995757
ENSG00000071553.16	ATP6AP1	chrX	5154.51	1952.06	1551	2399	0.37871	1.54674	0.962727	-0.0548016	0.0105874
ENSG00000071564.14	TCF3	chr19	3247.67	3396.08	3169	2736	1.0457	0.863364	0.954531	-0.0671361	0.996931
ENSG00000071575.11	TRIB2	chr2	82.9061	2.93103	3058	235	0.0353535	0.0768476	0.0561006	-4.15584	2.4574e-11
ENSG00000071626.16	DAZAP1	chr19	4229.24	4029.18	4579	4756	0.952697	1.03865	0.995676	-0.00625168	0.997211
ENSG00000071655.17	MBD3	chr19	1889.33	2050.83	3433.09	2055.11	1.08548	0.598618	0.842049	-0.248024	0.995897
ENSG00000071677.1	PRLH	chr2	0	0	0	0	#DIV/0!	#DIV/0!	#DIV/0!	#DIV/0!	.
ENSG00000071794.15	HLTF	chr3	2187.29	3286.66	2524	3665	1.50262	1.45206	1.47734	0.563	0.979299
ENSG00000071859.14	FAM50A	chrX	1146.36	419.137	894	1003	0.365625	1.12192	0.743774	-0.427063	0.00442029
ENSG00000071889.16	FAM3A	chrX	1123.84	436.723	543	527	0.388599	0.970534	0.679567	-0.557313	0.0144622
ENSG00000071894.14	CPSF1	chr8	2358.22	2706.31	1849	1851	1.14761	1.00108	1.07435	0.103458	0.995796
ENSG00000071909.18	MYO3B	chr2	1.02353	0	0	0	0	#DIV/0!	#DIV/0!	#DIV/0!	0.959424
ENSG00000071967.11	CYBRD1	chr2	63.459	98.6779	1691	112	1.55499	0.066233	0.810609	-0.302922	0.945614
ENSG00000071991.8	CDH19	chr18	0	56.6665	0	0	#DIV/0!	#DIV/0!	#DIV/0!	#DIV/0!	4.7553e-11
ENSG00000071994.10	PDCD2	chr6	2022.5	2223.67	1633	2761	1.09947	1.69075	1.39511	0.480379	0.995931
ENSG00000072041.16	SLC6A15	chr12	1363.35	1552.47	1384	2999	1.13872	2.16691	1.65281	0.724923	0.994743
ENSG00000072042.12	RDH11	chr14	1426	1948.15	1759.51	1720.29	1.36617	0.97771	1.17194	0.228899	0.988014
ENSG00000072062.13	PRKACA	chr19	2109.5	1599.36	1592	877	0.758171	0.550879	0.654525	-0.611479	0.990823
ENSG00000072071.16	ADGRL1	chr19	2736.93	2716.08	1291	2844	0.992385	2.20294	1.59766	0.675964	0.996715
ENSG00000072080.10	SPP2	chr2	0	0	0	0	#DIV/0!	#DIV/0!	#DIV/0!	#DIV/0!	.
ENSG00000072110.13	ACTN1	chr14	5600.19	2752.3	13174	2804.87	0.491466	0.21291	0.352188	-1.50558	0.56412
ENSG00000072121.15	ZFYVE26	chr14	817.803	884.193	1007	1011	1.08118	1.00397	1.04258	0.0601534	0.994084
ENSG00000072133.10	RPS6KA6	chrX	59.3649	39.0803	27	162	0.658307	6	3.32915	1.73516	0.956577
ENSG00000072134.15	EPN2	chr17	1062.43	1440.11	1851	724	1.35549	0.39114	0.873316	-0.195425	0.987136
ENSG00000072135.12	PTPN18	chr2	1128.96	938.905	619	418	0.831657	0.675283	0.75347	-0.408378	0.992637
ENSG00000072163.18	LIMS2	chr2	5.11766	6.83906	167	10	1.33636	0.0598802	0.698122	-0.518449	0.974694
ENSG00000072182.12	ASIC4	chr2	3.0706	1.95402	2	3	0.636364	1.5	1.06818	0.0951572	0.972876
ENSG00000072195.14	SPEG	chr2	223.13	189.54	349	307	0.849458	0.879656	0.864557	-0.209967	0.987199
ENSG00000072201.13	LNX1	chr4	60.3884	88.9078	29	27	1.47227	0.931034	1.20165	0.265016	0.960288
ENSG00000072210.18	ALDH3A2	chr17	1125.89	1550.51	2082	992	1.37715	0.476465	0.926807	-0.109659	0.986065
ENSG00000072274.12	TFRC	chr3	8696.96	9692.9	13434	10208	1.11452	0.759863	0.93719	-0.093587	0.997848
ENSG00000072310.16	SREBF1	chr17	2160.68	4237.29	1279	1270	1.96109	0.992963	1.47703	0.562696	0.681248
ENSG00000072315.3	TRPC5	chrX	0	0	0	0	#DIV/0!	#DIV/0!	#DIV/0!	#DIV/0!	.
ENSG00000072364.12	AFF4	chr5	3773.76	3898.26	6007	3366	1.03299	0.560346	0.796668	-0.327949	0.997157
ENSG00000072401.14	UBE2D1	chr10	444.213	421.091	670	535	0.947947	0.798507	0.873227	-0.195571	0.992369
ENSG00000072415.8	MPP5	chr14	986.685	854.882	1568	864	0.866418	0.55102	0.708719	-0.496714	0.993315
ENSG00000072422.16	RHOBTB1	chr10	287.613	329.252	161	134	1.14478	0.832298	0.988537	-0.0166336	0.989774
ENSG00000072501.17	SMC1A	chrX	7088.99	7986.07	6822	8942	1.12655	1.31076	1.21865	0.285287	0.997575
ENSG00000072506.12	HSD17B10	chrX	1721.58	1846.55	659	1508	1.07259	2.28832	1.68045	0.748849	0.995796
ENSG00000072518.20	MARK2	chr11	1791.18	1258.39	1709	1145	0.702545	0.669982	0.686264	-0.543165	0.983119
ENSG00000072571.19	HMMR	chr5	1038.89	1035.63	775	1350	0.996865	1.74194	1.3694	0.453544	0.994928
ENSG00000072609.17	CHFR	chr12	938.579	529.539	605	563	0.564192	0.930579	0.747385	-0.420076	0.834737
ENSG00000072657.8	TRHDE	chr12	14.3295	25.4022	16	49	1.77273	3.0625	2.41761	1.27358	0.943709
ENSG00000072682.18	P4HA2	chr5	601.837	677.067	1259	586	1.125	0.465449	0.795224	-0.330566	0.992726
ENSG00000072694.19	FCGR2B	chr1	2.04707	0	0	0	0	#DIV/0!	#DIV/0!	#DIV/0!	0.921846
ENSG00000072736.18	NFATC3	chr16	1494.82	1065.38	1073.93	1380.33	0.712715	1.28531	0.999011	-0.00142762	0.98375
ENSG00000072756.16	TRNT1	chr3	829.061	1186.09	431	609	1.43064	1.41299	1.42182	0.507735	0.979446
ENSG00000072778.19	ACADVL	chr17	2356.17	2743.44	3392	1363	1.16436	0.401828	0.783095	-0.35274	0.995606
ENSG00000072786.12	STK10	chr5	1031.72	812.871	3700	785	0.787879	0.212162	0.50002	-0.999941	0.990098
ENSG00000072803.17	FBXW11	chr5	1749.22	1273.04	1856	1288	0.727778	0.693966	0.710872	-0.492339	0.98692
ENSG00000072818.11	ACAP1	chr17	5.11766	1.95402	1	0	0.381818	0	0.190909	-2.38904	0.953856
ENSG00000072832.14	CRMP1	chr4	3.0706	3.90803	3	2	1.27273	0.666667	0.969697	-0.0443941	0.975204
ENSG00000072840.12	EVC	chr4	95.1885	128.965	1947	297	1.35484	0.152542	0.753691	-0.407956	0.973986
ENSG00000072849.10	DERL2	chr17	789.144	632.124	830	596	0.801026	0.718072	0.759549	-0.396785	0.989857
ENSG00000072858.10	SIDT1	chr3	370.519	879.308	5	204	2.37318	40.8	21.5866	4.43206	0.0674675
ENSG00000072864.12	NDE1	chr16	628.449	561.78	759	595	0.893915	0.783926	0.83892	-0.253394	0.992611
ENSG00000072952.18	MRVI1	chr11	0	0	4	5	#DIV/0!	1.25	#DIV/0!	#DIV/0!	.
ENSG00000072954.6	TMEM38A	chr19	113.612	37.1263	66	78	0.326781	1.18182	0.7543	-0.40679	0.0197629
ENSG00000072958.8	AP1M1	chr19	1129.98	1124.54	2563	1340	0.995183	0.522825	0.759004	-0.397821	0.995111
ENSG00000073008.14	PVR	chr19	1112.58	1613.02	1910.99	1360.99	1.4498	0.712191	1.081	0.112362	0.979695
ENSG00000073050.11	XRCC1	chr19	885.356	641.895	611	680	0.725013	1.11293	0.918971	-0.121908	0.982444
ENSG00000073060.15	SCARB1	chr12	3901.71	2957.4	1318	2358	0.757977	1.78907	1.27353	0.348828	0.992971
ENSG00000073067.13	CYP2W1	chr7	1.02353	0	0	0	0	#DIV/0!	#DIV/0!	#DIV/0!	0.959424
ENSG00000073111.13	MCM2	chr3	4727.7	4599.76	3635	4796	0.972938	1.31939	1.14617	0.196816	0.997409
ENSG00000073146.15	MOV10L1	chr22	0	1.95402	1	1	#DIV/0!	1	#DIV/0!	#DIV/0!	0.928107
ENSG00000073150.13	PANX2	chr22	422.719	268.677	147	90	0.635593	0.612245	0.623919	-0.680569	0.939037
ENSG00000073169.13	SELO	chr22	499.484	531.493	420	570	1.06408	1.35714	1.21061	0.275738	0.992834
ENSG00000073282.12	TP63	chr3	25.5883	8.79308	5	1	0.343636	0.2	0.271818	-1.87929	0.668908
ENSG00000073331.17	ALPK1	chr4	166.836	242.298	115	201	1.45231	1.74783	1.60007	0.678135	0.964276
ENSG00000073350.13	LLGL2	chr17	7391.95	2896.83	174	1961	0.39189	11.2701	5.831	2.54374	0.02377
ENSG00000073417.14	PDE8A	chr15	1200.6	580.343	1493	694	0.483376	0.464836	0.474106	-1.07672	0.386777
ENSG00000073464.11	CLCN4	chrX	114.636	86.9537	1297	113	0.758523	0.0871241	0.422823	-1.24187	0.976656
ENSG00000073536.17	NLE1	chr17	589.555	707.354	719	860	1.19981	1.19611	1.19796	0.260578	0.991119
ENSG00000073578.16	SDHA	chr5	3901.7	3210.46	3932.83	3832.27	0.822837	0.974431	0.898634	-0.154195	0.995531
ENSG00000073584.18	SMARCE1	chr17	2037.85	2372.18	2452.52	2400	1.16406	0.978585	1.07132	0.0993906	0.995314
ENSG00000073598.5	FNDC8	chr17	0	0.977008	3	0	#DIV/0!	0	#DIV/0!	#DIV/0!	0.961163
ENSG00000073605.18	GSDMB	chr17	64.4826	90.8618	56	145	1.40909	2.58929	1.99919	0.999414	0.96795
ENSG00000073614.11	KDM5A	chr12	1410.43	1263.27	1808	1925	0.895666	1.06471	0.980189	-0.0288681	0.994821
ENSG00000073670.13	ADAM11	chr17	245.648	306.781	153	366	1.24886	2.39216	1.82051	0.864343	0.98558
ENSG00000073711.10	PPP2R3A	chr3	368.472	428.907	645	240	1.16402	0.372093	0.768054	-0.38072	0.990287
ENSG00000073712.14	FERMT2	chr14	845.438	874.423	2206	784	1.03428	0.355394	0.694839	-0.525249	0.994421
ENSG00000073734.8	ABCB11	chr2	0	0.977008	0	0	#DIV/0!	#DIV/0!	#DIV/0!	#DIV/0!	0.961163
ENSG00000073737.16	DHRS9	chr2	2.04707	0	0	0	0	#DIV/0!	#DIV/0!	#DIV/0!	0.921846
ENSG00000073754.5	CD5L	chr1	0	0	2	0	#DIV/0!	0	#DIV/0!	#DIV/0!	.
ENSG00000073756.11	PTGS2	chr1	6.1412	4.88504	58	12	0.795455	0.206897	0.501176	-0.996612	0.975646
ENSG00000073792.15	IGF2BP2	chr3	464.684	595.975	1910	1148	1.28254	0.601047	0.941793	-0.086518	0.987007
ENSG00000073803.13	MAP3K13	chr3	372.566	324.367	476	464	0.870629	0.97479	0.92271	-0.116051	0.990165
ENSG00000073849.14	ST6GAL1	chr3	144.318	190.517	179	912	1.32012	5.09497	3.20754	1.68147	0.978586
ENSG00000073861.2	TBX21	chr17	6.1412	0	0	0	0	#DIV/0!	#DIV/0!	#DIV/0!	0.44739
ENSG00000073905.8	VDAC1P1	chrX	0	0.986779	8.01	3.01	#DIV/0!	0.37578	#DIV/0!	#DIV/0!	0.960917
ENSG00000073910.19	FRY	chr13	38.8942	214.942	108	68	5.52632	0.62963	3.07797	1.62198	1.53055e-07
ENSG00000073921.17	PICALM	chr11	4005.08	2033.15	4192	1588	0.507644	0.378817	0.44323	-1.17387	0.651923
ENSG00000073969.18	NSF	chr17	1924.26	1934.47	1640.44	1768.93	1.0053	1.07833	1.04181	0.0590991	0.996159
ENSG00000074047.20	GLI2	chr2	109.518	154.367	170	268	1.40952	1.57647	1.49299	0.578208	0.968654
ENSG00000074054.17	CLASP1	chr2	1925.26	1639.42	2395	1060	0.85153	0.442589	0.647059	-0.62803	0.994693
ENSG00000074071.13	MRPS34	chr16	3012.26	3648.15	1455	2196	1.2111	1.50928	1.36019	0.443808	0.995463
ENSG00000074181.8	NOTCH3	chr19	6139.15	5761.42	287	1473	0.938472	5.1324	3.03544	1.6019	0.997595
ENSG00000074201.8	CLNS1A	chr11	2167.84	1924.71	1680	1834	0.887844	1.09167	0.989756	-0.0148558	0.99562
ENSG00000074211.13	PPP2R2C	chr4	1265.09	2083.96	188	461	1.64729	2.45213	2.04971	1.03542	0.939371
ENSG00000074219.13	TEAD2	chr19	804.497	822.641	211	521	1.02255	2.46919	1.74587	0.803949	0.994323
ENSG00000074266.17	EED	chr11	818.826	586.205	990	439	0.715909	0.443434	0.579672	-0.786692	0.980251
ENSG00000074276.10	CDHR2	chr5	0	0.977008	0	0	#DIV/0!	#DIV/0!	#DIV/0!	#DIV/0!	0.961163
ENSG00000074317.10	SNCB	chr5	18.4236	42.0114	7	30	2.2803	4.28571	3.28301	1.71502	0.751657
ENSG00000074319.12	TSG101	chr11	1036.84	1063.96	1136	510	1.02616	0.448944	0.737552	-0.439184	0.994919
ENSG00000074356.16	NCBP3	chr17	1726.7	1768.39	2132	1691	1.02414	0.793152	0.908647	-0.138208	0.995958
ENSG00000074370.17	ATP2A3	chr17	5990.74	4912.4	60	2899	0.819999	48.3167	24.5683	4.61873	0.99626
ENSG00000074410.13	CA12	chr15	3371.52	3915.85	247	371	1.16145	1.50202	1.33174	0.41331	0.996292
ENSG00000074416.13	MGLL	chr3	919.132	704.423	489	207	0.7664	0.423313	0.594856	-0.749386	0.987886
ENSG00000074527.11	NTN4	chr12	366.425	62.5285	110	108	0.170645	0.981818	0.576232	-0.795279	1.43822e-09
ENSG00000074582.12	BCS1L	chr2	743.085	629.193	499	751	0.846732	1.50501	1.17587	0.23373	0.991825
ENSG00000074590.13	NUAK1	chr12	490.272	445.516	885	309	0.908711	0.349153	0.628932	-0.669024	0.992117
ENSG00000074603.18	DPP8	chr15	1260.99	1182.18	1139	855	0.9375	0.750658	0.844079	-0.24455	0.995064
ENSG00000074621.13	SLC24A1	chr15	407.366	346.838	206	208	0.851416	1.00971	0.930562	-0.103825	0.989796
ENSG00000074657.13	ZNF532	chr18	323.436	223.725	1324	561	0.691713	0.423716	0.557715	-0.842401	0.966965
ENSG00000074660.15	SCARF1	chr17	1.02353	18.5632	46	5	18.1364	0.108696	9.12253	3.18943	0.0128447
ENSG00000074695.5	LMAN1	chr18	2721.57	3273.96	6532	4354	1.20296	0.666565	0.934764	-0.0973253	0.995377
ENSG00000074696.12	HACD3	chr15	4410.4	4540.16	3395	4248	1.02942	1.25125	1.14034	0.189459	0.997357
ENSG00000074706.13	IPCEF1	chr6	14.0429	3.90803	8	14.08	0.278293	1.76	1.01915	0.0273615	0.76971
ENSG00000074755.14	ZZEF1	chr17	3040.92	1794.76	1846	1878	0.590205	1.01733	0.80377	-0.315145	0.927388
ENSG00000074771.3	NOX3	chr6	0	0	0	0	#DIV/0!	#DIV/0!	#DIV/0!	#DIV/0!	.
ENSG00000074800.13	ENO1	chr1	27733.6	29171.5	35145	28798	1.05185	0.819405	0.935626	-0.0959967	0.99885
ENSG00000074803.17	SLC12A1	chr15	0	0.977008	0	1	#DIV/0!	#DIV/0!	#DIV/0!	#DIV/0!	0.961163
ENSG00000074842.7	MYDGF	chr19	903.779	932.066	1549	930	1.0313	0.600387	0.815843	-0.293637	0.99459
ENSG00000074855.10	ANO8	chr19	280.448	284.309	412	387	1.01377	0.93932	0.976545	-0.034242	0.991147
ENSG00000074935.13	TUBE1	chr6	289.66	462.125	438	494	1.59541	1.12785	1.36163	0.445335	0.932806
ENSG00000074964.16	ARHGEF10L	chr1	506.649	324.367	113	211	0.64022	1.86726	1.25374	0.326236	0.94457
ENSG00000074966.10	TXK	chr4	1.02353	0	23	4	0	0.173913	0.0869565	-3.52356	0.959424
ENSG00000075035.9	WSCD2	chr12	0	0	0	0	#DIV/0!	#DIV/0!	#DIV/0!	#DIV/0!	.
ENSG00000075043.17	KCNQ2	chr20	84.9532	91.8388	74	277	1.08105	3.74324	2.41215	1.27032	0.985867
ENSG00000075073.14	TACR2	chr10	0	3.90803	1	0	#DIV/0!	0	#DIV/0!	#DIV/0!	0.783324
ENSG00000075089.9	ACTR6	chr12	559.872	868.56	469	671	1.55135	1.4307	1.49103	0.576308	0.954846
ENSG00000075131.9	TIPIN	chr15	412.484	454.309	502	522.02	1.1014	1.03988	1.07064	0.0984728	0.991843
ENSG00000075142.13	SRI	chr7	748.202	742.526	1165	961	0.992414	0.824893	0.908653	-0.138198	0.99413
ENSG00000075151.20	EIF4G3	chr1	2735.9	3182.12	3099	2842	1.1631	0.91707	1.04008	0.0566984	0.995906
ENSG00000075188.8	NUP37	chr12	649.943	704.423	611	537	1.08382	0.878887	0.981355	-0.0271533	0.993441
ENSG00000075213.10	SEMA3A	chr7	54.2472	87.9308	83	129	1.62093	1.55422	1.58757	0.666822	0.93249
ENSG00000075218.18	GTSE1	chr22	1051.17	1121.61	2273	1357	1.06701	0.597008	0.832009	-0.26533	0.994795
ENSG00000075223.13	SEMA3C	chr7	7558.79	6723.77	2640	572	0.88953	0.216667	0.553099	-0.854392	0.997531
ENSG00000075234.16	TTC38	chr22	325.483	412.298	919	395	1.26672	0.429815	0.848269	-0.237406	0.986066
ENSG00000075239.13	ACAT1	chr11	615.143	947.698	2277	1183	1.54061	0.519543	1.03008	0.0427546	0.958687
ENSG00000075240.16	GRAMD4	chr22	639.708	1238.85	644	687	1.93658	1.06677	1.50168	0.586574	0.635347
ENSG00000075275.16	CELSR1	chr22	4147.35	3527.98	2278	2925	0.850657	1.28402	1.06734	0.0940188	0.996224
ENSG00000075290.7	WNT8B	chr10	2.04707	11.7241	0	16	5.72727	#DIV/0!	#DIV/0!	#DIV/0!	0.612319
ENSG00000075292.18	ZNF638	chr2	3294.75	3250.51	2576	3410	0.986571	1.32376	1.15516	0.208098	0.996973
ENSG00000075303.12	SLC25A40	chr7	518.931	532.47	475	362	1.02609	0.762105	0.894097	-0.161496	0.993129
ENSG00000075336.11	TIMM21	chr18	423.743	519.768	496	680	1.22661	1.37097	1.29879	0.377169	0.988981
ENSG00000075340.22	ADD2	chr2	328.554	449.424	388	810	1.36788	2.08763	1.72776	0.7889	0.979121
ENSG00000075388.3	FGF4	chr11	0	0	0	0	#DIV/0!	#DIV/0!	#DIV/0!	#DIV/0!	.
ENSG00000075391.16	RASAL2	chr1	610.025	657.527	1618	837	1.07787	0.517305	0.797586	-0.326287	0.993313
ENSG00000075399.12	VPS9D1	chr16	202.659	221.781	70	76	1.09435	1.08571	1.09003	0.124372	0.989323
ENSG00000075407.17	ZNF37A	chr10	1370.33	1340.86	1874.55	2166.83	0.978494	1.15592	1.06721	0.0938403	0.995476
ENSG00000075413.17	MARK3	chr14	2902.74	2185.57	1746	1509	0.752933	0.864261	0.808597	-0.306507	0.991642
ENSG00000075415.12	SLC25A3	chr12	7739.95	8559.57	9587	5994	1.10589	0.625222	0.865558	-0.208298	0.997767
ENSG00000075420.12	FNDC3B	chr3	760.485	658.504	3768	680	0.8659	0.180467	0.523184	-0.934611	0.992516
ENSG00000075426.11	FOSL2	chr2	4243.57	629.193	7512	731	0.14827	0.097311	0.12279	-3.02573	5.39568e-14
ENSG00000075429.8	CACNG5	chr17	1.02353	0.977008	1	1	0.954545	1	0.977273	-0.0331669	0.975172
ENSG00000075461.5	CACNG4	chr17	5564.95	1160.69	0	219	0.208571	#DIV/0!	#DIV/0!	#DIV/0!	2.55299e-09
ENSG00000075539.13	FRYL	chr4	1805.51	813.848	3171	1051	0.450758	0.331441	0.391099	-1.35439	0.179679
ENSG00000075568.16	TMEM131	chr2	2166.82	2178.73	4036	1666	1.0055	0.412785	0.709141	-0.495856	0.99636
ENSG00000075618.17	FSCN1	chr7	2310.11	2867.52	2916	5329	1.24129	1.8275	1.5344	0.617671	0.994316
ENSG00000075624.13	ACTB	chr7	85438.6	47325.3	64315.3	39414.6	0.553911	0.612835	0.583373	-0.77751	0.961384
ENSG00000075643.5	MOCOS	chr18	328.554	314.597	1056	177	0.957519	0.167614	0.562566	-0.829905	0.99146
ENSG00000075651.15	PLD1	chr3	110.542	189.54	284	175	1.71465	0.616197	1.16542	0.220852	0.877442
ENSG00000075673.11	ATP12A	chr13	6.1412	2.93103	11	27	0.477273	2.45455	1.46591	0.551796	0.960955
ENSG00000075702.16	WDR62	chr19	1018.41	1516.32	1999	1043	1.4889	0.521761	1.00533	0.00766909	0.974014
ENSG00000075711.20	DLG1	chr3	1587.5	1816.26	2983	1574	1.1441	0.527657	0.835879	-0.258635	0.995024
ENSG00000075785.12	RAB7A	chr3	5327.49	4708.2	3473	4320	0.883757	1.24388	1.06382	0.0892529	0.997046
ENSG00000075790.10	BCAP29	chr7	884.895	1165.7	1593.74	685	1.31733	0.429807	0.873568	-0.195008	0.988341
ENSG00000075826.16	SEC31B	chr10	105.854	149.727	185.83	220.7	1.41447	1.18764	1.30106	0.379682	0.967944
ENSG00000075856.11	SART3	chr12	2019.43	2167.98	2150	1695	1.07356	0.788372	0.930967	-0.103199	0.996083
ENSG00000075884.12	ARHGAP15	chr2	0	0	1	0	#DIV/0!	0	#DIV/0!	#DIV/0!	.
ENSG00000075886.10	TUBA3D	chr2	5.11766	0	0	0	0	#DIV/0!	#DIV/0!	#DIV/0!	0.609141
ENSG00000075891.21	PAX2	chr10	3.0706	8.79308	3	17	2.86364	5.66667	4.26515	2.0926	0.922303
ENSG00000075914.12	EXOSC7	chr3	431.931	436.723	456	394	1.01109	0.864035	0.937565	-0.0930098	0.992592
ENSG00000075945.12	KIFAP3	chr1	331.625	516.837	752	516	1.5585	0.68617	1.12234	0.166505	0.946289
ENSG00000075975.15	MKRN2	chr3	1003.06	872.469	1114	842	0.869805	0.755835	0.81282	-0.298992	0.993447
ENSG00000076003.4	MCM6	chr2	3329.55	3283.73	3531	2684	0.986236	0.760125	0.873181	-0.195648	0.996987
ENSG00000076043.9	REXO2	chr11	336.691	480.688	1732	671	1.42768	0.387413	0.907548	-0.139954	0.972655
ENSG00000076053.10	RBM7	chr11	256.467	298.965	1068	407	1.16571	0.381086	0.773396	-0.370721	0.988803
ENSG00000076067.11	RBMS2	chr12	217.982	213.936	1328.95	371.95	0.981438	0.279883	0.63066	-0.665065	0.990144
ENSG00000076108.11	BAZ2A	chr12	4065.47	3329.64	3309	3824	0.819006	1.15564	0.987321	-0.0184089	0.995517
ENSG00000076201.14	PTPN23	chr3	1111.56	1270.11	1935	923	1.14264	0.477003	0.809822	-0.304323	0.994195
ENSG00000076242.14	MLH1	chr3	857.72	881.262	1200	338	1.02745	0.281667	0.654556	-0.61141	0.994472
ENSG00000076248.10	UNG	chr12	2456.48	3773.21	2143	1639	1.53602	0.764816	1.15042	0.20216	0.976042
ENSG00000076258.9	FMO4	chr1	34.8001	34.1953	15	62	0.98262	4.13333	2.55798	1.355	0.982519
ENSG00000076321.10	KLHL20	chr1	428.86	500.228	533	329	1.16641	0.617261	0.891837	-0.165148	0.990799
ENSG00000076344.15	RGS11	chr16	27.6354	18.5632	0	23	0.671717	#DIV/0!	#DIV/0!	#DIV/0!	0.965961
ENSG00000076351.12	SLC46A1	chr17	535.308	495.343	485	611	0.925343	1.25979	1.09257	0.127724	0.992673
ENSG00000076356.6	PLXNA2	chr1	810.638	764.021	1145	1762	0.942493	1.53886	1.24068	0.31113	0.994053
ENSG00000076382.16	SPAG5	chr17	1874.09	1993.1	3889	2073	1.0635	0.533042	0.798272	-0.325047	0.995996
ENSG00000076513.16	ANKRD13A	chr12	655.061	722.009	1360	905	1.1022	0.665441	0.883821	-0.178173	0.993275
ENSG00000076554.15	TPD52	chr8	2255.41	3179.59	841.45	1552.7	1.40976	1.84527	1.62751	0.702671	0.987718
ENSG00000076555.15	ACACB	chr12	293.754	810.917	421	150	2.76053	0.356295	1.55841	0.640078	0.00474275
ENSG00000076604.14	TRAF4	chr17	1806.54	1402.01	988	1448	0.776075	1.46559	1.12083	0.164569	0.991486
ENSG00000076641.4	PAG1	chr8	98.2591	192.471	636	232	1.95881	0.36478	1.16179	0.216353	0.655297
ENSG00000076650.6	GPATCH1	chr19	319.342	334.137	396	315	1.04633	0.795455	0.920892	-0.118897	0.991498
ENSG00000076662.9	ICAM3	chr19	134.083	243.275	60	63	1.81437	1.05	1.43218	0.518215	0.795472
ENSG00000076685.18	NT5C2	chr10	3493.32	534.424	1380	927	0.152985	0.671739	0.412362	-1.27802	1.72973e-13
ENSG00000076706.14	MCAM	chr11	227.224	281.378	714	489	1.23833	0.684874	0.961602	-0.0564888	0.985699
ENSG00000076716.8	GPC4	chrX	362.331	512.929	204	584	1.41564	2.86275	2.13919	1.09707	0.974734
ENSG00000076770.14	MBNL3	chrX	951.885	893.963	653	633	0.93915	0.969372	0.954261	-0.0675444	0.994426
ENSG00000076826.9	CAMSAP3	chr19	973.38	1234.94	117	674	1.26871	5.76068	3.5147	1.8134	0.990826
ENSG00000076864.19	RAP1GAP	chr1	329.578	517.814	79	76	1.57115	0.962025	1.26659	0.340945	0.942426
ENSG00000076924.11	XAB2	chr19	908.897	1051.26	1100	811	1.15663	0.737273	0.946953	-0.0786348	0.993443
ENSG00000076928.17	ARHGEF1	chr19	1032.74	1035.63	2272	666	1.00279	0.293134	0.647963	-0.626016	0.994921
ENSG00000076944.14	STXBP2	chr19	790.167	864.652	791	476	1.09427	0.60177	0.848018	-0.237834	0.993878
ENSG00000076984.17	MAP2K7	chr19	781.979	897.871	1381	886	1.1482	0.641564	0.894884	-0.160228	0.993149
ENSG00000077009.13	NMRK2	chr19	1.02353	0.977008	0	4	0.954545	#DIV/0!	#DIV/0!	#DIV/0!	0.975172
ENSG00000077044.9	DGKD	chr2	1049.12	1106.95	1158	1050	1.05512	0.906736	0.980929	-0.0277796	0.994853
ENSG00000077063.10	CTTNBP2	chr7	45.0354	69.3676	55	154	1.54029	2.8	2.17014	1.11779	0.952063
ENSG00000077080.9	ACTL6B	chr7	0	0	0	0	#DIV/0!	#DIV/0!	#DIV/0!	#DIV/0!	.
ENSG00000077092.18	RARB	chr3	13.3059	17.5862	15	37	1.32168	2.46667	1.89417	0.921568	0.974749
ENSG00000077097.13	TOP2B	chr3	5778.87	6242.11	5392	3715	1.08016	0.688984	0.884573	-0.176948	0.997552
ENSG00000077147.14	TM9SF3	chr10	4681.64	3860.16	6228	5662	0.824532	0.90912	0.866826	-0.206186	0.995923
ENSG00000077150.17	NFKB2	chr10	904.803	467.987	2198	576	0.517225	0.262056	0.389641	-1.35978	0.61883
ENSG00000077152.9	UBE2T	chr1	1103.37	1666.78	1039	897	1.51063	0.86333	1.18698	0.247293	0.971531
ENSG00000077157.21	PPP1R12B	chr1	1072.66	878.331	599	720	0.818832	1.202	1.01042	0.0149521	0.991946
ENSG00000077232.16	DNAJC10	chr2	2648.9	4342.8	4902	2742	1.63947	0.559364	1.09942	0.13674	0.956396
ENSG00000077235.17	GTF3C1	chr16	6227.17	6765.78	4050	5129	1.08649	1.26642	1.17646	0.234448	0.997612
ENSG00000077238.13	IL4R	chr16	468.778	197.356	1456	206	0.421	0.141484	0.281242	-1.83012	0.0744704
ENSG00000077254.14	USP33	chr1	1236.43	1103.04	2403	1414	0.892121	0.588431	0.740276	-0.433865	0.994453
ENSG00000077264.14	PAK3	chrX	2.04707	15.6321	0	0	7.63636	#DIV/0!	#DIV/0!	#DIV/0!	0.219189
ENSG00000077274.8	CAPN6	chrX	0	69.3676	6	0	#DIV/0!	0	#DIV/0!	#DIV/0!	6.00964e-13
ENSG00000077279.16	DCX	chrX	0	13.6781	0	3	#DIV/0!	#DIV/0!	#DIV/0!	#DIV/0!	0.010242
ENSG00000077312.8	SNRPA	chr19	1815.75	1608.16	1642	1706	0.885672	1.03898	0.962324	-0.0554049	0.995225
ENSG00000077327.15	SPAG6	chr10	0	0	0	0	#DIV/0!	#DIV/0!	#DIV/0!	#DIV/0!	.
ENSG00000077348.8	EXOSC5	chr19	500.507	545.171	498	456	1.08924	0.915663	1.00245	0.00352925	0.992613
ENSG00000077380.15	DYNC1I2	chr2	1564.88	1885.54	2758.88	1363.94	1.20491	0.494382	0.849646	-0.235066	0.994049
ENSG00000077420.15	APBB1IP	chr10	3.0706	0	150	0	0	0	0	#NUM!	0.856049
ENSG00000077454.15	LRCH4	chr7	890.074	903.508	639.82	521.76	1.01509	0.815479	0.915286	-0.127705	0.994578
ENSG00000077458.12	FAM76B	chr11	284.542	375.171	745	395	1.31851	0.530201	0.924355	-0.113481	0.982268
ENSG00000077463.14	SIRT6	chr19	296.824	307.758	380	268	1.03683	0.705263	0.871049	-0.199175	0.99129
ENSG00000077498.8	TYR	chr11	0	0	0	0	#DIV/0!	#DIV/0!	#DIV/0!	#DIV/0!	.
ENSG00000077514.8	POLD3	chr11	1116.67	870.515	1352	762	0.77956	0.563609	0.671585	-0.574359	0.989842
ENSG00000077522.12	ACTN2	chr1	54.2472	65.4596	53	165	1.20669	3.11321	2.15995	1.111	0.980973
ENSG00000077549.17	CAPZB	chr1	2284.52	2124.99	2254	1478	0.930169	0.655723	0.792946	-0.334706	0.996167
ENSG00000077585.13	GPR137B	chr1	247.695	277.47	159	181	1.12021	1.13836	1.12929	0.175413	0.989687
ENSG00000077616.10	NAALAD2	chr11	76.7649	70.3446	110	143	0.916364	1.3	1.10818	0.148195	0.984926
ENSG00000077684.15	JADE1	chr4	642.778	900.802	1627	863	1.40142	0.530424	0.965921	-0.0500223	0.980511
ENSG00000077713.18	SLC25A43	chrX	1300.91	927.181	610	455	0.712717	0.745902	0.729309	-0.455397	0.982837
ENSG00000077721.15	UBE2A	chrX	2139.18	1607.18	1712	1218	0.751305	0.711449	0.731377	-0.451313	0.990329
ENSG00000077782.19	FGFR1	chr8	878.191	1320.92	4264	1903	1.50413	0.446295	0.975213	-0.0362102	0.970132
ENSG00000077800.11	FKBP6	chr7	0	0	0	0	#DIV/0!	#DIV/0!	#DIV/0!	#DIV/0!	.
ENSG00000077935.16	SMC1B	chr22	7.16473	85.9767	0	2	12	#DIV/0!	#DIV/0!	#DIV/0!	2.03091e-08
ENSG00000077942.18	FBLN1	chr22	413.507	170.976	674	627	0.413479	0.930267	0.671873	-0.57374	0.0610721
ENSG00000077943.7	ITGA8	chr10	5.11766	10.7471	11	8	2.1	0.727273	1.41364	0.499411	0.948473
ENSG00000077984.5	CST7	chr20	0	0	153	0	#DIV/0!	0	#DIV/0!	#DIV/0!	.
ENSG00000078018.19	MAP2	chr2	135.106	168.045	91	95	1.2438	1.04396	1.14388	0.193934	0.983022
ENSG00000078043.15	PIAS2	chr18	517.908	735.687	524	532	1.4205	1.01527	1.21788	0.284376	0.976902
ENSG00000078053.16	AMPH	chr7	17.4001	34.1953	11	42	1.96524	3.81818	2.89171	1.53192	0.897298
ENSG00000078061.12	ARAF	chrX	1464.68	1470.4	1060	1252	1.00391	1.18113	1.09252	0.127659	0.995655
ENSG00000078070.11	MCCC1	chr3	670.414	563.734	578	657	0.840874	1.13668	0.988776	-0.0162839	0.991242
ENSG00000078081.7	LAMP3	chr3	24.5648	34.1953	25	34	1.39205	1.36	1.37602	0.460504	0.970934
ENSG00000078098.13	FAP	chr2	0	0.977008	3	0	#DIV/0!	0	#DIV/0!	#DIV/0!	0.961163
ENSG00000078114.18	NEBL	chr10	2136.11	1015.11	142	475	0.475215	3.34507	1.91014	0.93368	0.352857
ENSG00000078124.11	ACER3	chr11	866.932	547.125	1195	521	0.631104	0.435983	0.533544	-0.906321	0.944631
ENSG00000078140.13	UBE2K	chr4	2249.72	2978.9	3144	3113	1.32412	0.99014	1.15713	0.210549	0.991903
ENSG00000078142.11	PIK3C3	chr18	329.578	403.504	1464	634	1.22431	0.43306	0.828684	-0.271106	0.98798
ENSG00000078177.13	N4BP2	chr4	656.084	599.883	762	648	0.914338	0.850394	0.882366	-0.180551	0.993119
ENSG00000078237.6	TIGAR	chr12	645.849	302.873	277	610	0.468953	2.20217	1.33556	0.417444	0.281595
ENSG00000078246.15	TULP3	chr12	519.955	566.665	716	516	1.08984	0.72067	0.905253	-0.143607	0.992724
ENSG00000078269.13	SYNJ2	chr6	822.92	729.825	5677	803	0.886872	0.141448	0.51416	-0.95971	0.99327
ENSG00000078295.15	ADCY2	chr5	0	0	0	126	#DIV/0!	#DIV/0!	#DIV/0!	#DIV/0!	.
ENSG00000078304.19	PPP2R5C	chr14	2693.94	2650.62	3247	2108	0.983922	0.649215	0.816568	-0.292355	0.996678
ENSG00000078319.8	PMS2P1	chr7	86.6932	120.172	36	35	1.38618	0.972222	1.1792	0.237807	0.970696
ENSG00000078328.19	RBFOX1	chr16	0	0	0	0	#DIV/0!	#DIV/0!	#DIV/0!	#DIV/0!	.
ENSG00000078369.17	GNB1	chr1	5440.08	4947.57	7756	4510	0.909467	0.581485	0.745476	-0.423766	0.997292
ENSG00000078399.15	HOXA9	chr7	299.895	396.665	326	758	1.32268	2.32515	1.82392	0.86704	0.982265
ENSG00000078401.6	EDN1	chr6	27.6354	237.413	93	28	8.59091	0.301075	4.44599	2.15251	2.0267e-11
ENSG00000078403.16	MLLT10	chr10	750.249	562.757	859	515	0.750093	0.599534	0.674814	-0.567439	0.985084
ENSG00000078487.17	ZCWPW1	chr7	82.9061	59.5975	70	47	0.718855	0.671429	0.695142	-0.524621	0.969743
ENSG00000078549.14	ADCYAP1R1	chr7	18.4236	17.5862	25	40	0.954545	1.6	1.27727	0.353067	0.980065
ENSG00000078579.8	FGF20	chr8	0	0	0	0	#DIV/0!	#DIV/0!	#DIV/0!	#DIV/0!	.
ENSG00000078589.12	P2RY10	chrX	0	6.83906	0	0	#DIV/0!	#DIV/0!	#DIV/0!	#DIV/0!	0.364396
ENSG00000078596.10	ITM2A	chrX	1.02353	6.83906	0	0	6.68182	#DIV/0!	#DIV/0!	#DIV/0!	0.815032
ENSG00000078618.19	NRD1	chr1	3728.73	2846.03	5385	3447	0.76327	0.640111	0.70169	-0.511093	0.993138
ENSG00000078668.13	VDAC3	chr8	1625.37	1650.17	1936	2975	1.01526	1.53667	1.27597	0.351589	0.995854
ENSG00000078674.17	PCM1	chr8	2810.62	2682.87	3511	2337	0.954545	0.665622	0.810084	-0.303857	0.996648
ENSG00000078687.16	TNRC6C	chr17	636.637	1057.12	642	834	1.66048	1.29907	1.47977	0.565375	0.918484
ENSG00000078699.21	CBFA2T2	chr20	716.473	634.078	972	786	0.885	0.808642	0.846821	-0.239871	0.992818
ENSG00000078725.12	BRINP1	chr9	0	0	0	0	#DIV/0!	#DIV/0!	#DIV/0!	#DIV/0!	.
ENSG00000078747.12	ITCH	chr20	1560.89	1348.27	2768	1452	0.863785	0.524566	0.694176	-0.526627	0.99447
ENSG00000078795.16	PKD2L2	chr5	0	1.95402	0	0	#DIV/0!	#DIV/0!	#DIV/0!	#DIV/0!	0.928107
ENSG00000078804.12	TP53INP2	chr20	106.447	223.735	846	976	2.10184	1.15366	1.62775	0.702879	0.434774
ENSG00000078808.16	SDF4	chr1	2848.49	2296.95	2464	2375	0.806373	0.96388	0.885126	-0.176044	0.994329
ENSG00000078814.15	MYH7B	chr20	5.11766	5.86205	1	3	1.14545	3	2.07273	1.05153	0.976606
ENSG00000078898.6	BPIFB2	chr20	0	1.95402	0	0	#DIV/0!	#DIV/0!	#DIV/0!	#DIV/0!	0.928107
ENSG00000078900.14	TP73	chr1	293.754	229.597	157	240	0.781596	1.52866	1.15513	0.208055	0.983645
ENSG00000078902.15	TOLLIP	chr11	560.896	505.113	1013	527	0.900547	0.520237	0.710392	-0.493312	0.992391
ENSG00000078967.12	UBE2D4	chr7	220.06	198.333	303	306	0.901268	1.0099	0.955585	-0.0655443	0.989002
ENSG00000079101.16	CLUL1	chr18	0	1.95402	7	4	#DIV/0!	0.571429	#DIV/0!	#DIV/0!	0.928107
ENSG00000079102.16	RUNX1T1	chr8	91.0944	153.39	139	275	1.68386	1.97842	1.83114	0.872741	0.898229
ENSG00000079112.9	CDH17	chr8	1.02353	2.93103	0	0	2.86364	#DIV/0!	#DIV/0!	#DIV/0!	0.961825
ENSG00000079134.11	THOC1	chr18	601.837	706.377	1145	674	1.1737	0.588646	0.881174	-0.182502	0.991832
ENSG00000079150.17	FKBP7	chr2	66.5296	84.0227	230	171	1.26294	0.743478	1.00321	0.00462027	0.979209
ENSG00000079156.16	OSBPL6	chr2	209.824	277.47	488	387	1.32239	0.793033	1.05771	0.0809492	0.980312
ENSG00000079215.13	SLC1A3	chr5	585.461	697.584	707	1312	1.19151	1.85573	1.52362	0.607504	0.991312
ENSG00000079246.15	XRCC5	chr2	9922.13	8713.94	9275	7476	0.878233	0.806038	0.842135	-0.247876	0.997735
ENSG00000079257.7	LXN	chr3	2752.28	594.021	165	116	0.215829	0.70303	0.45943	-1.12208	7.90758e-09
ENSG00000079263.18	SP140	chr2	0	1.95402	110.62	0	#DIV/0!	0	#DIV/0!	#DIV/0!	0.928107
ENSG00000079277.19	MKNK1	chr1	638.684	344.884	701	386	0.539991	0.550642	0.545317	-0.874834	0.734187
ENSG00000079308.16	TNS1	chr2	136.13	705.4	791	27	5.18182	0.034134	2.60798	1.38293	3.7039e-09
ENSG00000079313.11	REXO1	chr19	985.662	1062.99	1559	1160	1.07845	0.744067	0.911257	-0.13407	0.994569
ENSG00000079332.14	SAR1A	chr10	1714.42	1642.35	3008	1998	0.957965	0.664229	0.811097	-0.302054	0.995827
ENSG00000079335.18	CDC14A	chr1	206.754	156.321	323	178	0.756076	0.551084	0.65358	-0.613565	0.978771
ENSG00000079337.15	RAPGEF3	chr12	45.0354	74.2526	66	29	1.64876	0.439394	1.04408	0.0622283	0.929756
ENSG00000079385.21	CEACAM1	chr19	5.11766	3.90803	2	20	0.763636	10	5.38182	2.42809	0.974999
ENSG00000079387.13	SENP1	chr12	1031.72	1113.79	994	721	1.07955	0.725352	0.902449	-0.148083	0.99467
ENSG00000079393.20	DUSP13	chr10	4.09413	126.034	0	2	30.7841	#DIV/0!	#DIV/0!	#DIV/0!	1.19904e-14
ENSG00000079432.7	CIC	chr19	2194.45	1893.44	2866	1805	0.862831	0.629798	0.746314	-0.422145	0.995228
ENSG00000079435.9	LIPE	chr19	14.3295	22.4712	77	51	1.56818	0.662338	1.11526	0.15738	0.962788
ENSG00000079459.12	FDFT1	chr8	2023.52	2270.57	1160	1701	1.12209	1.46638	1.29423	0.372097	0.995752
ENSG00000079462.7	PAFAH1B3	chr19	584.437	756.205	689	553	1.2939	0.802612	1.04826	0.067993	0.987544
ENSG00000079482.12	OPHN1	chrX	307.06	229.597	323	250	0.747727	0.773994	0.760861	-0.394296	0.979612
ENSG00000079557.4	AFM	chr4	0	0	0	0	#DIV/0!	#DIV/0!	#DIV/0!	#DIV/0!	.
ENSG00000079616.12	KIF22	chr16	2844.4	3138.15	2008	1824	1.10327	0.908367	1.00582	0.00837293	0.996489
ENSG00000079689.13	SCGN	chr6	0	0	0	0	#DIV/0!	#DIV/0!	#DIV/0!	#DIV/0!	.
ENSG00000079691.17	LRRC16A	chr6	638.684	746.434	450	377	1.16871	0.837778	1.00324	0.0046697	0.992138
ENSG00000079739.15	PGM1	chr1	227.224	920.342	2581	632	4.05037	0.244866	2.14762	1.10274	1.0075e-06
ENSG00000079785.14	DDX1	chr2	3226.17	2804.99	3406	2992	0.869448	0.87845	0.873949	-0.194379	0.996091
ENSG00000079805.16	DNM2	chr19	4963.11	3477.17	4706	3368	0.700604	0.715682	0.708143	-0.497888	0.988787
ENSG00000079819.16	EPB41L2	chr6	1228.24	906.664	2431	1947	0.738182	0.800905	0.769543	-0.377925	0.98632
ENSG00000079841.18	RIMS1	chr6	4.09413	147.528	18	7	36.0341	0.388889	18.2115	4.18678	0
ENSG00000079931.14	MOXD1	chr6	118.73	162.183	180	270	1.36599	1.5	1.43299	0.519032	0.973727
ENSG00000079950.13	STX7	chr6	866.932	942.813	1285	1273	1.08753	0.990661	1.03909	0.0553273	0.994181
ENSG00000079974.17	RABL2B	chr22	274.276	279.141	252.86	286.13	1.01774	1.13157	1.07466	0.103875	0.991064
ENSG00000079999.13	KEAP1	chr19	1843.38	1760.57	1864	1032	0.955075	0.553648	0.754362	-0.406672	0.995946
ENSG00000080007.7	DDX43	chr6	42.9884	65.4596	0	0	1.52273	#DIV/0!	#DIV/0!	#DIV/0!	0.955247
ENSG00000080031.9	PTPRH	chr19	41.9648	2.93103	2	77	0.0698448	38.5	19.2849	4.2694	1.82261e-05
ENSG00000080166.15	DCT	chr13	2.04707	6.83906	7	29	3.34091	4.14286	3.74188	1.90376	0.922805
ENSG00000080189.14	SLC35C2	chr20	938.579	901.779	897	817	0.960791	0.910814	0.935802	-0.0957241	0.994559
ENSG00000080200.9	CRYBG3	chr3	592.625	389.826	1727	1243	0.657796	0.719745	0.68877	-0.537905	0.957595
ENSG00000080224.17	EPHA6	chr3	165.812	77.1837	88	147	0.465488	1.67045	1.06797	0.094873	0.423969
ENSG00000080293.9	SCTR	chr2	0	0	0	0	#DIV/0!	#DIV/0!	#DIV/0!	#DIV/0!	.
ENSG00000080298.15	RFX3	chr9	147.389	110.402	288	156	0.749053	0.541667	0.64536	-0.631824	0.97622
ENSG00000080345.17	RIF1	chr2	4802.42	4559.7	6103	4775	0.949459	0.782402	0.865931	-0.207676	0.997357
ENSG00000080371.5	RAB21	chr12	2331.61	1846.55	1527	1571	0.791963	1.02881	0.910389	-0.135446	0.993194
ENSG00000080493.13	SLC4A4	chr4	83.9297	78.1607	177	184	0.931264	1.03955	0.985406	-0.0212099	0.985607
ENSG00000080503.20	SMARCA2	chr9	1021.49	822.641	1448	967	0.805338	0.667818	0.736578	-0.44109	0.99111
ENSG00000080511.3	RDH8	chr19	0	0	0	0	#DIV/0!	#DIV/0!	#DIV/0!	#DIV/0!	.
ENSG00000080546.13	SESN1	chr6	651.99	750.342	437	911	1.15085	2.08467	1.61776	0.693996	0.992551
ENSG00000080561.13	MID2	chrX	706.238	296.034	75	174	0.41917	2.32	1.36958	0.453739	0.0596491
ENSG00000080572.12	PIH1D3	chrX	0	0	0	0	#DIV/0!	#DIV/0!	#DIV/0!	#DIV/0!	.
ENSG00000080573.6	COL5A3	chr19	1.02353	0.977008	0	2	0.954545	#DIV/0!	#DIV/0!	#DIV/0!	0.975172
ENSG00000080603.16	SRCAP	chr16	5685.21	7478.78	4980.39	5860.96	1.31548	1.17681	1.24614	0.317471	0.994849
ENSG00000080608.9	PUM3	chr9	1015.34	824.595	1562	774	0.812133	0.495519	0.653826	-0.613021	0.991439
ENSG00000080618.13	CPB2	chr13	0	0.977008	0	0	#DIV/0!	#DIV/0!	#DIV/0!	#DIV/0!	0.961163
ENSG00000080644.15	CHRNA3	chr15	17.4001	9.77008	12	41	0.561497	3.41667	1.98908	0.992103	0.953088
ENSG00000080709.14	KCNN2	chr5	7.16473	38.1033	2	13	5.31818	6.5	5.90909	2.56294	0.0159939
ENSG00000080802.18	CNOT4	chr7	749.226	743.503	658	501	0.992362	0.761398	0.87688	-0.189548	0.994134
ENSG00000080815.18	PSEN1	chr14	1317.29	1043.44	1247	1009	0.792117	0.809142	0.800629	-0.320793	0.991307
ENSG00000080819.6	CPOX	chr3	640.731	490.458	1969	1091	0.765466	0.554088	0.659777	-0.599949	0.985992
ENSG00000080822.16	CLDND1	chr3	740.014	821.664	2816	839	1.11034	0.29794	0.704138	-0.50607	0.993527
ENSG00000080823.21	MOK	chr14	215.965	224.712	309	262	1.0405	0.847896	0.944198	-0.0828385	0.990104
ENSG00000080824.18	HSP90AA1	chr14	59731.3	56915.3	43067.7	38016.4	0.952856	0.882712	0.917784	-0.123773	0.999177
ENSG00000080839.11	RBL1	chr20	800.403	618.446	1932	726	0.772669	0.375776	0.574223	-0.800318	0.987798
ENSG00000080845.17	DLGAP4	chr20	1019.44	994.595	2775	829	0.97563	0.298739	0.637184	-0.650217	0.994828
ENSG00000080854.14	IGSF9B	chr11	97.2356	74.2526	42	174	0.763636	4.14286	2.45325	1.29469	0.976784
ENSG00000080910.11	CFHR2	chr1	0	0	0	0	#DIV/0!	#DIV/0!	#DIV/0!	#DIV/0!	.
ENSG00000080947.14	CROCCP3	chr1	81.8826	88.9078	118.7	120.82	1.0858	1.01786	1.05183	0.0728985	0.985645
ENSG00000080986.12	NDC80	chr18	636.637	934.02	1299	563	1.46711	0.43341	0.950263	-0.0736018	0.972645
ENSG00000081014.10	AP4E1	chr15	1634.58	1263.27	750	515	0.772841	0.686667	0.729754	-0.454518	0.990896
ENSG00000081019.13	RSBN1	chr1	937.556	1228.1	897	504	1.30989	0.561873	0.935884	-0.0955986	0.988971
ENSG00000081026.18	MAGI3	chr1	910.944	1088.39	1145	1116	1.19479	0.974672	1.08473	0.117338	0.99271
ENSG00000081041.8	CXCL2	chr4	0	0.977008	157	1	#DIV/0!	0.00636943	#DIV/0!	#DIV/0!	0.961163
ENSG00000081051.7	AFP	chr4	1.02353	7.81607	3	0	7.63636	0	3.81818	1.93289	0.731503
ENSG00000081052.11	COL4A4	chr2	25.5883	19.5402	35	34	0.763636	0.971429	0.867532	-0.20501	0.975116
ENSG00000081059.19	TCF7	chr5	91.0944	130.919	148	201	1.43718	1.35811	1.39764	0.482997	0.964683
ENSG00000081087.14	OSTM1	chr6	835.203	777.699	870	820	0.93115	0.942529	0.936839	-0.0941266	0.994013
ENSG00000081138.13	CDH7	chr18	31.7295	31.2643	22	74	0.985337	3.36364	2.17449	1.12067	0.982173
ENSG00000081148.11	IMPG2	chr3	0	0	24	8	#DIV/0!	0.333333	#DIV/0!	#DIV/0!	.
ENSG00000081154.11	PCNP	chr3	2223.11	1806.49	3403	2673	0.812594	0.785483	0.799039	-0.323663	0.993907
ENSG00000081177.18	EXD2	chr14	622.308	912.526	603	758	1.46636	1.25705	1.3617	0.445412	0.972542
ENSG00000081181.7	ARG2	chr14	56.2943	99.6549	108	212	1.77025	1.96296	1.86661	0.900417	0.876071
ENSG00000081189.13	MEF2C	chr5	141.248	169.022	160	339.89	1.19664	2.12431	1.66048	0.731597	0.985237
ENSG00000081237.18	PTPRC	chr1	1.02353	0.977008	0	0	0.954545	#DIV/0!	#DIV/0!	#DIV/0!	0.975172
ENSG00000081248.10	CACNA1S	chr1	0	0	4	1	#DIV/0!	0.25	#DIV/0!	#DIV/0!	.
ENSG00000081277.11	PKP1	chr1	384.848	865.629	0	0	2.24927	#DIV/0!	#DIV/0!	#DIV/0!	0.150032
ENSG00000081307.12	UBA5	chr3	1821.89	832.411	819	819	0.456895	1	0.728447	-0.457103	0.216013
ENSG00000081320.10	STK17B	chr2	375.636	366.378	1537	461	0.975353	0.299935	0.637644	-0.649177	0.992048
ENSG00000081377.16	CDC14B	chr9	464.684	336.091	958	625.97	0.723268	0.653413	0.688341	-0.538805	0.977807
ENSG00000081386.12	ZNF510	chr9	554.755	433.792	492	472	0.781952	0.95935	0.870651	-0.199834	0.98686
ENSG00000081479.12	LRP2	chr2	87.0003	1039.54	119	217	11.9487	1.82353	6.8861	2.78369	0
ENSG00000081665.13	ZNF506	chr19	131.012	58.6205	233	133	0.447443	0.570815	0.509129	-0.973896	0.382029
ENSG00000081692.12	JMJD4	chr1	611.049	544.194	515	835	0.890589	1.62136	1.25597	0.328807	0.99245
ENSG00000081721.11	DUSP12	chr1	336.742	570.573	570	294	1.69439	0.515789	1.10509	0.144164	0.886978
ENSG00000081760.16	AACS	chr12	1378.7	822.641	635	815	0.596679	1.28346	0.940072	-0.0891568	0.915711
ENSG00000081791.8	KIAA0141	chr5	732.849	902.756	809	754	1.23184	0.932015	1.08193	0.113606	0.990988
ENSG00000081800.8	SLC13A1	chr7	0	0	0	0	#DIV/0!	#DIV/0!	#DIV/0!	#DIV/0!	.
ENSG00000081803.15	CADPS2	chr7	264.071	331.206	290	400	1.25423	1.37931	1.31677	0.397003	0.985669
ENSG00000081818.3	PCDHB4	chr5	74.7179	33.2183	3	15	0.444583	5	2.72229	1.44482	0.567229
ENSG00000081842.17	PCDHA6	chr5	227.511	36.4326	0	11.32	0.160136	#DIV/0!	#DIV/0!	#DIV/0!	7.05961e-09
ENSG00000081853.14	PCDHGA2	chr5	221.411	7.12239	3.58	7.4	0.0321683	2.06704	1.0496	0.0698447	0
ENSG00000081870.11	HSPB11	chr1	308.083	291.149	681	377	0.945032	0.553598	0.749315	-0.416356	0.991098
ENSG00000081913.13	PHLPP1	chr18	423.743	604.768	447	597	1.42721	1.33557	1.38139	0.466119	0.974517
ENSG00000081923.10	ATP8B1	chr18	1316.26	1027.81	240	1706	0.780857	7.10833	3.9446	1.97988	0.990599
ENSG00000081985.10	IL12RB2	chr1	7.16473	12.7011	6	30	1.77273	5	3.38636	1.75974	0.959648
ENSG00000082014.16	SMARCD3	chr7	167.859	158.275	124	240	0.942905	1.93548	1.43919	0.525261	0.988734
ENSG00000082068.8	WDR70	chr5	432.954	388.292	501	480	0.896844	0.958084	0.927464	-0.108637	0.991448
ENSG00000082074.15	FYB	chr5	0	1.95402	0	0	#DIV/0!	#DIV/0!	#DIV/0!	#DIV/0!	0.928107
ENSG00000082126.17	MPP4	chr2	0	0	63	0	#DIV/0!	0	#DIV/0!	#DIV/0!	.
ENSG00000082146.12	STRADB	chr2	327.49	351.703	603.87	400.87	1.07394	0.663835	0.868887	-0.20276	0.99137
ENSG00000082153.17	BZW1	chr2	8952.45	8176.88	9603.22	4499.55	0.913367	0.468546	0.690957	-0.533333	0.997867
ENSG00000082175.14	PGR	chr11	791.191	74.2526	50	110	0.0938492	2.2	1.14692	0.197771	0
ENSG00000082196.20	C1QTNF3	chr5	21.4942	7.81607	36.4	27	0.363636	0.741758	0.552697	-0.855439	0.78606
ENSG00000082212.11	ME2	chr18	588.531	605.745	1163	1085	1.02925	0.932932	0.981091	-0.0275418	0.993482
ENSG00000082213.17	C5orf22	chr5	787.097	792.354	832	866	1.00668	1.04087	1.02377	0.0338949	0.994277
ENSG00000082258.12	CCNT2	chr2	1237.45	1105.97	1211	1051	0.893751	0.867878	0.880815	-0.18309	0.994482
ENSG00000082269.16	FAM135A	chr6	320.366	527.585	715	736	1.64682	1.02937	1.3381	0.420181	0.91246
ENSG00000082293.12	COL19A1	chr6	16.3765	17.5862	19	25	1.07386	1.31579	1.19483	0.256801	0.979697
ENSG00000082397.16	EPB41L3	chr18	348.001	450.401	427	855	1.29425	2.00234	1.6483	0.720976	0.984915
ENSG00000082438.15	COBLL1	chr2	1566	511.952	307	510	0.326916	1.66124	0.994077	-0.00857048	0.00038919
ENSG00000082458.11	DLG3	chrX	1213.91	918.388	669	1350	0.756554	2.01794	1.38725	0.472223	0.988281
ENSG00000082482.13	KCNK2	chr1	24.5648	299.942	13	40	12.2102	3.07692	7.64358	2.93425	1.9984e-15
ENSG00000082497.11	SERTAD4	chr1	150.459	618.446	653	228	4.11039	0.349158	2.22977	1.1569	1.34102e-06
ENSG00000082512.14	TRAF5	chr1	441.143	523.677	513	616	1.18709	1.20078	1.19394	0.255725	0.990383
ENSG00000082515.16	MRPL22	chr5	606.955	753.273	610	653	1.24107	1.07049	1.15578	0.208868	0.989951
ENSG00000082516.8	GEMIN5	chr5	1808.58	2503.1	1802	1501	1.38401	0.832963	1.10849	0.148591	0.988164
ENSG00000082556.10	OPRK1	chr8	0	0.977008	2	1	#DIV/0!	0.5	#DIV/0!	#DIV/0!	0.961163
ENSG00000082641.15	NFE2L1	chr17	5562.9	4454.18	7598	4234	0.800694	0.557252	0.678973	-0.558574	0.995645
ENSG00000082684.14	SEMA5B	chr3	2.04707	13.6781	3	9	6.68182	3	4.84091	2.27528	0.400666
ENSG00000082701.14	GSK3B	chr3	2203.67	1827.01	1374	1564	0.829076	1.13828	0.983679	-0.0237404	0.994424
ENSG00000082781.11	ITGB5	chr3	1438.06	3025.8	1354	475	2.10408	0.350812	1.22744	0.295658	0.391217
ENSG00000082805.19	ERC1	chr12	1427.83	934.997	2246	1367	0.654839	0.608638	0.631738	-0.662601	0.966516
ENSG00000082898.16	XPO1	chr2	8551.62	8217.62	10487	8562	0.960943	0.816439	0.888691	-0.170246	0.998002
ENSG00000082929.8	LINC01587	chr4	1.02353	0	0	0	0	#DIV/0!	#DIV/0!	#DIV/0!	0.959424
ENSG00000082996.19	RNF13	chr3	672.461	847.066	435	608	1.25965	1.3977	1.32868	0.40999	0.989685
ENSG00000083067.22	TRPM3	chr9	0	0	3	1	#DIV/0!	0.333333	#DIV/0!	#DIV/0!	.
ENSG00000083093.9	PALB2	chr16	547.59	785.515	457	540	1.43449	1.18162	1.30806	0.387425	0.975684
ENSG00000083097.14	DOPEY1	chr6	870.003	857.813	743	936	0.985989	1.25976	1.12287	0.167195	0.99449
ENSG00000083099.10	LYRM2	chr6	1157.62	1083.5	936	993	0.935978	1.0609	0.998438	-0.00225579	0.994859
ENSG00000083123.14	BCKDHB	chr6	296.824	361.493	293	296	1.21787	1.01024	1.11405	0.155819	0.98776
ENSG00000083168.9	KAT6A	chr8	1781.97	1954.99	2419	2898	1.0971	1.19802	1.14756	0.198565	0.995709
ENSG00000083223.17	ZCCHC6	chr9	768.673	606.722	901	649	0.789311	0.720311	0.754811	-0.405813	0.988957
ENSG00000083290.19	ULK2	chr17	372.566	351.723	436	171	0.944056	0.392202	0.668129	-0.581802	0.991747
ENSG00000083307.10	GRHL2	chr8	2776.84	2082.98	0	750	0.750126	#DIV/0!	#DIV/0!	#DIV/0!	0.991267
ENSG00000083312.17	TNPO1	chr5	4660.14	4738.49	7808	5701	1.01681	0.730149	0.87348	-0.195153	0.997432
ENSG00000083444.16	PLOD1	chr1	1664.26	1961.83	2291	2136	1.1788	0.932344	1.05557	0.0780243	0.994655
ENSG00000083454.21	P2RX5	chr17	72.6196	117.603	108.7	61.73	1.61943	0.567893	1.09366	0.129167	0.927332
ENSG00000083457.11	ITGAE	chr17	236.436	290.172	247	233	1.22727	0.94332	1.0853	0.118089	0.986363
ENSG00000083520.14	DIS3	chr13	1504.59	1520.23	1767	1984	1.01039	1.12281	1.0666	0.093017	0.995709
ENSG00000083535.15	PIBF1	chr13	251.789	327.298	422	435	1.29989	1.03081	1.16535	0.22076	0.982865
ENSG00000083544.13	TDRD3	chr13	328.554	346.838	423	276	1.05565	0.652482	0.854066	-0.22758	0.991537
ENSG00000083622.8	AC000111.6	chr7	0	0	0	0	#DIV/0!	#DIV/0!	#DIV/0!	#DIV/0!	.
ENSG00000083635.7	NUFIP1	chr13	350.048	390.803	274	287.98	1.11643	1.05102	1.08372	0.115998	0.991052
ENSG00000083642.18	PDS5B	chr13	1621.28	1087.41	1517	1055	0.670713	0.695452	0.683082	-0.549869	0.974201
ENSG00000083720.12	OXCT1	chr5	185.259	1023.9	390	196	5.52687	0.502564	3.01472	1.59202	2.81082e-10
ENSG00000083750.12	RRAGB	chrX	92.1179	144.597	230	134	1.5697	0.582609	1.07615	0.105883	0.93883
ENSG00000083782.7	EPYC	chr12	0	0.977008	0	0	#DIV/0!	#DIV/0!	#DIV/0!	#DIV/0!	0.961163
ENSG00000083799.17	CYLD	chr16	438.072	404.481	985	525	0.923322	0.532995	0.728158	-0.457676	0.992001
ENSG00000083807.9	SLC27A5	chr19	97.2356	233.505	22	75	2.40144	3.40909	2.90526	1.53867	0.115877
ENSG00000083812.11	ZNF324	chr19	415.657	738.579	328.41	430.19	1.7769	1.30992	1.54341	0.626119	0.827137
ENSG00000083814.12	ZNF671	chr19	0	0	68	0	#DIV/0!	0	#DIV/0!	#DIV/0!	.
ENSG00000083817.8	ZNF416	chr19	114.636	92.8158	138	98	0.809659	0.710145	0.759902	-0.396115	0.981835
ENSG00000083828.15	ZNF586	chr19	155.792	105.517	151	124.87	0.677294	0.826954	0.752124	-0.410958	0.958634
ENSG00000083838.15	ZNF446	chr19	275.074	448.515	208.87	232.85	1.63052	1.11481	1.37267	0.45698	0.918166
ENSG00000083844.10	ZNF264	chr19	168.883	321.436	653.09	450	1.90331	0.689032	1.29617	0.374254	0.681076
ENSG00000083845.8	RPS5	chr19	9389.89	14577.9	6338	7988	1.55252	1.26033	1.40642	0.492032	0.985221
ENSG00000083857.13	FAT1	chr4	4492.28	5099.98	15862	6127	1.13528	0.386269	0.760773	-0.394463	0.996953
ENSG00000083896.12	YTHDC1	chr4	1710.32	1761.55	1846	1585	1.02995	0.858613	0.944281	-0.0827114	0.995932
ENSG00000083937.8	CHMP2B	chr3	1714.42	1176.32	1034	1317	0.686133	1.27369	0.979914	-0.0292734	0.9792
ENSG00000084070.11	SMAP2	chr1	916.062	673.159	875	768	0.73484	0.877714	0.806277	-0.310652	0.984192
ENSG00000084072.16	PPIE	chr1	878.191	865.629	778	623	0.985696	0.800771	0.893234	-0.16289	0.994512
ENSG00000084073.8	ZMPSTE24	chr1	2583.4	2225.63	3311	2917	0.861511	0.881003	0.871257	-0.19883	0.99554
ENSG00000084090.13	STARD7	chr2	5502.51	4987.63	4691	4323	0.906428	0.921552	0.91399	-0.12975	0.997284
ENSG00000084092.6	NOA1	chr4	890.473	893.963	693	731	1.00392	1.05483	1.02938	0.0417704	0.994578
ENSG00000084093.15	REST	chr4	1804.49	1782.06	1783	1229	0.987573	0.689288	0.83843	-0.254237	0.996024
ENSG00000084110.10	HAL	chr12	4.09413	4.88504	12	18	1.19318	1.5	1.34659	0.429312	0.976002
ENSG00000084112.14	SSH1	chr12	1398.15	1322.87	3178	743	0.94616	0.233795	0.589977	-0.761268	0.995352
ENSG00000084207.15	GSTP1	chr11	1097.23	1674.59	3787	3206	1.5262	0.84658	1.18639	0.246581	0.968831
ENSG00000084234.16	APLP2	chr11	8450.29	7578.65	19669	8222	0.896852	0.418018	0.657435	-0.60508	0.997707
ENSG00000084444.13	FAM234B	chr12	991.803	1070.8	349	709	1.07965	2.03152	1.55558	0.637457	0.994575
ENSG00000084453.16	SLCO1A2	chr12	23.5413	27.3562	37	62	1.16206	1.67568	1.41887	0.504738	0.979621
ENSG00000084463.7	WBP11	chr12	2848.49	2170.91	2368	2716	0.762127	1.14696	0.954543	-0.0671174	0.992202
ENSG00000084623.11	EIF3I	chr1	3384.82	3304.24	4050	3845	0.976194	0.949383	0.962788	-0.0547096	0.99699
ENSG00000084628.9	NKAIN1	chr1	133.059	73.2756	21	48	0.550699	2.28571	1.41821	0.504068	0.828302
ENSG00000084636.17	COL16A1	chr1	7.16473	52.7585	164	22	7.36364	0.134146	3.74889	1.90646	0.000185966
ENSG00000084652.15	TXLNA	chr1	1679.62	1770.34	3451	2682	1.05401	0.777166	0.91559	-0.127227	0.995833
ENSG00000084674.13	APOB	chr2	0	0	0	0	#DIV/0!	#DIV/0!	#DIV/0!	#DIV/0!	.
ENSG00000084676.15	NCOA1	chr2	1627.42	883.216	1143	855	0.54271	0.748031	0.645371	-0.6318	0.780579
ENSG00000084693.15	AGBL5	chr2	709.308	762.067	506	933	1.07438	1.84387	1.45913	0.545105	0.993762
ENSG00000084710.13	EFR3B	chr2	400.201	430.861	80	362	1.07661	4.525	2.80081	1.48584	0.992025
ENSG00000084731.13	KIF3C	chr2	806.544	286.263	897	335	0.354926	0.373467	0.364197	-1.45721	0.00277472
ENSG00000084733.10	RAB10	chr2	3342.86	3084.42	4279	2518	0.922688	0.588455	0.755572	-0.404359	0.996724
ENSG00000084734.8	GCKR	chr2	0	0	4	0	#DIV/0!	0	#DIV/0!	#DIV/0!	.
ENSG00000084754.10	HADHA	chr2	3791.16	3144.01	3798	3746	0.8293	0.986309	0.907804	-0.139547	0.99563
ENSG00000084764.10	MAPRE3	chr2	385.872	177.816	184	269	0.460815	1.46196	0.961386	-0.0568126	0.25924
ENSG00000084774.13	CAD	chr2	4145.31	4657.4	6551	4480	1.12354	0.683865	0.9037	-0.146084	0.996921
ENSG00000085063.14	CD59	chr11	2673.47	1660.91	3553.96	1112	0.621259	0.31289	0.467074	-1.09828	0.955841
ENSG00000085117.11	CD82	chr11	33.7766	318.505	2786	937	9.42975	0.336324	4.88304	2.28778	2.09055e-13
ENSG00000085185.15	BCORL1	chrX	540.425	684.883	714	799	1.2673	1.11905	1.19318	0.254806	0.988425
ENSG00000085224.20	ATRX	chrX	3166.81	1978.44	2597	2850	0.624743	1.09742	0.861082	-0.215778	0.96096
ENSG00000085231.13	AK6	chr5	441.89	541.224	568.58	500.81	1.22479	0.880808	1.0528	0.0742325	0.989222
ENSG00000085265.10	FCN1	chr9	0	0	0	0	#DIV/0!	#DIV/0!	#DIV/0!	#DIV/0!	.
ENSG00000085274.15	MYNN	chr3	694.979	775.745	580	527	1.11621	0.908621	1.01242	0.0178039	0.993276
ENSG00000085276.17	MECOM	chr3	231.318	164.137	1151	361	0.709574	0.31364	0.511607	-0.966892	0.970283
ENSG00000085365.17	SCAMP1	chr5	1464.68	2216.83	1525	1531	1.51353	1.00393	1.25873	0.331972	0.974061
ENSG00000085377.13	PREP	chr6	1207.77	1282.81	1214	1124	1.06213	0.925865	0.993999	-0.008683	0.995132
ENSG00000085382.11	HACE1	chr6	293.754	344.884	482	406	1.17406	0.842324	1.00819	0.0117685	0.989132
ENSG00000085415.15	SEH1L	chr18	1317.29	2060.51	1682	1200	1.56421	0.713436	1.13882	0.187543	0.963713
ENSG00000085433.15	WDR47	chr1	504.602	479.711	770	407	0.950673	0.528571	0.739622	-0.435139	0.992794
ENSG00000085449.14	WDFY1	chr2	1385.86	853.905	1107	974	0.616154	0.879855	0.748005	-0.418881	0.939362
ENSG00000085465.12	OVGP1	chr1	13.3059	45.9194	22	51	3.45105	2.31818	2.88462	1.52838	0.125286
ENSG00000085491.15	SLC25A24	chr1	3680.62	2696.54	3267	711	0.732632	0.217631	0.475132	-1.0736	0.990917
ENSG00000085511.19	MAP3K4	chr6	710.332	731.779	992	1196	1.03019	1.20565	1.11792	0.160816	0.99399
ENSG00000085514.15	PILRA	chr7	4.10437	1.95402	4	11	0.476083	2.75	1.61304	0.689783	0.96576
ENSG00000085552.16	IGSF9	chr1	268.166	651.665	20	522	2.43008	26.1	14.265	3.83441	0.0493666
ENSG00000085563.14	ABCB1	chr7	317.295	403.504	339.96	802	1.2717	2.3591	1.8154	0.860288	0.985688
ENSG00000085644.13	ZNF213	chr16	650.967	543.217	192	317	0.834477	1.65104	1.24276	0.313547	0.990866
ENSG00000085662.13	AKR1B1	chr7	369.495	488.504	4783	1094	1.32209	0.228727	0.775406	-0.366976	0.98348
ENSG00000085719.11	CPNE3	chr8	7954.9	6292.91	2941	2253	0.791074	0.766066	0.77857	-0.361101	0.996049
ENSG00000085721.12	RRN3	chr16	2440.01	2478.33	1210.57	1506.09	1.0157	1.24412	1.12991	0.176208	0.99655
ENSG00000085733.15	CTTN	chr11	7602.8	5093.14	5202	8080	0.669904	1.55325	1.11158	0.152607	0.986313
ENSG00000085741.12	WNT11	chr11	72.6708	98.6779	72	199	1.35787	2.76389	2.06088	1.04326	0.973014
ENSG00000085760.14	MTIF2	chr2	1191.39	1160.69	1465.98	1321	0.974227	0.901104	0.937665	-0.0928551	0.995168
ENSG00000085788.13	DDHD2	chr8	676.555	784.538	1050	1441	1.15961	1.37238	1.26599	0.34027	0.992505
ENSG00000085831.15	TTC39A	chr1	1534.28	999.48	58	568	0.651434	9.7931	5.22227	2.38468	0.965779
ENSG00000085832.16	EPS15	chr1	1684.73	1261.32	1731	1194	0.748674	0.689775	0.719225	-0.475486	0.989054
ENSG00000085840.12	ORC1	chr1	763.555	737.641	910	719	0.966061	0.79011	0.878086	-0.187566	0.994077
ENSG00000085871.8	MGST2	chr4	220.06	342.93	280	273	1.55835	0.975	1.26668	0.341047	0.942489
ENSG00000085872.14	CHERP	chr19	2635.6	2573.44	2599	2835	0.976417	1.0908	1.03361	0.0476925	0.996627
ENSG00000085978.21	ATG16L1	chr2	769.697	654.596	538	610	0.850459	1.13383	0.992144	-0.0113783	0.992074
ENSG00000085982.13	USP40	chr2	747.179	457.24	1464	382	0.611955	0.260929	0.436442	-1.19614	0.922952
ENSG00000085998.13	POMGNT1	chr1	1396.1	1088.39	1906	852	0.779592	0.447009	0.613301	-0.705333	0.990744
ENSG00000085999.11	RAD54L	chr1	777.885	872.469	977	1078	1.12159	1.10338	1.11248	0.153785	0.993526
ENSG00000086015.20	MAST2	chr1	1834.17	1455.74	2384	1290	0.793679	0.541107	0.667393	-0.583391	0.992532
ENSG00000086061.15	DNAJA1	chr9	5082.86	3690.16	6380	3741	0.726	0.586364	0.656182	-0.607832	0.991583
ENSG00000086062.12	B4GALT1	chr9	4411.43	5136.13	4493	1572	1.16428	0.349878	0.757079	-0.401485	0.996693
ENSG00000086065.13	CHMP5	chr9	991.803	750.342	1222	585	0.756544	0.478723	0.617634	-0.695177	0.987292
ENSG00000086102.18	NFX1	chr9	1506.64	1005.34	1422	1077	0.667274	0.757384	0.712329	-0.489384	0.972256
ENSG00000086159.12	AQP6	chr12	3.0706	0.977008	1	3	0.318182	3	1.65909	0.730393	0.958444
ENSG00000086189.9	DIMT1	chr5	673.484	737.641	921	631	1.09526	0.685125	0.890193	-0.16781	0.99343
ENSG00000086200.16	IPO11	chr5	978.497	1360.97	1726.84	1161	1.39088	0.672326	1.0316	0.0448885	0.984231
ENSG00000086205.16	FOLH1	chr11	0	0	4	57	#DIV/0!	14.25	#DIV/0!	#DIV/0!	.
ENSG00000086232.12	EIF2AK1	chr7	4421.66	3670.62	2189	3403	0.830145	1.55459	1.19237	0.25383	0.995942
ENSG00000086288.11	NME8	chr7	0	0	0	0	#DIV/0!	#DIV/0!	#DIV/0!	#DIV/0!	.
ENSG00000086289.11	EPDR1	chr7	54.2472	47.8734	677	336	0.882504	0.496307	0.689406	-0.536575	0.982604
ENSG00000086300.15	SNX10	chr7	394.06	225.689	177	286	0.572727	1.61582	1.09427	0.129973	0.84391
ENSG00000086475.14	SEPHS1	chr10	2752.28	2005.8	1914	1331	0.728777	0.695402	0.71209	-0.489869	0.9893
ENSG00000086504.15	MRPL28	chr16	1754.33	2426.89	1023	1372	1.38337	1.34115	1.36226	0.446002	0.988049
ENSG00000086506.2	HBQ1	chr16	3.0706	7.81607	7	16	2.54545	2.28571	2.41558	1.27237	0.942037
ENSG00000086544.2	ITPKC	chr19	528.143	382.01	182	455	0.723309	2.5	1.61165	0.688542	0.978678
ENSG00000086548.8	CEACAM6	chr19	146.365	14.6551	0	392	0.100127	#DIV/0!	#DIV/0!	#DIV/0!	1.55575e-10
ENSG00000086570.12	FAT2	chr5	1.02353	2.93103	0	4	2.86364	#DIV/0!	#DIV/0!	#DIV/0!	0.961825
ENSG00000086589.11	RBM22	chr5	1169.9	1194.88	1320	1205	1.02136	0.912879	0.967117	-0.0482376	0.995191
ENSG00000086598.10	TMED2	chr12	5951.84	5190.85	5140	4954	0.872141	0.963813	0.917977	-0.12347	0.997072
ENSG00000086619.13	ERO1B	chr1	127.942	172.93	316	356	1.35164	1.12658	1.23911	0.309303	0.975396
ENSG00000086666.18	ZFAND6	chr15	1003.06	812.871	911	624	0.81039	0.684962	0.747676	-0.419516	0.991308
ENSG00000086696.10	HSD17B2	chr16	0	0	1	0	#DIV/0!	0	#DIV/0!	#DIV/0!	.
ENSG00000086712.12	TXLNG	chrX	2103.36	2124.99	1870	2437	1.01029	1.30321	1.15675	0.210073	0.996311
ENSG00000086717.18	PPEF1	chrX	8.18826	9.77008	4	19	1.19318	4.75	2.97159	1.57124	0.976922
ENSG00000086730.16	LAT2	chr7	4.09413	8.79308	43	2	2.14773	0.0465116	1.09712	0.133721	0.952289
ENSG00000086758.15	HUWE1	chrX	16992.7	17121.1	27905	13125	1.00756	0.470346	0.738951	-0.436449	0.998584
ENSG00000086827.8	ZW10	chr11	463.66	672.182	1411	635	1.44973	0.450035	0.949882	-0.0741794	0.972266
ENSG00000086848.14	ALG9	chr11	419.648	487.527	1179	543	1.16175	0.46056	0.811156	-0.301949	0.990827
ENSG00000086967.9	MYBPC2	chr19	0	0	0	0	#DIV/0!	#DIV/0!	#DIV/0!	#DIV/0!	.
ENSG00000086991.12	NOX4	chr11	0	0	0	3	#DIV/0!	#DIV/0!	#DIV/0!	#DIV/0!	.
ENSG00000087008.15	ACOX3	chr4	302.966	350.746	238	153	1.15771	0.642857	0.900283	-0.15155	0.989679
ENSG00000087053.18	MTMR2	chr11	792.214	1059.08	2952	1129	1.33686	0.382453	0.859655	-0.218171	0.986716
ENSG00000087074.7	PPP1R15A	chr19	339.813	316.551	1569	386	0.931544	0.246017	0.58878	-0.764198	0.991261
ENSG00000087076.8	HSD17B14	chr19	13.3059	5.86205	2	36	0.440559	18	9.22028	3.20481	0.928681
ENSG00000087077.11	TRIP6	chr7	2719.53	1268.16	2366	1423	0.466315	0.601437	0.533876	-0.905423	0.300172
ENSG00000087085.13	ACHE	chr7	23.5413	45.9194	6	68	1.95059	11.3333	6.64196	2.73161	0.871928
ENSG00000087086.13	FTL	chr19	2866.91	4105.38	22790	3383	1.43199	0.148442	0.790214	-0.339685	0.987544
ENSG00000087087.18	SRRT	chr7	3215.94	3753.67	3904	3585	1.16721	0.918289	1.04275	0.0603903	0.996151
ENSG00000087088.19	BAX	chr19	1291.7	1518.27	1437	1856	1.17541	1.29158	1.23349	0.30275	0.994081
ENSG00000087095.12	NLK	chr17	489.249	423.045	509	583	0.864682	1.14538	1.00503	0.00724251	0.990982
ENSG00000087111.20	PIGS	chr17	1688.83	1674.59	1555	1802	0.99157	1.15884	1.07521	0.104614	0.995911
ENSG00000087116.13	ADAMTS2	chr5	54.2472	61.5515	40	114	1.13465	2.85	1.99232	0.994452	0.983048
ENSG00000087128.9	TMPRSS11E	chr4	5.11766	5.86205	0	1	1.14545	#DIV/0!	#DIV/0!	#DIV/0!	0.976606
ENSG00000087152.15	ATXN7L3	chr17	1315.24	1410.8	1604	1151	1.07266	0.717581	0.895119	-0.159849	0.995257
ENSG00000087157.18	PGS1	chr17	460.59	592.067	434	622	1.28545	1.43318	1.35932	0.442882	0.986816
ENSG00000087191.12	PSMC5	chr17	5702.1	3973.49	3022	2660	0.696847	0.880212	0.78853	-0.342763	0.988975
ENSG00000087206.16	UIMC1	chr5	697.026	613.561	762	494	0.880256	0.648294	0.764275	-0.387836	0.992622
ENSG00000087237.10	CETP	chr16	1.02353	0.977008	0	1	0.954545	#DIV/0!	#DIV/0!	#DIV/0!	0.975172
ENSG00000087245.12	MMP2	chr16	20.4707	27.3562	18	61	1.33636	3.38889	2.36263	1.24039	0.974023
ENSG00000087250.8	MT3	chr16	0	0	0	0	#DIV/0!	#DIV/0!	#DIV/0!	#DIV/0!	.
ENSG00000087253.11	LPCAT2	chr16	282.495	242.298	653.44	386	0.857708	0.59072	0.724214	-0.465513	0.988573
ENSG00000087258.13	GNAO1	chr16	10.2353	8.79308	554	15	0.859091	0.0270758	0.443083	-1.17435	0.977375
ENSG00000087263.16	OGFOD1	chr16	1076.76	901.779	1086	844	0.837496	0.777164	0.80733	-0.30877	0.992702
ENSG00000087266.15	SH3BP2	chr4	1472.86	904.71	3008	868	0.614252	0.288564	0.451408	-1.1475	0.93867
ENSG00000087269.15	NOP14	chr4	2065.49	2921.26	3601	2611	1.41432	0.725076	1.0697	0.0972015	0.986942
ENSG00000087274.16	ADD1	chr4	2431.91	2873.38	5329	1969	1.18153	0.369488	0.775509	-0.366784	0.995451
ENSG00000087299.11	L2HGDH	chr14	846.461	974.077	577	770	1.15076	1.33449	1.24263	0.313393	0.993337
ENSG00000087301.8	TXNDC16	chr14	355.166	482.642	496	614	1.35892	1.2379	1.29841	0.376748	0.980415
ENSG00000087302.8	C14orf166	chr14	2050.14	2214.88	2515	2171	1.08036	0.863221	0.971789	-0.0412854	0.996074
ENSG00000087303.16	NID2	chr14	134.083	156.321	123	322	1.16586	2.61789	1.89187	0.919814	0.986026
ENSG00000087338.4	GMCL1	chr2	985.662	816.779	978	865	0.82866	0.884458	0.856559	-0.223375	0.992081
ENSG00000087365.14	SF3B2	chr11	7160.63	5695.96	7264	5790	0.795455	0.797081	0.796268	-0.328674	0.995978
ENSG00000087448.9	KLHL42	chr12	1270.2	1071.78	864	1160	0.843784	1.34259	1.09319	0.128542	0.993402
ENSG00000087460.23	GNAS	chr20	26444	13155.4	14007	10778	0.497482	0.769472	0.633477	-0.658635	0.752799
ENSG00000087470.17	DNM1L	chr12	1803.46	1741.03	2256	1911	0.96538	0.847074	0.906227	-0.142055	0.995955
ENSG00000087494.15	PTHLH	chr12	22.5177	4.88504	14	23	0.216942	1.64286	0.9299	-0.104853	0.261733
ENSG00000087495.16	PHACTR3	chr20	2.04707	6.83906	3	13	3.34091	4.33333	3.83712	1.94002	0.922805
ENSG00000087502.17	ERGIC2	chr12	1052.19	1429.36	1128	1630	1.35846	1.44504	1.40175	0.487228	0.986904
ENSG00000087510.6	TFAP2C	chr20	2809.6	2503.1	1654	430	0.890909	0.259976	0.575442	-0.797256	0.996141
ENSG00000087586.17	AURKA	chr20	2476.94	2099.58	4764	1755.97	0.847652	0.368592	0.608122	-0.717568	0.995172
ENSG00000087589.16	CASS4	chr20	26.6118	3.90803	1	2	0.146853	2	1.07343	0.102224	0.0272037
ENSG00000087842.10	PIR	chrX	416.578	254.022	151	410	0.609783	2.71523	1.66251	0.733361	0.912114
ENSG00000087884.14	AAMDC	chr11	68.5767	85.9767	140	81	1.25373	0.578571	0.916151	-0.126342	0.979778
ENSG00000087903.12	RFX2	chr19	157.624	146.551	328	260	0.929752	0.792683	0.861217	-0.21555	0.98826
ENSG00000087995.15	METTL2A	chr17	1559.06	1171.15	749.75	824.11	0.751192	1.09918	0.925186	-0.112185	0.988938
ENSG00000088002.11	SULT2B1	chr19	1060.38	252.068	0	20	0.237715	#DIV/0!	#DIV/0!	#DIV/0!	2.30192e-07
ENSG00000088035.15	ALG6	chr1	503.578	485.573	685	712	0.964246	1.03942	1.00183	0.00263929	0.992901
ENSG00000088038.17	CNOT3	chr19	1798.35	1530	1713	1519	0.850779	0.886748	0.868764	-0.202965	0.994512
ENSG00000088053.11	GP6	chr19	2.04707	0.977008	1	5	0.477273	5	2.73864	1.45346	0.970422
ENSG00000088179.8	PTPN4	chr2	591.602	594.998	682	453	1.00574	0.664223	0.834982	-0.260183	0.99352
ENSG00000088205.12	DDX18	chr2	3509.69	3019.93	3401	3222	0.860455	0.947368	0.903912	-0.145746	0.996098
ENSG00000088247.15	KHSRP	chr19	5599.75	6223.54	8215	7076	1.1114	0.861351	0.986374	-0.019793	0.997382
ENSG00000088256.8	GNA11	chr19	2195.48	2204.13	3890	1845	1.00394	0.474293	0.739117	-0.436125	0.996381
ENSG00000088280.18	ASAP3	chr1	214.942	373.217	680	311	1.73636	0.457353	1.09686	0.133377	0.853909
ENSG00000088298.12	EDEM2	chr20	303.989	398.619	253	362	1.31129	1.43083	1.37106	0.455294	0.983128
ENSG00000088305.18	DNMT3B	chr20	1124.86	1170.46	631	1003	1.04053	1.58954	1.31504	0.395103	0.995065
ENSG00000088320.3	REM1	chr20	0	0	0	1	#DIV/0!	#DIV/0!	#DIV/0!	#DIV/0!	.
ENSG00000088325.15	TPX2	chr20	4286.55	5661.76	10075	4413	1.32082	0.438015	0.879417	-0.185381	0.994007
ENSG00000088340.15	FER1L4	chr20	296.824	315.574	46	71	1.06317	1.54348	1.30332	0.382194	0.991122
ENSG00000088356.5	PDRG1	chr20	607.978	717.124	393	598	1.17952	1.52163	1.35058	0.433574	0.991735
ENSG00000088367.20	EPB41L1	chr20	2647.88	1133.33	723	1143	0.428014	1.58091	1.00446	0.00642518	0.0876726
ENSG00000088386.15	SLC15A1	chr13	0	0.977008	0	1	#DIV/0!	#DIV/0!	#DIV/0!	#DIV/0!	0.961163
ENSG00000088387.17	DOCK9	chr13	790.167	637.009	1690	475	0.806171	0.281065	0.543618	-0.879335	0.990172
ENSG00000088448.14	ANKRD10	chr13	582.39	664.366	742	823	1.14076	1.10916	1.12496	0.169875	0.992371
ENSG00000088451.10	TGDS	chr13	269.189	315.574	231	345	1.17231	1.49351	1.33291	0.414579	0.988822
ENSG00000088538.12	DOCK3	chr3	142.271	183.678	385	452	1.29104	1.17403	1.23253	0.301626	0.980574
ENSG00000088543.14	C3orf18	chr3	32.753	24.4252	208	21	0.745739	0.100962	0.42335	-1.24008	0.973716
ENSG00000088682.13	COQ9	chr16	639.708	684.883	526	583	1.07062	1.10837	1.08949	0.123655	0.993506
ENSG00000088726.15	TMEM40	chr3	37.8707	55.6895	1	42	1.47052	42	21.7353	4.44197	0.962797
ENSG00000088727.12	KIF9	chr3	60.3884	75.2296	62	69	1.24576	1.1129	1.17933	0.237971	0.979734
ENSG00000088756.12	ARHGAP28	chr18	23.5413	33.2183	39	69	1.41107	1.76923	1.59015	0.669162	0.969889
ENSG00000088766.11	CRLS1	chr20	444.213	603.791	756	515	1.35924	0.681217	1.02023	0.0288905	0.981791
ENSG00000088782.4	DEFB127	chr20	0	0	0	0	#DIV/0!	#DIV/0!	#DIV/0!	#DIV/0!	.
ENSG00000088808.16	PPP1R13B	chr14	1537.35	995.572	541	602	0.647591	1.11275	0.880173	-0.184142	0.963873
ENSG00000088812.17	ATRN	chr20	1258.95	1265.23	1978	1166	1.00499	0.589484	0.797237	-0.32692	0.995351
ENSG00000088826.17	SMOX	chr20	117.706	32.2413	264	66	0.273913	0.25	0.261957	-1.9326	0.00180779
ENSG00000088827.12	SIGLEC1	chr20	1.02353	0	0	2	0	#DIV/0!	#DIV/0!	#DIV/0!	0.959424
ENSG00000088832.14	FKBP1A	chr20	2203.17	1886.81	7091.79	1894.59	0.856404	0.267153	0.561779	-0.831927	0.995107
ENSG00000088833.17	NSFL1C	chr20	980.544	848.043	1247	708	0.86487	0.567763	0.716316	-0.481331	0.993257
ENSG00000088836.12	SLC4A11	chr20	111.565	137.758	91	211	1.23478	2.31868	1.77673	0.829225	0.982611
ENSG00000088854.12	C20orf194	chr20	147.389	208.103	437	208	1.41193	0.475973	0.943952	-0.0832143	0.969484
ENSG00000088876.11	ZNF343	chr20	180.684	244.604	261.72	246.67	1.35376	0.942496	1.14813	0.199286	0.976879
ENSG00000088881.20	EBF4	chr20	21.4942	126.034	133	32	5.86364	0.240602	3.05212	1.60981	2.13069e-06
ENSG00000088882.7	CPXM1	chr20	36.8472	39.0803	44	63	1.06061	1.43182	1.24621	0.31755	0.982617
ENSG00000088888.17	MAVS	chr20	4278.37	3737.06	5738	1885	0.873478	0.328512	0.600995	-0.734576	0.996613
ENSG00000088899.14	RP5-1187M17.10	chr20	73.6943	136.781	169	127	1.85606	0.751479	1.30377	0.382689	0.798839
ENSG00000088926.13	F11	chr4	0	0	0	0	#DIV/0!	#DIV/0!	#DIV/0!	#DIV/0!	.
ENSG00000088930.7	XRN2	chr20	2362.31	2376.08	3193	1433	1.00583	0.448794	0.727312	-0.459354	0.9965
ENSG00000088970.15	KIZ	chr20	151.483	215.919	237	177	1.42537	0.746835	1.0861	0.11916	0.967825
ENSG00000088986.10	DYNLL1	chr12	2642.76	2931.03	3885	2189	1.10908	0.563449	0.836263	-0.257971	0.996331
ENSG00000088992.17	TESC	chr12	46.059	31.2643	11	49	0.678788	4.45455	2.56667	1.3599	0.963657
ENSG00000089006.16	SNX5	chr20	3068.55	2717.06	2566	1977	0.885454	0.77046	0.827957	-0.272372	0.996226
ENSG00000089009.15	RPL6	chr12	19364.5	16217.1	17923.9	18619.8	0.837467	1.03883	0.938147	-0.0921142	0.998012
ENSG00000089012.14	SIRPG	chr20	0	0	0	0	#DIV/0!	#DIV/0!	#DIV/0!	#DIV/0!	.
ENSG00000089022.13	MAPKAPK5	chr12	1272.25	1192.93	1019	1175.07	0.937651	1.15316	1.04541	0.0640625	0.995085
ENSG00000089041.16	P2RX7	chr12	1.02353	1.95402	1	4	1.90909	4	2.95455	1.56294	0.971677
ENSG00000089048.14	ESF1	chr20	797.332	1058.1	1018	782	1.32705	0.768173	1.04761	0.0671044	0.987315
ENSG00000089050.14	RBBP9	chr20	630.496	741.549	882	479	1.17614	0.543084	0.85961	-0.218246	0.991935
ENSG00000089053.12	ANAPC5	chr12	3750.22	3328.67	2775	3280	0.887592	1.18198	1.03479	0.0493337	0.996578
ENSG00000089057.14	SLC23A2	chr20	744.108	849.02	1605	1070	1.14099	0.666667	0.903829	-0.145879	0.993119
ENSG00000089060.11	SLC8B1	chr12	283.519	184.655	1060	444	0.651296	0.418868	0.535082	-0.902168	0.947412
ENSG00000089063.14	TMEM230	chr20	673.484	892.009	1773	1014	1.32447	0.571912	0.94819	-0.0767518	0.986598
ENSG00000089091.16	DZANK1	chr20	55.2708	82.0687	70	50	1.48485	0.714286	1.09957	0.136936	0.958893
ENSG00000089094.16	KDM2B	chr12	1434.99	1105.97	991	1123	0.770717	1.1332	0.951958	-0.0710302	0.990226
ENSG00000089101.17	CFAP61	chr20	1.02353	3.90803	0	0	3.81818	#DIV/0!	#DIV/0!	#DIV/0!	0.944768
ENSG00000089116.3	LHX5	chr12	0	0	0	0	#DIV/0!	#DIV/0!	#DIV/0!	#DIV/0!	.
ENSG00000089123.15	TASP1	chr20	334.695	305.804	131	129	0.913678	0.984733	0.949205	-0.0752077	0.990896
ENSG00000089127.12	OAS1	chr12	17.4001	58.6205	3	145	3.36898	48.3333	25.8512	4.69216	0.067997
ENSG00000089154.10	GCN1	chr12	7586.42	7064.75	7015	7635	0.931236	1.08838	1.00981	0.0140822	0.997788
ENSG00000089157.15	RPLP0	chr12	32536.7	19938.2	25384	21518.5	0.612792	0.84772	0.730256	-0.453526	0.982385
ENSG00000089159.15	PXN	chr12	5913.97	1699.99	6544	1332	0.287454	0.203545	0.2455	-2.02621	1.88832e-05
ENSG00000089163.4	SIRT4	chr12	14.3295	16.6091	15	29	1.15909	1.93333	1.54621	0.628738	0.978421
ENSG00000089169.14	RPH3A	chr12	0	0	0	1	#DIV/0!	#DIV/0!	#DIV/0!	#DIV/0!	.
ENSG00000089177.17	KIF16B	chr20	455.472	586.205	157	235	1.28703	1.49682	1.39192	0.477078	0.98668
ENSG00000089195.14	TRMT6	chr20	474.919	570.573	821	517	1.20141	0.62972	0.915565	-0.127265	0.990263
ENSG00000089199.9	CHGB	chr20	1.02353	3.90803	0	0	3.81818	#DIV/0!	#DIV/0!	#DIV/0!	0.944768
ENSG00000089220.4	PEBP1	chr12	4685.73	3878.72	3262	3512	0.827773	1.07664	0.952207	-0.0706534	0.995996
ENSG00000089225.19	TBX5	chr12	0	0	0	0	#DIV/0!	#DIV/0!	#DIV/0!	#DIV/0!	.
ENSG00000089234.15	BRAP	chr12	797.332	594.021	559	530	0.745011	0.948122	0.846566	-0.240305	0.98478
ENSG00000089248.6	ERP29	chr12	2320.35	1805.51	2272	1614	0.778121	0.710387	0.744254	-0.426133	0.992474
ENSG00000089250.18	NOS1	chr12	3.0706	0	1	0	0	0	0	#NUM!	0.856049
ENSG00000089280.18	FUS	chr16	7410.38	8007.56	9018	8045	1.08059	0.892105	0.986346	-0.019834	0.997815
ENSG00000089289.15	IGBP1	chrX	550.661	400.573	454	690	0.727442	1.51982	1.12363	0.168171	0.979748
ENSG00000089327.14	FXYD5	chr19	161.718	183.678	2063	362	1.13579	0.175473	0.65563	-0.609045	0.98762
ENSG00000089335.20	ZNF302	chr19	545.543	567.427	768.83	609.76	1.04011	0.793101	0.916608	-0.125624	0.993231
ENSG00000089351.14	GRAMD1A	chr19	1090.06	742.526	1076	1177	0.681178	1.09387	0.887522	-0.172145	0.973815
ENSG00000089356.16	FXYD3	chr19	2100.29	380.056	0	2053	0.180954	#DIV/0!	#DIV/0!	#DIV/0!	5.2282e-11
ENSG00000089472.16	HEPH	chrX	1.02353	0	0	0	0	#DIV/0!	#DIV/0!	#DIV/0!	0.959424
ENSG00000089486.16	CDIP1	chr16	169.906	209.08	371	663	1.23056	1.78706	1.50881	0.593411	0.984695
ENSG00000089505.17	CMTM1	chr16	14.3295	15.6321	14	20	1.09091	1.42857	1.25974	0.333126	0.979186
ENSG00000089558.8	KCNH4	chr17	0	0	3	5	#DIV/0!	1.66667	#DIV/0!	#DIV/0!	.
ENSG00000089597.16	GANAB	chr11	8010.17	6757.97	12768	7094	0.843674	0.555608	0.699641	-0.515314	0.997109
ENSG00000089639.10	GMIP	chr19	563.966	396.665	330	309	0.703349	0.936364	0.819856	-0.286557	0.974597
ENSG00000089682.16	RBM41	chrX	411.46	530.516	539	631	1.28935	1.17069	1.23002	0.298679	0.986049
ENSG00000089685.14	BIRC5	chr17	2224.14	2577.35	2867	2748	1.15881	0.958493	1.05865	0.0822269	0.995558
ENSG00000089692.8	LAG3	chr12	4.09413	1.95402	4	3	0.477273	0.75	0.613636	-0.704544	0.965853
ENSG00000089693.10	MLF2	chr12	2902.74	2624.24	2197	2887	0.904058	1.31406	1.10906	0.149339	0.996342
ENSG00000089723.9	OTUB2	chr14	201.636	131.896	729	186	0.65413	0.255144	0.454637	-1.13721	0.948036
ENSG00000089737.15	DDX24	chr14	4573.14	4099.53	4455	3557	0.896435	0.798429	0.847432	-0.23883	0.996959
ENSG00000089775.11	ZBTB25	chr14	445.237	392.757	416	432	0.882132	1.03846	0.960297	-0.058448	0.991174
ENSG00000089818.16	NECAP1	chr12	873.073	637.986	561	725	0.730736	1.29234	1.01154	0.0165473	0.983284
ENSG00000089820.15	ARHGAP4	chrX	192.711	95.7468	5	494	0.496842	98.8	49.6484	5.63368	0.577327
ENSG00000089847.12	ANKRD24	chr19	29.6824	16.6091	14	3	0.559561	0.214286	0.386923	-1.36988	0.936301
ENSG00000089876.11	DHX32	chr10	832.132	611.607	543	436	0.734988	0.802947	0.768967	-0.379006	0.983636
ENSG00000089902.9	RCOR1	chr14	2158.63	2060.51	1987	1042	0.954545	0.524409	0.739477	-0.435423	0.996222
ENSG00000089916.17	GPATCH2L	chr14	1144.31	1070.8	1847	942	0.935762	0.510016	0.722889	-0.468154	0.994831
ENSG00000090006.17	LTBP4	chr19	548.613	1223.21	1930	466	2.22965	0.241451	1.23555	0.305152	0.169862
ENSG00000090013.9	BLVRB	chr19	1128.96	1628.67	439	1122	1.44264	2.55581	1.99922	0.999439	0.980567
ENSG00000090020.10	SLC9A1	chr1	1730.79	723.963	856	896	0.418284	1.04673	0.732506	-0.449087	0.0550384
ENSG00000090054.13	SPTLC1	chr9	1389.96	1341.41	1297	910	0.965075	0.701619	0.833347	-0.263011	0.995451
ENSG00000090060.17	PAPOLA	chr14	8738.92	7127.28	7078	5497	0.815578	0.776632	0.796105	-0.328969	0.996768
ENSG00000090061.17	CCNK	chr14	2248.7	1583.73	1420	1356	0.704287	0.95493	0.829608	-0.269498	0.984916
ENSG00000090097.20	PCBP4	chr3	188.33	149.482	406	247	0.793725	0.608374	0.70105	-0.512411	0.982663
ENSG00000090104.11	RGS1	chr1	0	0	0	0	#DIV/0!	#DIV/0!	#DIV/0!	#DIV/0!	.
ENSG00000090238.11	YPEL3	chr16	544.519	232.528	150	141	0.427033	0.94	0.683517	-0.548951	0.086248
ENSG00000090263.15	MRPS33	chr7	617.19	537.355	422	360	0.870647	0.853081	0.861864	-0.214468	0.991975
ENSG00000090266.12	NDUFB2	chr7	1089.04	887.124	817	666	0.814593	0.815177	0.814885	-0.295331	0.991804
ENSG00000090273.13	NUDC	chr1	2322.4	2474.76	3815	2456	1.06561	0.643775	0.854691	-0.226525	0.996358
ENSG00000090316.15	MAEA	chr4	1455.46	1053.22	2281	1614	0.723629	0.707584	0.715607	-0.482762	0.985314
ENSG00000090339.8	ICAM1	chr19	198.565	162.183	786	3	0.816776	0.00381679	0.410296	-1.28526	0.984766
ENSG00000090372.14	STRN4	chr19	2976.43	2561.72	3759	2726	0.860666	0.725193	0.79293	-0.334735	0.995801
ENSG00000090376.8	IRAK3	chr12	2.04707	1.95402	6	4	0.954545	0.666667	0.810606	-0.302927	0.975584
ENSG00000090382.6	LYZ	chr12	2.04707	0	0	0	0	#DIV/0!	#DIV/0!	#DIV/0!	0.921846
ENSG00000090402.7	SI	chr3	0	0	0	2	#DIV/0!	#DIV/0!	#DIV/0!	#DIV/0!	.
ENSG00000090432.6	MUL1	chr1	503.578	490.458	578	491	0.973947	0.849481	0.911714	-0.133347	0.992962
ENSG00000090447.11	TFAP4	chr16	549.637	741.549	387	542	1.34916	1.40052	1.37484	0.459263	0.983863
ENSG00000090470.14	PDCD7	chr15	802.45	705.4	505	457	0.879058	0.90495	0.892004	-0.164877	0.993022
ENSG00000090487.10	SPG21	chr15	1935.5	1677.52	1224	1049	0.866713	0.857026	0.86187	-0.214458	0.995031
ENSG00000090512.11	FETUB	chr3	0	0	0	1	#DIV/0!	#DIV/0!	#DIV/0!	#DIV/0!	.
ENSG00000090520.10	DNAJB11	chr3	2097.22	1570.05	1943	2094	0.748636	1.07771	0.913175	-0.131036	0.990016
ENSG00000090530.9	P3H2	chr3	42.9884	52.7585	961	64	1.22727	0.0665973	0.646935	-0.628307	0.979471
ENSG00000090534.17	THPO	chr3	1.02353	0	4	2	0	0.5	0.25	-2	0.959424
ENSG00000090539.15	CHRD	chr3	37.8707	34.1953	11	36	0.902948	3.27273	2.08784	1.06201	0.981802
ENSG00000090554.12	FLT3LG	chr19	14.3295	10.7471	97.17	7	0.75	0.0720387	0.411019	-1.28272	0.974521
ENSG00000090565.15	RAB11FIP3	chr16	1268.16	2088.84	661	782	1.64715	1.18306	1.4151	0.500907	0.939473
ENSG00000090581.9	GNPTG	chr16	382.801	523.677	318	423	1.36801	1.33019	1.3491	0.431997	0.980093
ENSG00000090612.20	ZNF268	chr12	752.296	456.263	540	539	0.606494	0.998148	0.802321	-0.317749	0.916119
ENSG00000090615.12	GOLGA3	chr12	3379.7	2511.89	2668	2590	0.743227	0.970765	0.856996	-0.22264	0.991472
ENSG00000090621.13	PABPC4	chr1	5309.06	3738.03	6079	4807	0.704085	0.790755	0.74742	-0.420008	0.989542
ENSG00000090659.17	CD209	chr19	0	0	0	0	#DIV/0!	#DIV/0!	#DIV/0!	#DIV/0!	.
ENSG00000090661.11	CERS4	chr19	240.53	292.126	53	227	1.21451	4.28302	2.74876	1.45878	0.98695
ENSG00000090674.15	MCOLN1	chr19	234.143	245.229	484.8	407	1.04735	0.839521	0.943434	-0.0840068	0.990371
ENSG00000090686.15	USP48	chr1	1265.09	1299.42	1598	1629	1.02714	1.0194	1.02327	0.0331866	0.995348
ENSG00000090776.5	EFNB1	chrX	392.013	318.505	306	592	0.812485	1.93464	1.37356	0.457923	0.987583
ENSG00000090857.13	PDPR	chr16	2071.03	911.353	1346.89	790.03	0.440049	0.586559	0.513304	-0.962115	0.129584
ENSG00000090861.15	AARS	chr16	5161.68	3251.48	2567	3524	0.629928	1.37281	1.00137	0.00197283	0.970614
ENSG00000090863.11	GLG1	chr16	4477.96	4105.39	4208	2172	0.9168	0.51616	0.71648	-0.481002	0.997094
ENSG00000090889.11	KIF4A	chrX	1379.72	987.756	2189	1369	0.715909	0.6254	0.670654	-0.576359	0.983776
ENSG00000090905.17	TNRC6A	chr16	2690.87	2540.22	1916	2149	0.944016	1.12161	1.03281	0.0465774	0.996528
ENSG00000090924.14	PLEKHG2	chr19	797.332	729.825	785	651	0.915334	0.829299	0.872317	-0.197076	0.993686
ENSG00000090932.10	DLL3	chr19	34.8001	48.8504	43	117	1.40374	2.72093	2.06234	1.04428	0.969297
ENSG00000090971.4	NAT14	chr19	245.648	367.355	437	342	1.49545	0.782609	1.13903	0.187808	0.95888
ENSG00000090975.12	PITPNM2	chr12	232.342	319.482	546	287	1.37505	0.525641	0.950346	-0.0734759	0.976247
ENSG00000090989.17	EXOC1	chr4	711.355	747.411	772	587	1.05069	0.760363	0.905525	-0.143174	0.993918
ENSG00000091009.7	RBM27	chr5	1399.48	1449.19	1441.47	1567.89	1.03552	1.0877	1.06161	0.0862559	0.995537
ENSG00000091010.4	POU4F3	chr5	0	0	0	0	#DIV/0!	#DIV/0!	#DIV/0!	#DIV/0!	.
ENSG00000091039.16	OSBPL8	chr12	2563.95	2259.82	3866	1995	0.881383	0.516037	0.69871	-0.517234	0.99585
ENSG00000091073.19	DTX2	chr7	312.454	282.238	853.45	340.55	0.903296	0.399027	0.651162	-0.618912	0.990419
ENSG00000091106.18	NLRC4	chr2	0	0	0	0	#DIV/0!	#DIV/0!	#DIV/0!	#DIV/0!	.
ENSG00000091127.13	PUS7	chr7	1307.05	1781.09	919	1227	1.36268	1.33515	1.34891	0.431795	0.987778
ENSG00000091128.12	LAMB4	chr7	1.02353	0	0	2	0	#DIV/0!	#DIV/0!	#DIV/0!	0.959424
ENSG00000091129.19	NRCAM	chr7	3570.08	594.021	523	293	0.166389	0.560229	0.363309	-1.46073	2.57905e-12
ENSG00000091136.13	LAMB1	chr7	1404.29	2116.2	4173	1819	1.50696	0.435897	0.971427	-0.0418219	0.974597
ENSG00000091137.11	SLC26A4	chr7	4.09413	5.86205	25	14	1.43182	0.56	0.995909	-0.00591404	0.973462
ENSG00000091138.12	SLC26A3	chr7	0	0	0	0	#DIV/0!	#DIV/0!	#DIV/0!	#DIV/0!	.
ENSG00000091140.12	DLD	chr7	3157.6	3505.51	2088	2218	1.11018	1.06226	1.08622	0.119318	0.996608
ENSG00000091157.13	WDR7	chr18	436.025	519.417	528	520.18	1.19125	0.985189	1.08822	0.121973	0.990223
ENSG00000091164.12	TXNL1	chr18	920.156	918.388	1114	987	0.998079	0.885996	0.942038	-0.0861435	0.99465
ENSG00000091181.19	IL5RA	chr3	1.02353	0	0	0	0	#DIV/0!	#DIV/0!	#DIV/0!	0.959424
ENSG00000091262.14	ABCC6	chr16	1.78095	105.4	13.08	26.78	59.1818	2.0474	30.6146	4.93615	7.99361e-15
ENSG00000091317.7	CMTM6	chr3	1750.24	1930.57	2728	1272	1.10303	0.466276	0.784653	-0.349873	0.99563
ENSG00000091409.14	ITGA6	chr2	369.495	248.16	16140	435	0.671619	0.0269517	0.349285	-1.51752	0.96007
ENSG00000091428.17	RAPGEF4	chr2	58.3414	68.3906	55	145	1.17225	2.63636	1.90431	0.929265	0.982367
ENSG00000091436.16	AC013461.1	chr2	1360.27	422.068	3268	624	0.310281	0.190942	0.250612	-1.99647	0.00012473
ENSG00000091482.5	SMPX	chrX	0	0	4	0	#DIV/0!	0	#DIV/0!	#DIV/0!	.
ENSG00000091483.6	FH	chr1	1277.37	1358.04	1981	2187	1.06316	1.10399	1.08357	0.115795	0.995247
ENSG00000091490.10	SEL1L3	chr4	382.801	587.182	142	448	1.53391	3.15493	2.34442	1.22923	0.95447
ENSG00000091513.14	TF	chr3	2.04707	3.90803	2	2	1.90909	1	1.45455	0.540568	0.968596
ENSG00000091527.15	CDV3	chr3	4438.04	5307.11	4566	4424	1.19582	0.968901	1.08236	0.114183	0.996378
ENSG00000091536.16	MYO15A	chr17	9.21179	7.81607	9	7	0.848485	0.777778	0.813131	-0.29844	0.97702
ENSG00000091542.8	ALKBH5	chr17	2629.46	2006.78	2620	1798	0.76319	0.68626	0.724725	-0.464494	0.991994
ENSG00000091583.10	APOH	chr17	0	0	0	0	#DIV/0!	#DIV/0!	#DIV/0!	#DIV/0!	.
ENSG00000091592.15	NLRP1	chr17	15.353	131.896	336	61	8.59091	0.181548	4.38623	2.13298	6.95825e-09
ENSG00000091622.15	PITPNM3	chr17	94.165	224.712	236	288	2.38636	1.22034	1.80335	0.85068	0.129881
ENSG00000091640.7	SPAG7	chr17	475.943	650.688	573	237	1.36716	0.413613	0.890384	-0.1675	0.981569
ENSG00000091651.8	ORC6	chr16	881.262	667.297	810	711	0.757206	0.877778	0.817492	-0.290723	0.986762
ENSG00000091656.15	ZFHX4	chr8	399.178	519.768	852	1037	1.3021	1.21714	1.25962	0.332985	0.985171
ENSG00000091664.7	SLC17A6	chr11	0	0	0	0	#DIV/0!	#DIV/0!	#DIV/0!	#DIV/0!	.
ENSG00000091704.9	CPA1	chr7	0	0	0	0	#DIV/0!	#DIV/0!	#DIV/0!	#DIV/0!	.
ENSG00000091732.15	ZC3HC1	chr7	378.707	457.24	379	386	1.20737	1.01847	1.11292	0.15435	0.989171
ENSG00000091831.21	ESR1	chr6	2267.1	13442.1	3223.43	19883.4	5.92919	6.16838	6.04879	2.59665	5.26417e-06
ENSG00000091844.7	RGS17	chr6	176.048	98.6779	100	90	0.560518	0.9	0.730259	-0.45352	0.833263
ENSG00000091879.13	ANGPT2	chr8	1.02353	0.977008	0	2	0.954545	#DIV/0!	#DIV/0!	#DIV/0!	0.975172
ENSG00000091947.9	TMEM101	chr17	360.283	437.7	397	370	1.21488	0.93199	1.07343	0.102232	0.988709
ENSG00000091972.18	CD200	chr3	0	0	0	0	#DIV/0!	#DIV/0!	#DIV/0!	#DIV/0!	.
ENSG00000091986.15	CCDC80	chr3	59.3649	55.6895	1086	81	0.938088	0.0745856	0.506337	-0.981831	0.984252
ENSG00000092009.10	CMA1	chr14	0	0	0	0	#DIV/0!	#DIV/0!	#DIV/0!	#DIV/0!	.
ENSG00000092010.14	PSME1	chr14	1410.43	2351.66	1888	1036	1.66734	0.548729	1.10803	0.148001	0.93408
ENSG00000092020.10	PPP2R3C	chr14	288.636	385.918	786	330	1.33704	0.419847	0.878444	-0.186978	0.980966
ENSG00000092036.16	HAUS4	chr14	599.084	502.69	779	470.27	0.839098	0.603684	0.721391	-0.471146	0.990758
ENSG00000092051.16	JPH4	chr14	1.02353	0.977008	0	3	0.954545	#DIV/0!	#DIV/0!	#DIV/0!	0.975172
ENSG00000092054.12	MYH7	chr14	0	0	0	0	#DIV/0!	#DIV/0!	#DIV/0!	#DIV/0!	.
ENSG00000092067.5	CEBPE	chr14	0	0.977008	2	0	#DIV/0!	0	#DIV/0!	#DIV/0!	0.961163
ENSG00000092068.18	SLC7A8	chr14	92.1179	727.871	56	127	7.90152	2.26786	5.08469	2.34616	4.89608e-14
ENSG00000092094.10	OSGEP	chr14	435.001	447.47	999	586	1.02866	0.586587	0.807625	-0.308243	0.992588
ENSG00000092096.14	SLC22A17	chr14	93.1415	97.7008	5	139	1.04895	27.8	14.4245	3.85045	0.986591
ENSG00000092098.16	RNF31	chr14	974.915	1018.37	682.1	739.78	1.04457	1.08456	1.06457	0.0902645	0.994728
ENSG00000092108.20	SCFD1	chr14	1025.58	1185.11	1477	881	1.15555	0.596479	0.876016	-0.190971	0.993794
ENSG00000092140.14	G2E3	chr14	946.768	1201.72	1348	1211	1.26929	0.898368	1.08383	0.116135	0.990699
ENSG00000092148.12	HECTD1	chr14	5668.32	5453.66	6075	4181	0.962129	0.68823	0.82518	-0.277219	0.99759
ENSG00000092199.17	HNRNPC	chr14	12388.6	10514.3	13159.1	11335.9	0.848705	0.861449	0.855077	-0.225874	0.997689
ENSG00000092200.12	RPGRIP1	chr14	3.0706	7.81607	10	3	2.54545	0.3	1.42273	0.508659	0.942037
ENSG00000092201.9	SUPT16H	chr14	6945.61	6415.95	8541.91	6456.95	0.923741	0.755914	0.839828	-0.251835	0.99766
ENSG00000092203.13	TOX4	chr14	1582.38	1209.54	1255	1059	0.764377	0.843825	0.804101	-0.314551	0.990143
ENSG00000092208.16	GEMIN2	chr14	319.342	413.275	305	337	1.29414	1.10492	1.19953	0.26247	0.984473
ENSG00000092295.11	TGM1	chr14	49.1296	53.7355	13	22	1.09375	1.69231	1.39303	0.478225	0.983392
ENSG00000092330.15	TINF2	chr14	555.778	758.159	600	342	1.36414	0.57	0.967069	-0.0483088	0.982796
ENSG00000092345.13	DAZL	chr3	0	0	1	0	#DIV/0!	0	#DIV/0!	#DIV/0!	.
ENSG00000092377.13	TBL1Y	chrY	0	0	0	0	#DIV/0!	#DIV/0!	#DIV/0!	#DIV/0!	.
ENSG00000092421.16	SEMA6A	chr5	278.401	212.988	220	497	0.76504	2.25909	1.51207	0.596521	0.981495
ENSG00000092439.13	TRPM7	chr15	3248.69	2473.79	1491	1806	0.761471	1.21127	0.986369	-0.0198002	0.992599
ENSG00000092445.11	TYRO3	chr15	786.073	1150.91	655	926	1.46412	1.41374	1.43893	0.524997	0.975006
ENSG00000092470.11	WDR76	chr15	547.59	949.652	1126	602	1.73424	0.534636	1.13444	0.181977	0.870313
ENSG00000092529.22	CAPN3	chr15	0.48106	7.81607	7.8	13.69	16.2476	1.75513	9.00136	3.17014	0.524123
ENSG00000092531.9	SNAP23	chr15	519.955	727.871	678	689	1.39987	1.01622	1.20805	0.27268	0.979149
ENSG00000092607.13	TBX15	chr1	1.02353	2.93103	6	3	2.86364	0.5	1.68182	0.750022	0.961825
ENSG00000092621.11	PHGDH	chr1	1663.24	1845.57	806	2532	1.10962	3.14144	2.12553	1.08782	0.995475
ENSG00000092758.15	COL9A3	chr20	249.742	285.286	278	519	1.14232	1.86691	1.50462	0.589395	0.989269
ENSG00000092820.17	EZR	chr6	3766.6	4934.87	5392	4364	1.31017	0.809347	1.05976	0.0837326	0.993946
ENSG00000092841.18	MYL6	chr12	10522.9	5623.66	6859.94	3958	0.534421	0.576973	0.555697	-0.84763	0.854969
ENSG00000092847.11	AGO1	chr1	2010.22	1578.85	1971	2281	0.78541	1.15728	0.971345	-0.0419438	0.992402
ENSG00000092850.11	TEKT2	chr1	1.02353	0.977008	6	7	0.954545	1.16667	1.06061	0.0848889	0.975172
ENSG00000092853.13	CLSPN	chr1	1239.5	1219.31	2907	1643	0.98371	0.565187	0.774449	-0.368758	0.995284
ENSG00000092871.16	RFFL	chr17	344.93	401.55	758	381	1.16415	0.502639	0.833394	-0.26293	0.99003
ENSG00000092929.11	UNC13D	chr17	2406.33	377.125	4134	96	0.156722	0.0232221	0.0899723	-3.47438	5.27023e-13
ENSG00000092931.11	MFSD11	chr17	463.66	538.332	328	448	1.16105	1.36585	1.26345	0.337369	0.991203
ENSG00000092964.16	DPYSL2	chr8	611.049	315.574	3275	394	0.516446	0.120305	0.318376	-1.6512	0.60743
ENSG00000092969.11	TGFB2	chr1	371.542	23.4971	1704	36.44	0.0632419	0.021385	0.0423134	-4.56274	0
ENSG00000092978.10	GPATCH2	chr1	885.356	814.825	467	450	0.920336	0.963597	0.941967	-0.0862518	0.994034
ENSG00000093000.18	NUP50	chr22	2351.26	2307.59	2917.44	2386.99	0.981426	0.81818	0.899803	-0.152319	0.996461
ENSG00000093009.9	CDC45	chr22	1064.47	1012.18	1098	1023	0.950874	0.931694	0.941284	-0.0872979	0.994789
ENSG00000093010.11	COMT	chr22	1572.15	2967.17	890	1333	1.88734	1.49775	1.69255	0.759195	0.76411
ENSG00000093072.15	CECR1	chr22	21.4942	12.7011	0	3	0.590909	#DIV/0!	#DIV/0!	#DIV/0!	0.954879
ENSG00000093100.13	XXbac-B461K10.4	chr22	73.0802	64.5216	188.71	90.08	0.882888	0.477346	0.680117	-0.556145	0.983801
ENSG00000093134.13	VNN3	chr6	1.02353	0	0	2	0	#DIV/0!	#DIV/0!	#DIV/0!	0.959424
[truncated: 58,727 more rows]
