# Supplementary material for: Phosphorylation independent eIF4E translational reprogramming of selective mRNAs determines tamoxifen resistance in breast cancer
Source: Oncogene. 2020 Feb 17;39(15):3206–17. doi: 10.1038/s41388-020-1210-y (PMC7142019; doi:10.1038/s41388-020-1210-y)
Supplement: Supplementary file 3 — Supplementary table 3 [file 41388_2020_1210_MOESM3_ESM.xlsx]

## Sheet: Sheet1
Supplementary table 3 KEGG pathway enrichment analysis on eIF4E overexpression on transcriptome
p-value	Pathway	Number of genes in this pathway	Number of genes altered
1.19389e-13	Ribosome - Homo sapiens (human)	153	80
1.39737e-13	Spliceosome - Homo sapiens (human)	134	79
4.41192e-13	RNA transport - Homo sapiens (human)	171	75
1.35704e-12	Estrogen signaling pathway - Homo sapiens (human)	137	63
3.82738e-12	Cell cycle (G2/M)- Homo sapiens (human)	124	73
9.4401e-12	Huntington disease - Homo sapiens (human)	193	99
9.65226e-12	FOXM1 singaling pathway - Homo sapiens (human)	132	72
2.41389e-11	Pathways in cancer - Homo sapiens (human)	526	216
5.82077e-11	mRNA surveillance pathway - Homo sapiens (human)	91	35
6.56593e-11	Thermogenesis - Homo sapiens (human)	229	117
2.17106e-10	Oxidative phosphorylation - Homo sapiens (human)	133	58
3.18053e-10	Viral carcinogenesis - Homo sapiens (human)	201	97
4.00178e-10	Ribosome biogenesis in eukaryotes - Homo sapiens (human)	105	39
4.63633e-10	Alzheimer disease - Homo sapiens (human)	171	76
6.17363e-10	Non-alcoholic fatty liver disease (NAFLD) - Homo sapiens (human)	149	83
8.5858e-10	Ubiquitin mediated proteolysis - Homo sapiens (human)	137	57
9.49568e-10	Tight junction - Homo sapiens (human)	170	80
2.87268e-09	Human T-cell leukemia virus 1 infection - Homo sapiens (human)	219	108
3.72529e-09	Proteasome - Homo sapiens (human)	45	29
5.28941e-09	Human papillomavirus infection - Homo sapiens (human)	339	151
9.74455e-09	Pyrimidine metabolism - Homo sapiens (human)	101	55
1.51683e-08	Endocytosis - Homo sapiens (human)	244	125
2.98023e-08	Vibrio cholerae infection - Homo sapiens (human)	50	26
3.58508e-08	Neurotrophin signaling pathway - Homo sapiens (human)	119	60
3.72529e-08	Homologous recombination - Homo sapiens (human)	41	29
4.31901e-08	RNA degradation - Homo sapiens (human)	79	34
4.85143e-08	Thyroid hormone signaling pathway - Homo sapiens (human)	116	65
5.96046e-08	Synaptic vesicle cycle - Homo sapiens (human)	63	25
8.45515e-08	Parkinson disease - Homo sapiens (human)	142	69
1.04303e-07	Insulin signaling pathway - Homo sapiens (human)	137	68
1.46088e-07	Glioma - Homo sapiens (human)	71	40
1.47492e-07	Hepatitis C - Homo sapiens (human)	155	73
1.49613e-07	AMPK signaling pathway - Homo sapiens (human)	120	64
1.8016e-07	Cellular senescence - Homo sapiens (human)	160	90
2.08616e-07	Endocrine and other factor-regulated calcium reabsorption - Homo sapiens (human)	47	27
2.14572e-07	NOD-like receptor signaling pathway - Homo sapiens (human)	168	60
2.17398e-07	HIF-1 signaling pathway - Homo sapiens (human)	100	50
2.30411e-07	Protein processing in endoplasmic reticulum - Homo sapiens (human)	165	79
2.67354e-07	MicroRNAs in cancer - Homo sapiens (human)	299	78
4.76837e-07	Nucleotide excision repair - Homo sapiens (human)	47	23
4.93449e-07	Oocyte meiosis - Homo sapiens (human)	125	56
5.98807e-07	Apoptosis - Homo sapiens (human)	136	72
8.41916e-07	Glycerophospholipid metabolism - Homo sapiens (human)	97	31
8.70592e-07	Purine metabolism - Homo sapiens (human)	174	75
9.39688e-07	Chronic myeloid leukemia - Homo sapiens (human)	76	50
9.53674e-07	DNA replication - Homo sapiens (human)	36	22
1.08529e-06	Chemokine signaling pathway - Homo sapiens (human)	189	67
1.08562e-06	Herpes simplex infection - Homo sapiens (human)	185	74
1.19318e-06	Necroptosis - Homo sapiens (human)	162	67
1.23718e-06	Bacterial invasion of epithelial cells - Homo sapiens (human)	74	41
1.53652e-06	Hepatitis B - Homo sapiens (human)	144	78
1.55958e-06	Insulin resistance - Homo sapiens (human)	107	60
1.67685e-06	Choline metabolism in cancer - Homo sapiens (human)	99	46
1.69886e-06	PI3K-Akt signaling pathway - Homo sapiens (human)	354	139
1.87691e-06	Hepatocellular carcinoma - Homo sapiens (human)	168	82
2.51563e-06	Transcriptional misregulation in cancer - Homo sapiens (human)	186	67
2.70418e-06	Epstein-Barr virus infection - Homo sapiens (human)	201	91
2.7623e-06	Aminoacyl-tRNA biosynthesis - Homo sapiens (human)	66	30
2.97605e-06	Phospholipase D signaling pathway - Homo sapiens (human)	146	63
3.19918e-06	Influenza A - Homo sapiens (human)	171	69
3.69741e-06	Lysosome - Homo sapiens (human)	123	69
5.34377e-06	Pancreatic cancer - Homo sapiens (human)	75	51
5.60817e-06	p53 signaling pathway - Homo sapiens (human)	72	43
6.03922e-06	Longevity regulating pathway - Homo sapiens (human)	89	59
6.98435e-06	Autophagy - animal - Homo sapiens (human)	128	68
7.36081e-06	Measles - Homo sapiens (human)	132	48
8.89153e-06	Renal cell carcinoma - Homo sapiens (human)	69	39
1.02036e-05	Shigellosis - Homo sapiens (human)	65	33
1.19209e-05	Notch signaling pathway - Homo sapiens (human)	48	22
1.21836e-05	Long-term potentiation - Homo sapiens (human)	67	30
1.3113e-05	Fanconi anemia pathway - Homo sapiens (human)	54	24
1.57875e-05	Mitophagy - animal - Homo sapiens (human)	65	41
1.8388e-05	Pancreatic secretion - Homo sapiens (human)	96	29
1.86246e-05	Retrograde endocannabinoid signaling - Homo sapiens (human)	148	60
1.88303e-05	Systemic lupus erythematosus - Homo sapiens (human)	133	30
1.90735e-05	RNA polymerase - Homo sapiens (human)	31	20
1.90923e-05	Proteoglycans in cancer - Homo sapiens (human)	201	103
2.01464e-05	Glycerolipid metabolism - Homo sapiens (human)	61	24
2.02553e-05	Dopaminergic synapse - Homo sapiens (human)	131	54
2.42274e-05	Hippo signaling pathway - Homo sapiens (human)	154	60
2.4406e-05	ErbB signaling pathway - Homo sapiens (human)	85	43
2.44852e-05	GnRH signaling pathway - Homo sapiens (human)	93	40
2.51902e-05	Cushing syndrome - Homo sapiens (human)	154	68
2.82095e-05	Adherens junction - Homo sapiens (human)	72	47
2.84212e-05	NF-kappa B signaling pathway - Homo sapiens (human)	95	32
3.082e-05	MAPK signaling pathway - Homo sapiens (human)	295	119
3.13689e-05	Human cytomegalovirus infection - Homo sapiens (human)	225	110
3.25632e-05	Phosphatidylinositol signaling system - Homo sapiens (human)	99	41
3.35745e-05	Progesterone-mediated oocyte maturation - Homo sapiens (human)	99	51
4.23205e-05	Focal adhesion - Homo sapiens (human)	199	92
4.63353e-05	Glucagon signaling pathway - Homo sapiens (human)	103	47
4.6802e-05	mTOR signaling pathway - Homo sapiens (human)	151	71
4.68657e-05	Aldosterone synthesis and secretion - Homo sapiens (human)	96	42
5.06921e-05	Alcoholism - Homo sapiens (human)	180	62
5.16474e-05	Lysine degradation - Homo sapiens (human)	59	26
5.76193e-05	Tuberculosis - Homo sapiens (human)	179	61
7.78167e-05	Pathogenic Escherichia coli infection - Homo sapiens (human)	55	31
8.10837e-05	Regulation of actin cytoskeleton - Homo sapiens (human)	213	96
8.1569e-05	Salivary secretion - Homo sapiens (human)	90	26
8.49018e-05	Non-small cell lung cancer - Homo sapiens (human)	66	38
9.53674e-05	Cytosolic DNA-sensing pathway - Homo sapiens (human)	63	19
0.00012207	Mismatch repair - Homo sapiens (human)	23	15
0.000125885	Basal transcription factors - Homo sapiens (human)	45	19
0.000147621	Prolactin signaling pathway - Homo sapiens (human)	70	36
0.000155358	Breast cancer - Homo sapiens (human)	147	67
0.000181489	Th17 cell differentiation - Homo sapiens (human)	107	40
0.000196317	Prostate cancer - Homo sapiens (human)	97	56
0.000199705	Salmonella infection - Homo sapiens (human)	86	38
0.000206439	Phagosome - Homo sapiens (human)	152	54
0.000219202	Fc gamma R-mediated phagocytosis - Homo sapiens (human)	91	40
0.00024128	Aldosterone-regulated sodium reabsorption - Homo sapiens (human)	37	21
0.000244141	One carbon pool by folate - Homo sapiens (human)	20	13
0.000247781	Sphingolipid signaling pathway - Homo sapiens (human)	118	59
0.000261256	Colorectal cancer - Homo sapiens (human)	86	51
0.000289781	TGF-beta signaling pathway - Homo sapiens (human)	85	36
0.000296698	Relaxin signaling pathway - Homo sapiens (human)	130	63
0.000349362	cGMP-PKG signaling pathway - Homo sapiens (human)	163	62
0.000368657	Acute myeloid leukemia - Homo sapiens (human)	66	34
0.000373405	T cell receptor signaling pathway - Homo sapiens (human)	101	44
0.000380093	Gastric acid secretion - Homo sapiens (human)	75	30
0.000382813	Melanoma - Homo sapiens (human)	72	35
0.000399124	Axon guidance - Homo sapiens (human)	175	97
0.00042969	RIG-I-like receptor signaling pathway - Homo sapiens (human)	70	25
0.000451345	Thyroid hormone synthesis - Homo sapiens (human)	74	29
0.000475168	Amphetamine addiction - Homo sapiens (human)	68	23
0.000497964	Cholinergic synapse - Homo sapiens (human)	112	48
0.000529956	C-type lectin receptor signaling pathway - Homo sapiens (human)	104	44
0.000541123	Epithelial cell signaling in Helicobacter pylori infection - Homo sapiens (human)	68	31
0.000610352	Mineral absorption - Homo sapiens (human)	51	15
0.000636345	AGE-RAGE signaling pathway in diabetic complications - Homo sapiens (human)	99	49
0.00067131	Platelet activation - Homo sapiens (human)	123	54
0.000708421	Human immunodeficiency virus 1 infection - Homo sapiens (human)	212	94
0.000716209	Cortisol synthesis and secretion - Homo sapiens (human)	64	28
0.000721723	Longevity regulating pathway - multiple species - Homo sapiens (human)	62	42
0.000742316	Long-term depression - Homo sapiens (human)	60	24
0.000789556	Kaposi sarcoma-associated herpesvirus infection - Homo sapiens (human)	186	85
0.000854492	Terpenoid backbone biosynthesis - Homo sapiens (human)	22	14
0.000951971	Adipocytokine signaling pathway - Homo sapiens (human)	69	33
0.00100231	Bladder cancer - Homo sapiens (human)	41	21
0.00106812	Fructose and mannose metabolism - Homo sapiens (human)	33	17
0.00107643	Vascular smooth muscle contraction - Homo sapiens (human)	121	41
0.00109148	Valine, leucine and isoleucine degradation - Homo sapiens (human)	48	22
0.00110355	Endometrial cancer - Homo sapiens (human)	58	33
0.00111902	Parathyroid hormone synthesis, secretion and action - Homo sapiens (human)	106	56
0.00137144	Inositol phosphate metabolism - Homo sapiens (human)	74	34
0.00139445	Small cell lung cancer - Homo sapiens (human)	93	49
0.00139976	Legionellosis - Homo sapiens (human)	55	24
0.00146277	Gastric cancer - Homo sapiens (human)	149	61
0.00157928	Citrate cycle (TCA cycle) - Homo sapiens (human)	30	18
0.00167335	Gap junction - Homo sapiens (human)	88	42
0.00170898	Prion diseases - Homo sapiens (human)	35	13
0.00183254	Glutamatergic synapse - Homo sapiens (human)	114	38
0.00184517	Amoebiasis - Homo sapiens (human)	96	36
0.00188494	N-Glycan biosynthesis - Homo sapiens (human)	49	23
0.00195312	Protein export - Homo sapiens (human)	23	11
0.00195312	Steroid biosynthesis - Homo sapiens (human)	19	10
0.00255407	Toll-like receptor signaling pathway - Homo sapiens (human)	104	33
0.00268063	Osteoclast differentiation - Homo sapiens (human)	128	50
0.00268162	Ras signaling pathway - Homo sapiens (human)	232	88
0.00273654	Chagas disease (American trypanosomiasis) - Homo sapiens (human)	102	45
0.002987	IL-17 signaling pathway - Homo sapiens (human)	93	30
0.00315857	Pyruvate metabolism - Homo sapiens (human)	39	17
0.00327787	Apelin signaling pathway - Homo sapiens (human)	137	63
0.00335693	Apoptosis - multiple species - Homo sapiens (human)	33	16
0.00390625	Collecting duct acid secretion - Homo sapiens (human)	27	9
0.00390625	Selenocompound metabolism - Homo sapiens (human)	17	9
0.00424386	JAK-STAT signaling pathway - Homo sapiens (human)	162	53
0.00444981	Signaling pathways regulating pluripotency of stem cells - Homo sapiens (human)	139	61
0.00488281	Other glycan degradation - Homo sapiens (human)	18	12
0.00549671	Wnt signaling pathway - Homo sapiens (human)	149	62
0.00654876	Cardiac muscle contraction - Homo sapiens (human)	78	28
0.0072762	B cell receptor signaling pathway - Homo sapiens (human)	71	34
0.00741661	Adrenergic signaling in cardiomyocytes - Homo sapiens (human)	144	57
0.0079205	Glycolysis / Gluconeogenesis - Homo sapiens (human)	68	24
0.00899817	Central carbon metabolism in cancer - Homo sapiens (human)	65	42
0.00918579	Renin secretion - Homo sapiens (human)	65	16
0.00941395	TNF signaling pathway - Homo sapiens (human)	110	49
0.00969586	Rap1 signaling pathway - Homo sapiens (human)	206	91
0.00976562	Glycosaminoglycan degradation - Homo sapiens (human)	19	11
