# Supplementary material for: Phosphorylation independent eIF4E translational reprogramming of selective mRNAs determines tamoxifen resistance in breast cancer
Source: Oncogene. 2020 Feb 17;39(15):3206–17. doi: 10.1038/s41388-020-1210-y (PMC7142019; doi:10.1038/s41388-020-1210-y)
Supplement: Supplementary file 4 — Supplementary table 4 [file 41388_2020_1210_MOESM4_ESM.xlsx]

## Sheet: Sheet1
Supplementary table 4. KEGG pathway enrichment analysis on eIF4E overexpresion on translatome
p-value	pathway	size	number_of_measured_members
0.001	PPAR signaling pathway	112	110
0.0012	FOXM1 signaling pathway	132	72
0.0012	NF-kappa B signaling pathway	582	579
0.0016	Estrogen signaling pathway	620	617
0.0021	Toll-like receptor signaling pathway	1077	1044
0.0024	Ribosome biogenesis in eukaryotes	153	80
0.0025	Pathways in cancer	564	550
0.0027	Toll-like/IL1 receptor signaling pathway	435	424
0.0029	NOD-like receptor signaling pathway	481	473
0.003	Cytokine-cytokine receptor interaction	340	332
0.0031	RHO GTPase Effectors	301	295
0.0032	Signaling by Receptor Tyrosine Kinases	423	421
0.0034	Adaptive Immune System	732	707
0.0035	Developmental Biology	620	616
0.0038	Cytokine Signaling in Immune system	458	456
0.0041	Neutrophil degranulation	490	479
0.0042	Mitotic Prometaphase	186	181
0.0044	Hemostasis	668	658
0.0045	RHO GTPases Activate Formins	123	118
0.0063	Cell Cycle Checkpoints	250	238
0.0065	Axon guidance	358	354
0.0069	Mitotic Anaphase	140	134
0.0075	Mitotic Metaphase and Anaphase	141	135
0.0075	Intra-Golgi and retrograde Golgi-to-ER traffic	186	186
0.0075	Asparagine N-linked glycosylation	286	284
0.0081	Resolution of Sister Chromatid Cohesion	109	104
0.0084	Mitotic Spindle Checkpoint	113	107
0.0089	Infectious disease	253	242
0.0098	Separation of Sister Chromatids	129	123
0.012	Signaling by Interleukins	254	254
0.031	mRNA Splicing - Major Pathway	178	178
0.035	Transport to the Golgi and subsequent modification	168	167
0.036	mRNA Splicing	186	186
0.039	Processing of Capped Intron-Containing Pre-mRNA	240	240
0.041	Platelet activation, signaling and aggregation	260	257
0.042	TRIF(TICAM1)-mediated TLR4 signaling	101	101
0.046	MyD88-independent TLR4 cascade	101	101
0.048	Generic Transcription Pathway	1107	1082
0.049	ER to Golgi Anterograde Transport	137	136
0.049	Toll Like Receptor 4 (TLR4) Cascade	127	127
0.049	Diseases of signal transduction	248	248
0.049	Toll Like Receptor 3 (TLR3) Cascade	97	97
