# Supplementary material for: Phosphorylation independent eIF4E translational reprogramming of selective mRNAs determines tamoxifen resistance in breast cancer
Source: Oncogene. 2020 Feb 17;39(15):3206–17. doi: 10.1038/s41388-020-1210-y (PMC7142019; doi:10.1038/s41388-020-1210-y)
Supplement: Supplementary file 5 — Supplementary table 5 [file 41388_2020_1210_MOESM5_ESM.xlsx]

## Sheet: Sheet1
Supplementary table 5. Primer sequences used in this study (5'-->3')
eIF4E-F	CGG AAT CTA ATC AGG AGG TTG C
eIF4E-R	GAT CAG CCG CAG GTT TGC
ERα-F	GTT CGT CCT GGG ACT GCA CTT G
ERα-R	GCA GGG CAG AAG GCT CAG AAA C
FOXM1-F	TGC AGC TAG GGA TGT GAA TCT TC
FOXM1-R	GGA GCC CAG TCC ATC AGA ACT
MYC-F	GCG ATC CGG AGC GAA TAG GG
MYC-R	TGG GCA AAG TTT CGT GGA TG
CYCLIN D1-F	GAC TTT GAG GCA AGT GTG GG
CYCLIN D1-R	CCT GGC AAT GTG AGA ATG CA
ACTIN-F	ATG TGC AAG GCC GGT TTC GC
ACTIN-R	CGA CAC GCA GCT CAT TGT AG
GAPDH-F	GAA GGC TGG GGC TCA TTT
GAPDH-R	CAG GCG GCA TTG CTG ATG AT
eIF4E-EcoR1-F	CG GAATTC ATG TTG GAC CTG ACC TCC CGC
eIF4E-XbaI-R	CG TCTAGA TTA AAC AAC AAA CCT ATT TTT A
eIF4E_S209A_F	CCT ATT TTT AGT GGT GGC GCC GCT CTT AGT AGC TG
eIF4E_S209A_R	CAG CTA CTA AGA GCG GCG CCA CCA CTA AAA ATA GG
eIF4E_S209D_F	CAA ACC TAT TTT TAG TGG TGT CGC CGC TCT TAG TAG CTG TG
eIF4E_S209D_R	CAC AGC TAC TAA GAG CGG CGA CAC CAC TAA AAA TAG GTT TG
